# Supplementary material for: Global patterns of potential future plant diversity hidden in soil seed banks
Source: Nat Commun. 2021 Dec 2;12:7023. doi: 10.1038/s41467-021-27379-1 (PMC8639999; doi:10.1038/s41467-021-27379-1)
Supplement: Supplementary file 3 — Dataset 1 [file 41467_2021_27379_MOESM3_ESM.xlsx]

## Sheet: Table 1
Supplementary Data 1
List of references from which the data were extracted
1. Hadinezhad M., Erfanzadeh R., Ghelichnia H. 2021. Soil seed bank characteristics in relation to different shrub species in semiarid regions. Land Degradation & Development, 32: 2025-2036.
2. Gonzalez S.L., Ghermandi L. 2021. Overgrazing causes a reduction in the vegetation cover and seed bank of Patagonian grasslands. Plant and Soil, https://doi.org/10.1007/s11104-021-04931-y.
3. Pereira M., Greet J., Jones C.S. 2021. Native riparian plant species dominate the soil seedbank of in-channel geomorphic features of a regulated river. Environmental Management, 67: 589-599.
4. Alharthi A.S., Abd-ElGawad A.M., Assaeed A.M. 2021. Influence of the invasive shrub Nicotiana glauca Graham on the plant seed bank in various locations in Taif region, western of Saudi Arabia. Saudi Journal of Biological Sciences, 28: 360-370.
5. Rolhauser A.G., Pucheta E. 2021. Inferring trait-based mechanisms and variance consequences of abiotic secondary dispersal from the spatio-temporal distribution of a desert soil seed bank. Journal of Vegetation Science, 32: e12979.
6. Lei T., Middleton B. 2021. Germination potential of baldcypress (Taxodium distichum) swamp soil seed bank along geographical gradients. Science of the Total Environment, 759: 143484.
7. Zou C., Martini F., Xia S.-W., Castillo-Diaz D., Goodale U.M. 2021. Elevation and micro environmental conditions directly and indirectly influence forests’ soil seed bank communities. Global Ecology and Conservation, 26: e01443.
8. Huang Y., Ren H., Wang J., Liu N., Jian S., Cai H., Hui D., Guo Q. 2021. Effects of Wollastonia biflora expansion on the soil seed bank in native forest communities on a tropical coral island. Global Ecology and Conservation, 25: e01403
9. Palma A.C., Goosem M., Fensham R.J., Goosem S., Preece N.D., Stevenson P.R., Laurance S.G.W. 2021. Dispersal and recruitment limitations in secondary forests. Journal of Vegetation Science, 32: e12975.
10. Marone L., Pol R.G. 2021. Continuous grazing disrupts desert grass-soil seed bank composition under variable rainfall. Plant Ecology, 222:247-259.
11. Kelleway J.J., Iles J.A., Kobayashi T., Ling J.E. 2020. Resilience of a native soil seed bank in a floodplain lake subjected to cropping, grazing and extended drought. Marine and Freshwater Research, 72: 787-799.
12. Tamura A. 2020. Potential for soil seed banks to drive vegetation changes in windswept Sasa grasslands in eastern Japan. Journal of Forest Research, 10.1080/13416979.2020.1844941.
13. Osabutey A.K., Zodrow K.R., Marques P., Pal R.W. 2020. Amendments activate soil seed bank in greenhouse study, indicating potential for improved restoration outcomes. Ecological Restoration, 38: 228-236.
14. de Medeiros-Sarmento P. S., Ferreira L. V., Gastauer M. 2021. Natural regeneration triggers compositional and functional shifts in soil seed banks. Science of the Total Environment, 753: 14193.
15. Saatkamp A., Henry F., T. Dutoit. 2018. Vegetation and soil seed bank in a 23-year grazing exclusion chronosequence in a Mediterranean dry grassland, Plant Biosystems - An International Journal Dealing with all Aspects of Plant Biology, 152: 1020-1030.
16. Uhl C., Clark K. 1983. Seed ecology of selected Amazon basin successional species. Botanical Gazette, 144: 419-425.
17. Brenchley W. E. 1918. Buried weed seeds. The Journal of Agricultural Science, 9: 1-31.
18. Chippindale H. G., Milton W. E. J. 1934. On the viable seeds present in the soil beneath pastures. Journal of Ecology, 22: 508-531.
19. Milton W. E. J. 1939. The occurrence of buried viable seeds in soils at different elevations and on a salt marsh. Journal of Ecology, 27: 149-159.
20. Oosting H. J., Humphreys M. E. 1940. Buried viable seeds in a successional series of old field and forest soils. Bulletin of the Torrey Botanical Club, 67: 253-273.
21. Dore W. G, Raymond L. C. 1942. Pasture studies XXIV.: Viable seeds in pasture soil and manure. Scientific Agriculture, 23: 69-79.
22. Weaver J. E., Mueller I. M. 1942. Role of seedlings in recovery of midwestern ranges from drought. Ecology, 23: 275-294.
23. Olmsted N. W., Curtis J. D. 1947. Seeds of the forest floor. Ecology, 28: 49-52.
24. Champness S. S., Morris K. 1948. The population of buried viable seeds in relation to contrasting pasture and soil types. Journal of Ecology, 36: 149-173.
25. Went F. W. 1949. Ecology of desert plants. II. The effect of rain and temperature on germination and growth. Ecology, 30: 1-13.
26. Champness S.S. 1949. Note on the technique of sampling soil to determine the content of buried viable seeds. Journal of the British Grassland Society, 4: 115-118.
27. Lippert R.D, Hopkins H.H. 1950. Study of viable seeds in various habitats in mixed prairie. Transactions of the Kansas Academy of Science, 53: 355-364.
28. Quick C.R. 1956. Viable seeds from the duff and soil of sugar pine forests. Forest Science, 2: 36-42.
29. Major J., Pyott W.T. 1966. Buried, viable seeds in two California bunchgrass sites and their bearing on the definition of a flora. Vegetatio, 13: 253-282.
30. Livingston R.B., Allessio M.L. 1968. Buried viable seed in successional field and forest stands, Harvard Forest, Massachusetts. Bulletin of the Torrey Botanical Club, 95: 58-69.
31. Johnston A., Smoliak S., Stringer P.W. 1969. Viable seed populations in Alberta prairie topsoils. Canadian Journal of Plant Science, 49: 75-82.
32. Frank R.M., Safford L.O. 1970. Lack of viable seeds in the forest floor after clearcutting. Journal of Forestry, 68: 776-778.
33. Kellman, M.C. 1970. The viable seed content of some forest soil in coastal British Columbia. Canadian Journal of Botany, 48: 1383-1385.
34. Knipe O.D., Springfield H.W. 1972. Germinable alkali sacation seed content of soils in the Rio Puerco Basin, west central New Mexico. Ecology 53: 965-968.
35. Kellman M. 1974. Preliminary seed budgets for two plant communities in coastal British Columbia. Journal of Biogeography, 1: 123-133.
36. Goodall D.W., Childs S., Morgan S. 1973. Seed reserves in desert soils. US/IBP Desert Biome Research Memorandum 74-16.
37. Johnson E.A. 1975. Buried seed populations in the subarctic forest east of Great Slave Lake, Northwest Territories. Canadian Journal of Botany 53: 2933-2941.
38. Young J.A., Evans R.A. 1975. Germinability of seed reserves in a big sagebrush community. Weed Science, 23: 358-364.
39. Marquis D.A. 1975. Seed storage and germination under northern hardwood forests. Canadian Journal of Forest Research, 5: 478-484.
40. Jalloq M.C. 1975. The invasion of molehills by weeds as a possible factor in the degeneration of reseeded pasture. I. The buried viable seed population of molehills from four reseeded pastures in West Wales. Journal of Applied Ecology, 12: 643- 657.
41. Chu H., Zhang C., Dong Q., Shang Z., Degen A. A., Yang X., Yu Y., Yang Z., Zhang Y. 2019. The effect of grazing intensity and season on the soil seed bank and its relation with above-ground vegetation on the alpine steppe. Agriculture, Ecosystems and Environment, 285: 106622.
42. Valdez J. W., Hartig F., Fennel S., Poschlod P. 2019. The recruitment niche predicts plant community assembly across a hydrological gradient along plowed and undisturbed transects in a former agricultural wetland. Frontiers in Plant Science, doi: 10.3389/fpls.2019.00088.
43. Omomoh B., Adekunle V., Lawal A., Akinbi O. 2019. Tree species diversity and regeneration potential of soil seed bank in Akure forest reserve, Ondo state, Nigeria.Taiwania, 64: 409-416.
44. Mi J., Liu R., Zhang S., Hou H., Yang Y., Chen F., Zhang L. 2019. Vegetation patterns on a landslide after five years of natural restoration in the Loess Plateau mining area in China. Ecological Engineering, 136: 46-54.
45. Hu A., Zhang J., Chen X., Chang S., Hou F. 2019. Winter grazing and rainfall synergistically affect soil seed bank in semiarid area. Rangeland Ecology & Management, 72: 160-167.
46. He X., Yuan L., Wang Z. H., Zhou Z., Wan L. 2020. A study of soil seed banks across one complete chronosequence of secondary succession in a karst landscape. PeerJ, DOI 10.7717/peerj.10226.
47. Liu Z., Ge X., Fu Z., Liu J. 2020. Alternanthera philoxeroides invasion affects the soil seed bank of reed community. Environmental and Experimental Botany, 180: 104196.
48. Block P. R., Gasch C. K., Limb R. F. 2020. Biological integrity of mixed-grass prairie topsoils subjected to long-term stockpiling. Applied Soil Ecology, 145: 103347.
49. Mei G., Pesaresi S., Corti G., Cocco S., Colpi C., Taffetani F. 2020. Changes in vascular plant species composition, top-soil and seed-bank along coppice rotation in an Ostrya carpinifolia forest. Plant biosystems-an international journal dealing with all aspects of plant biology, 154: 259-268.
50. He M., Xin C., Baskin C. C., Li J., Zhao Y., An H., Sheng X., Zhao L., Zhao Y., Ma M. 2020. Different response of transient and persistent seed bank of alpine wetland to grazing disturbance on the Tibetan Plateau. Plant Soil, DOI:10.1007/s11104-020-04632-y.
51. Jara-Guerrero A., Espinosa C. I., Méndez M., De la Cruz M., Escudero A. 2020. Dispersal syndrome influences the match between seed rain and soil seed bank of woody species in a Neotropical dry forest. Journal of Vegetation Science, 31: 995- 1005.
52. Veselkin D. V., Zolotareva N. V., Lipikhina Y. A., Podgaevskaya E. N., Kiseleva O. A. 2020. Diversity of Plants in Thickets of Invasive Sorbaria sorbifolia: Differences in the Effect on Aboveground Vegetation and Seed Bank. Russian Journal of Ecology, 51: 518-527.
53. Erfanzadeh R., Hazhir S., Jafari M. 2020. Effect of cushion plants on the soil seed bank in overgrazed semiarid regions. Land Degrad, 31: 990-1000.
54. Liu G., Sun J., Tian K., Yang H. 2020. Effects of dam impoundment on the soil seed bank in a plateau wetland of China. Journal of Environmental Management, 269: 110790.
55. Puthod G., Loydi A., García A., Distel R. A. 2020. Enhancement of palatable perennial grasses by disturbance and seed addition in degraded native grasslands of the dry pampas in Central Argentina. Arid Land Research and Management, 34: 445-459.
56. Schneider B., Zilli F., Facelli F., Campana M. 2020. Factors Driving Seed Bank Diversity in Wetlands of a Large River Floodplain. General wetland science, 40: 2275-2286.
57. da Costa Kohagura T., de Souza E. B., Bao F., Ferreira F. A., Pott A. 2020. Flood and fire affect the soil seed bank of riparian forest in the Pantanal wetland. Rodriguésia, 71: e00052018.
58. Oshima K., Takahashi K. 2020. Forest disturbances promote invasion of alien herbaceous plants: a comparison of abundance and plant traits between alien and native species in thinned and unthinned stands. Biol Invasions, 22: 2749-2762.
59. Lei T., Middleton B. 2020. Germination potential of baldcypress (Taxodium distichum) swamp soil seed bank along geographical gradients. Science of the Total Environmen, 143484: 9.
60. Zida D., Sanou L., Diawara S., Savadogo P., Thiombiano A. 2020. Herbaceous seeds dominates the soil seed bank after long-term prescribed fire, grazing and selective tree cutting in savanna-woodlands of West Africa. 2020. Acta Oecologica, 108: 103607.
61. Konsam B., Phartyal S. S., Todaria N. P. 2020. Impact of forest fire on soil seed bank composition in Himalayan Chir pine forest. Journal of Plant Ecology, 13: 177- 184.
62. Mndela M., Madakadze C. I., Nherera-Chokuda F., Dube S. 2020. Is the soil seed bank a reliable source for passive restoration of bush-cleared semi-arid rangelands of South Africa. Ecological Processes, 9: 1.
63. Zhao M., Yu Y., Shi Y., Mou X., Degen A. 2020. Mound-building ants increase the proportion of Gramineae in above-ground vegetation and the soil seed bank in alpine meadows. Journal of Vegetation Science, 31: 867-876.
64. Val J., Travers S. K., Oliver I., Eldridge D. J. 2020. Perennial plant patches are sinks for seeds in semi-arid woodlands in varying condition. Applied Vegetation Science, 23: 377-385.
65. An H., Zhao Y., Ma M. 2020. Precipitation controls seed bank size and its role in alpine meadow community regeneration with increasing altitude. Global Change Biology, 26: 5767-5777.
66. Borokini I. T., Weisberg P. J., Peacock M. M. 2020. Quantifying the relationship between soil seed bank and plant community assemblage in sites harboring the threatened Ivesia webberi in the western Great Basin Desert. Applied Vegetation Science, 00: 1-11.
67. Huang Y., Ren H., Wang J., Liu N., Jian S., Cai H., Hui D., Guo Q. 2020. Relationships between vegetation and soil seed banks along a center-to-edge gradient on a tropical coral island. Ecological Indicators, 117: 106689.
68. Carrasco-Puga G., Díaz F. P., Soto D. C., Hernández-Castro C., Contreras-López O., Maldonado A., Latorre C., Gutiérrez R. A. 2020. Revealing hidden plant diversity in arid environments. Ecography, 43: 1-14.
69. Lenzewski N., Jensen K., Ludewig K. 2020. Seed bank has the potential for re- colonising urban stormwater ponds after reconstruction. Wetland ecosystems, doi.org/10.1007:/s10750-020-04365-0.
70. Chen F., Zhang M., Wu Y., Huang Y. 2020. Seed rain and seed bank of a draw- down zone and their similarities to vegetation under the regulated water-level fluctuation in Xiangxi River. Journal of freshwater ecology, 35: 57-71.
71. Chalermsri A., Ampornpan L., Purahong W. 2020. Seed Rain, Soil Seed Bank, and Seedling Emergence Indicate Limited Potential for Self-Recovery in a Highly Disturbed, Tropical, Mixed Deciduous Forest. Plants, 9: 1391.
72. Kottler E. J., Gedan K. 2020. Seeds of change: characterizing the soil seed bank of a migrating salt marsh. Annals of Botany, 125: 335-344.
73. Miao R., Guo M., Ma J., Gao B., Alamusa, Miao Y., Yang Z., Liu Y. 2020. Shifts in soil seed bank and plant community under nitrogen addition and mowing in an Inner Mongolian steppe. Ecological Engineering, 153: 105900.
74. Erfanzadeh R., Palaye A. A. S., Ghelichnia H. 2020. Shrub effects on germinable soil seed bank in overgrazed rangelands. Plant ecology & diversity, 13: 199-208.
75. de Souza Vieira M., Overbeck G. E. 2020. Small seed bank in grasslands and tree plantations in former grassland sites in the South Brazilian highlands. Biotropica, 52: 775-782.
76. Silva G. H. M., Overbeck G. E. 2020. Soil seed bank in a subtropical grassland under different grazing intensities. Acta Botanica Brasilica, 34: 360-370.
77. Neto A. M., Martins S. V., de Almeida Silva K. 2020. Soil seed banks in different environments: initial forest, mature forest, Pinus and Eucalyptus abandoned stands. Plant Biosystems, 155: 128-135.
78. Rago M. M., Urretavizcaya M. F., Orellana I. A., Defossé G. E. 2020. Strategies to persist in the community: Soil seed bank and above-ground vegetation in Patagonian pine plantations. Applied Vegetation Science, 23: 254-265.
79. Mohammed S. A., Denboba M. A. 2020. Study of soil seed banks in ex-closures for restoration of degraded lands in the central rift valley of Ethiopia. Scientific reports, 10: 956.
80. Rusterholz H-P., Binggeli D., Baur B. 2020. Successful restoration of abandoned terraced vineyards and grasslands in Southern Switzerland. Basic and Applied Ecology, 42:35-46.
81. Trezise J. E., Facelli J. M., Paton D. C., Davies R. J.-P. 2020. The effect of heat and smoke on the soil seed banks of heathlands on permanent freshwater swamps. Austral Ecology, doi:10.1111/aec.12957.
82. Dairel M., Fidelis A. 2020. The presence of invasive grasses affects the soil seed bank composition and dynamics of both invaded and non-invaded areas of open savannas. Journal of Environmental Management, 276: 111291.
83. Foronda A., Pueyo Y., Reine´ R., Arroyo A. I., de la Luz Giner M., Alados C. L. 2020. The role of shrubs in spatially structuring the soil seed bank of perennial species in a semi-arid gypsum plant community. Plant Ecol, 221: 913-923.
84. Eshete A., Treydte A. C., Hailemariam M., Solomon N., Dejene T., Yilma Z., Birhane E. 2020. Variations in soil properties and native woody plant species abundance under Prosopis juliflora invasion in Afar grazing lands, Ethiopia. Ecological Processes, 9: 36.
85. Duarte S. W., Ronchi D. L., Schorn L. A., Fenilli T. A. B. 2020. What Alterations can be seen in the Soil Seed Bank after Eucalyptus Harvest. Floresta e Ambiente, 27: e20180071.
86. Lipoma M. L., Fortunato V., Enrico L., Díaz S. 2020. Where does the forest come back from? Soil and litter seed banks and the juvenile bank as sources of vegetation resilience in a semiarid Neotropical forest. Journal of Vegetation Science, 31: 1017- 1027.
87. Niknam P., Erfanzadeh R., Ghelichnia H., Cerdà A. 2018. Spatial variation of soil seed bank under cushion plants in a subalpine degraded grassland. Land Degrad Develop, 29: 4 –14.
88. Buisson E., Jaunatre R., Römermann C., Bulot A., Dutoit T. 2018. Species transfer via topsoil translocation: lessons from two large Mediterranean restoration projects. Restoration Ecology, 26: 179-188.
89. Török P., Kelemen A., Valkó O., Miglécz T., Tóth K., Tóth E., Sonkoly J., Kiss R., Csecserits A., Rédei T., Deák B., Sz˝ucs P., Varga N., Tóthmérész B. 2018. Succession in soil seed banks and its implications for restoration of calcareous sand grasslands. Restoration Ecology, 26: 134–140.
90. Saaed M.W., Jacobs S.M., Masubelele M.L., Samuels I., Khomo L., El-Barasi Y.M. 2018. The composition of the soil seedbank and its role in ecosystem dynamics and rehabilitation potential in the arid Tankwa Karoo Region, South Africa. African Journal of Range & Forage Science, 35: 351–361.
91. Cho H.-J., Jin S.-N., Lee H., Marrs R.H., Cho K.-H. 2018. The Relationship between the Soil Seed Bank and Above-ground Vegetation in a Sandy Floodplain, South Korea. Ecology and Resilient Infrastructure, 5: 145-155.
92. Ssali F., Moe S.R., Sheil D. 2018. Tree seed rain and seed removal, but not the seed bank, impede forest recovery in bracken (Pteridium aquilinum (L.) Kuhn)- dominated clearings in the African highlands. Ecology and Evolution, 8: 4224– 4236.
93. Flores-Alvarez, Li J., Ladd, Brenton, Velez-Azañero, Armando, de Mola, Loret U., Bonser, Stephen. 2020. Using Knowledge of Plant Persistence Traits to Optimize Strategies for Post-Mine Ecological Restoration on the Peruvian Altiplano. Mountain Research and Development, 38: 135-142.
94. Davies R.J.-P., Mackaya D.A., Whalena M.A., Smyth A.K. 2018. Vegetation and seed banks of arid ephemeral gilgai wetlands subject to contrasting grazing regimes. Journal of Arid Environments, 154: 51–60.
95. Lanta V., Mudrák O., Liancourt P., Bartoš M., Chlumská Z., Dvorský D., Pusztaiová Z., Münzbergová Z., Sebek P., Čížek L., Doležal J. 2019. Active management promotes plant diversity in lowland forests: A landscape-scale experiment with two types of clearings. Forest Ecology and Management, 448: 94–103.
96. Chick M.P., York A., Sitters H., Stefano J.D., Nitschke C.R. 2019. Combining optimization and simulation modelling to measure the cumulative impacts of prescribed fire and wildfire on vegetation species diversity. Journal of Applied Ecology, 56: 722–732.
97. Sanou L., Savadogo P., Zida D., Thiombiano A. 2019. Contrasting land use systems inﬂuence soil seed bank composition and density in a rural landscape mosaic in West Africa. Flora, 250: 79-90.
98. Zhang C., Willis C.G., Ma Z., Ma M., Csontos P., Baskin C.C., Baskin J.M., Li J., Zhou H., Zhao X., Yao B., Du G. 2019. Direct and indirect effects of long-term fertilization on the stability of the persistent seed bank. Plant Soil, 438: 239–250.
99. Funk F.A., Loydi A., Peter G., Distel R.A. 2019. Effect of grazing and drought on seed bank in semiarid patchy rangelands of northern patagonia, Argentina. International Journal of Plant Sciences, 180: 337-344.
100.Akinyemi D.S., Oseni S.R., Oke S.O. 2019. Eﬀect of heat on soil seedbank of three contrasting physiognomies in Shasha forest reserve, Southwestern Nigeria. Acta Oecologica, 94: 22-30.
101.Loydi A. 2019. Eﬀects of grazing exclusion on vegetation and seed bank composition in a mesic mountain grassland in Argentina. Plant Ecology & Diversity, 12: 127-138.
102.Görzen E., Borisova K., Fenesi A., Eszter Ruprecht E., Donath T.W. 2019. Effects of woody species encroachment and fire on vegetation and the soil seed bank in dry grasslands of Transylvania. Applied Vegetation Science, 22: 409–422.
103.Rengifo-Faiffer M.C., Arana C. 2019. Fossorial birds help shape the plant community of a Peruvian desert. Journal of Arid Environments, 169: 29-33.
104.Maccherini S., Santi E., Torri D. 2019. Germinable Soil Seed Bank in Biancana Badlands. Diversity, 11: 223.
105.Martini F., Zou C., Goodale U.M. 2019. Intrinsic biotic factors and microsite conditions drive seedling survival in a species with masting reproduction. Ecology and Evolution, 9: 14261–14272.
106.Neto A.M., Martins S.V., de Almeida Silva K. 2019. Plantlet rescue in a soil seed bank to produce forest species seedlings. Ecological Engineering, 132: 94-101.
107.Tamura A. 2019. Potential of soil seed banks for vegetation recovery following deer exclusions under different periods of chronic herbivory in a beech forest in eastern Japan. Ecological Research, 34: 160–170.
108.Shiferaw W., Bekele T., Demissew S., Aynekulu E. 2019. Prosopis juliflora invasion and environmental factors on density of soil seed bank in Afar Region, Northeast Ethiopia. Journal of Ecology and Environment, 43: 41.
109.Balestrin D., Martins S.V., Fonseca W., Cosimo L.H.E. 2019. Relationship between soil seed bank and canopy coverage in a mined area. Revista Árvore, 43: e430403.Environment, 43: 41.
110.Gomes F.M., Oliveira C.C., Rocha Miranda R., Costa R.C., Loiola M.I.B. 2019. Relationships between soil seed bank composition and standing vegetation along chronosequences in a tropical dry forest in north-eastern Brazil. Journal of Tropical Ecology, 35: 173 –184.
111.Valliere J.M., Balch S., Bell C., Contreras C., Hilbig B.E. 2019. Repeated mowing to restore remnant native grasslands invaded by nonnative annual grasses: upsides and downsides above and below ground. Restoration Ecology, 27: 261–268.
112.Grieger R., Capon S., Hadwen W. 2019. Resilience of coastal freshwater wetland vegetation of subtropical Australia to rising sea levels and altered hydrology. Regional Environmental Change, 19: 279–292.
113.Haussmann N.S., Delport C., Kakembo V., Mashiane K.K., le Roux P.C. 2019. Restoration potential of invaded abandoned agricultural fields: what does the seed bank tell us? Restoration Ecology, 27: 813–820.
114.Wang Y., Chu L., Daryanto S., Lü L., Ala M.S., Wang L. 2019. Sand dune stabilization changes the vegetation characteristics and soilseed bank and their correlations with environmental factors. Science of the Total Environment, 648: 500-507.
115.Chen F., Wu Y., Zhang M., Ma Y., Xie Z., Chen C. 2019. Secondary seed dispersal in hydro-fluctuation belts and itsinfluence on the soil seed bank. River Research and Applications, 35: 1-9.
116.Ma M., Baskin C.C., Li W., Zhao Y., Zhao Y., Zhao L., Chen N., Du G. 2019. Seed banks trigger ecological resilience in subalpine meadows abandoned after arable farming on the Tibetan Plateau. Ecological Applications, 29: e01959.
117.Filazzola A., Liczner A.R., Westphal M., Lortie C.J. 2019. Shrubs indirectly increase desert seedbanks through facilitation of the plant community. Plos One, 14: e0215988.
118.Manela N., Dagon E., Semesh H., Ovadia O. 2019. Smoke interacts with fire history to stimulate soil seed bank germination in Mediterranean woodlands. Journal of Plant Ecology, 12: 419-427.
119.Guan B., Chen M., Elsey-Quirk T., Yang S., Shang W., Li W., Tian X., Hana G. 2019. Soil seed bank and vegetation differences following channel diversion inthe Yellow River Delta. Science of the Total Environment, 693: 133600.
120.Menezes J.C., Neto O.C.C., Azevedo I.F.P., Machado A.O., Nunes Y.R.F. 2019. Soil Seed Bank at Different Depths and Light Conditions in a Dry Forest in Northern Minas Gerais. Floresta e Ambiente, 26: e20170314.
121.Grace J.L., Rideout-Hanzak S., Stanko R., Acosta-Martínez V., Ortega-S J.A., Wester D.B. 2019. Soil seed bank characteristics in rangelands with increasing invasion of Heteropogon contortus or Eragrostis Lehmanniana. Journal of Arid Environments, 170: 104009.
122.Wu C., Chen Y., Hong X. 2019. Soil seed bank characteristics under and outside canopy of dacrydium lamb in China. Bangladesh Journal of Botany, 48: 763-769.
123.de Almeida Silva K., Martins S.V., Neto A.M., Lopes A.T. 2019. Soil seed banks in a forest under restoration and in a reference ecosystem in southeastern Brazil. Floresta Ambient, 26: e20190047.
124.Greulich S., Chevalier R., Villar M. 2019. Soil seed banks in the floodplain of a large river: A test of hypotheses on seed bank composition in relation to flooding and established vegetation. Journal of Vegetation Science, 30:732–745.
125.Shinoda Y., Akasaka M. 2019. Species turnover differentiates diversity– disturbance relationships between aboveground vegetation and soil seedbank. Plant Ecol, 220: 595–603.
126.Hu A., Zhang J., Chen X. J., Millner J. P., Chang S. H., Bowatte S., Hou F. J. 2019. The composition, richness, and evenness of seedlings from the soil seed bank of a semi-arid steppe in northern China are affected by long-term stocking rates of sheep and rainfall variation. The Rangeland Journal, 41: 23 –32.
127.Zhang M., Chen F., Chen S., Xie Z., Huang Y., Liu Y. 2017. The soil seed bank of a rehabilitated draw-down zone and its similarity to standing vegetation in the Three Gorges Reservoir Area. Ecological Research, 32: 1011-1021.
128.Nguyen T.L.T., Bajwa A.A., Navie S.C., O’Donnell C., Adkins S.W. 2017. The soil seedbank of pasture communities in central Queensland invaded by Parthenium hysterophorus L. Rangeland Ecology and Management, 70(2): 244-254.
129.Tessema Z.K., Ejigu B., Nigatu L. 2017. Tree species determine soil seed bank composition and its similarity with understory vegetation in a semi-arid African savanna. Ecological Processes 6: 9.
130.Buckley P., Helliwell D. R., Milne S., Howell R. 2017. Twenty-five years on – vegetation succession on a translocated ancient woodland soil at Biggins Wood, Kent, UK. Forestry 90, 561–572.
131.Passos I., Marchante H., Pinho R., Marchante E. 2017.What we don’t seed: the role of long-lived seed banks as hidden legacies of invasive plants. Plant Ecology, 218:1313–1324.
132.Nuche P., Komac B., Gartzia M., Villellas J., Reiné R., Alados C. 2018. Assessment of prescribed fire and cutting as means of controlling the invasion of sub-alpine grasslands by Echinospartum horridum. Applied Vegetation Science 21:198-206.
133.Godefroid S., Le Pajolec S., Hechelski M., Van Rossum F. 2018. Can we rely on the soil seed bank for restoring xeric sandy calcareous grasslands? Restoration Ecology, 26: 123-133.
134.Sanou L., Zida D., Savadogo P., Thiombiano A. 2018. Comparison of aboveground vegetation and soil seed bank composition at sites of different grazing intensity around a savanna-woodland watering point in West Africa. Journal of Plant Research,131:773–788.
135.Luna P., Garcc7-Chávez J., D7ttilo W. 2018. Complex foraging ecology of the red harvester ant and its effect on the soil seed bank. Acta Oecologica, 86: 57-65.
136.Fernández C., Vega J.A., Fontúrbel T. 2018. Contribution of the soil SEED bank to the recovery of a Cytisus oromediterraneus shrubland after fuel reduction treatments. Ecological Engineering, 120: 109-115.
137.Franca A., Re G.A., Sanna F. 2018. Effects of grazing exclusion and environmental conditions on the soil seed bank of a Mediterranean grazed oak wood pasture. Agroforestry Systems, 92:909–919.
138.Ma Y., Chen F., Chen S., Guan S., Chen C. 2018. Effects of reverse seasonal submersion on the germination and persistence of soil seed banks in hydro - fluctuation belts. Ecohydrology. 11: e2008.
139.Fan B., McHugh A.D., Guo S., Ma Q., Zhang J., Zhang X., Zhang W., Du J., Yu Q., Zhao C. 2018. Factors influencing the natural regeneration of the pioneering shrub Calligonum mongolicum in sand dune stabilization plantations in arid deserts of northwest China, Ecology and Evolution, 8: 2975-2984.
140.Lipoma M., Funes G., Diza S. 2018. Fire effects on the soil seed bank and post-fire resilience of a semi-arid shrubland in central Argentina. Austral Ecology, 43: 46- 55.
141.Ma M., Walck J., Ma Z., Wang L., Du G. 2018. Grazing disturbance increases transient but decreases persistent soil seed bank. Ecological Applications, 28: 1020-1031.
142.Philipp M., Hansen K., Monrad D., Adsersen H., Bruun H., Norda I. 2018. Hidden biodiversity in the Arctic - a study of soil seed banks at Disko Island, Qeqertarsuaq, West Greenland,. Nordic Journal of Botany, 36: e01721.
143.Cousins S.R., Witkowski E.T.F., Esler K. 2018. Influence of fire on critically endangered Swartland Shale Renosterveld in the Cape Floristic Region. Applied Vegetation Science, 21: 144-155.
144.Maclean J.E., Mitchell R.J., Burslem D.F.R.P., Genney D., Hall J., Pakeman R.J. 2018. Invasion by Rhododendron ponticum depletes the native seedbank with long- term impacts after its removal. Biological Invasions, 20: 375-384.
145.Le Stradic S., Fernandes G.W., Buisson E. 2018. No recovery of Campo rupestre grasslands after gravel extraction: implications for conservation and restoration. Restoration Ecology, 26: S151-S159.
146.Losapio G., Pugnaire F.I., O’Brien M.J., Schöb C. 2018. Plant life history stage and nurse age change the development of ecological networks in an arid ecosystem. Oikos, 127: 1390-1397.
147.da Luz G.R., da Silva Mota G., Spadeto C., Tolentino G.S., Fernandes G.W., Nunes Y.R.F. 2018. Regenerative potential of the soil seed bank along an elevation gradient of rupestrian grassland in southeastern Brazil. Botany, 96: 281-298.
148.Ma H., Li J., Yang F., Lü X., Pan Y., Liang Z. 2018. Regenerative role of soil seed banks of different successional stages in a saline-alkaline grassland in northeast China. Chinese Geographical Science, 28: 694-706.
149.Szabó A., Ruprecht E. 2018. Restoration possibilities of dry grasslands afforested by pine: the role of seed bank and remnant vegetation. Tuexenia, 38: 405-418.
150.Xie T., Cui B., Bai J., Li S., Zhang S. 2018. Rethinking the role of edaphic condition in halophyte vegetation degradation on salt marshes due to coastal defense structure. Physics and Chemistry of the Earth, 103: 81-90.
151.Cofer T.M., Elliott K.J., Bush J.K., Miniat C.F. 2018. Rhododendron maximum impacts seed bank composition and richness following Tsuga canadensis loss in riparian forests. Ecosphere, 9(4): e02204.
152.Wagner M., Walker K.J., Pywell R.F. 2018. Seed bank dynamics in restored grassland following the sowing of high- and low-diversity seed mixtures. Restoration Ecology, 26: S189-S199.
153.Nielsen D., Campbell C., Rees G., Durant R., Littler R., Petrie R. 2018. Seed bank dynamics in wetland complexes associated with a lowland river. Aquatic Sciences, 80: 23.
154.LaForgia M.L., Spasojevic M.J., Case E.J., Latimer A.M., Harroson S.P. 2018. Seed banks of native forbs, but not exotic grasses, increase during extreme drought. Ecology, 99(4): 896-903.
155.Sharma A., Bohn K.K., Jose S., Miller D.L. 2018. Seed bank—vegetation dynamics along a restoration management gradient in pine flatwoods ecosystems of the Florida Gulf Coast. Natural Areas Journal, 38(1): 26-43.
156.Basto S., Thompson K., Grime J.P., Fridley J.D., Calhim S., Askew A.P., Rees M. 2018. Severe effects of long-term drought on calcareous grassland seed banks. Nature Partner Journal, 1:1.
157.Bittnerová S., Ujházy K., Hegedüšová K., Škodová I., Ujházyová M., Janišová M. 2018. Soil seed bank and above-ground vegetation changes during grassland succession: Is space-for-time substitution an alternative to re-sampling? Tuexenia, 38: 347-370.
158.Chiquoine L.P., Abella S.R. 2018. Soil seed bank assay methods influence interpretation of non-native plant management. Applied Vegetation Science, 21: 626-635.
159.Douh C., Daïnou K., Loumeto J., Moutsambote J., Fayolle A., Fayolle F., Forni E., Gourlet-Fleury S., Doucet J.2018. Soil seed bank characteristics in two central African forest types and implications for forest restoration. Forest Ecology and Management, 409: 766-776.
160.Lovell M.C., Rideout-Hanzak S., Ruppert D.E., Acosta-Martinez V., Smith F.S., Stumberg P.M., Pawelek K.A., Falk A.D., Wester D.B. 2018. Soil seed banks in stock-piled topsoils in the western Rio Grande Plains, Texas. Ecological Restoration, 36: 226-237.
161.Miao R., Song Y., Sun Z., Guo M., Zhou Z., Liu Y. 2016. Soil seed bank and plant community development in passive restoration of degraded sandy grasslands. Sustainability, 8: 81.
162.Braga A.J.T., Borges E.E.D.L.E., Martins S.V. 2016. Seed bank in two sites of semideciduous seasonal forest in Viçosa, Minas Gerais. Revista Árvore, 3: 415- 425.
163.Kunz S.H., Martins S.V. 2016. Soil seed bank in seasonal semideciduous forest and abandoned pasture. Revista Árvore, 6: 991-1001.
164.Wang M., Wang G., Lu X., Jiang M., Wang S. 2016. Soil seed banks and their implications for wetland restoration along the Nongjiang River, Northeastern China. Ecological Engineering, 96: 26-33.
165.Miao C., Li X., Jia M., Han X., Jiang D. 2016. Spatial structure and species composition of soil seed banks in moving sand dune systems of northeast China. Journal of Forestry Research, 27: 75-80.
166.Gelviz-Gelvez S. M., Sánchez-Montaño L. R., Lopez-Toledo L., Barragán F. 2016. The Andean forest soil seed bank in two successional stages in northeastern Colombia. Botanical Sciences, 94: 713-727.
167.Kůrová J. 2016. The impact of soil properties and forest stand age on the soil seed bank. Folia Geobot, 51: 27–37.
168.Zhao N., He M. X., Li H. Y., Meng W. Q. 2016. The influence of substrates rates on the germination characteristic of a soil seed bank. Earth and Environmental Science, 41: 23-26.
169.Greet J. 2016. The potential of soil seed banks of a eucalypt wetland forest to aid restoration. Wetlands Ecol Manage, 24: 565–577.
170.Cui L., Li W., Zhao X., Zhang M., Lei Y., Zhang Y., Gao C., Kang X., Sun B., Zhang Y. 2016. The relationship between standing vegetation and the soil seed bank along the shores of Lake Taihu, China. Ecological Engineering, 96: 45-54.
171.Xaviera R.O., Aldayb J.G., Marrsb R.H., Matosa D.M.S. 2016. The role of Pteridium arachnoideum (Kaulf) on the seed bank of the endangered Brazilian Cerrado. Brazilian Journal of Biology, 76: 256-267.
172.Qian J., Liu Z., Hatier J. H. B., Liu B. 2016. The vertical distribution of soil seed bank and its restoration implication in an active sand dune of northeastern inner Mongolia, China. Land Degradation & Development, 27: 305-315.
173.Williams-Linera G., Bonilla-Moheno M., López-Barrera F. 2016. Tropical cloud forest recovery: the role of seed banks in pastures dominated by an exotic grass. New Forests, 47: 481-496.
174.Capon S.J., Reid M.A. 2016. Vegetation resilience to mega-drought along a typical floodplain gradient of the southern Murray-Darling Basin, Australia. Journal of Vegetation Science, 27: 926-937.
175.Schwab A., Kiehl K. 2017. Analysis of soil seed bank patterns in an oxbow system of a disconnected floodplain. Ecological Engineering, 100: 46-55.
176.Maikano G. N., Cohn J., Di Stefano J. 2017. Are germination cues for soil-stored seed banks different in structurally different fire-prone communities? Austral Ecology, 43: 89-101.
177.Boutin C., Carpenter D.J. 2017. Assessment of wetland/upland vegetation communities and evaluation of soil-plant contamination by polycyclic aromatic hydrocarbons and trace metals in regions near oil sands mining in Alberta. Science of the Total Environment, 576: 829–839.
178.Lei R., Bai Y. 2017. Burning modifies composition of emergent seedlings in fescue prairie. Rangeland Ecology & Management, 70: 230-237.
179.Zhang M., Chen F. Q., Wu Y., Ma Y. R., Guan S. P., Huang Y. W. 2017. Characteristics of the soil seed bank of planted and natural restored draw-down zones in the Three Gorges Reservoir Region. Ecological Engineering, 103: 127-133
180.Yi M.H., Park S.G., Matsumoto M. 2017. Comparison of the composition, population density, and diversity of the soil seed bank and standing vegetation in deciduous and coniferous forests in Korea. Journal- Faculty of Agriculture Kyushu University, 62: 323-328.
181.Leder C. V., Peter G., Funk F. A., Pelaéz D.V. 2017. Consequences of anthropogenic disturbances on soil seed bank diversity and nurse shrub effect in a semiarid rangeland. Biodiversity and Conservation, 26: 2327-2346.
182.Bourgeois B., Boutin C., Vanasse A., Poulin M. 2017. Divergence between riparian seed banks and standing vegetation increases along successional trajectories. Journal of Vegetation Science, 28: 787-797.
183.Heydari M., Omidipour R., Abedi M., Baskin C. 2017. Effects of fire disturbance on alpha and beta diversity and on beta diversity components of soil seed banks and aboveground vegetation. Plant Ecology and Evolution, 150: 247-256.
184.Hong M.G., Nam B.E., Kim J.G. 2017. Effects of soil fertility on early development of wetland vegetation from soil seed bank: Focusing on biomass production and plant species diversity. Journal of Plant Biology, 60: 241-248.
185.Yan S. G., Li X. D. 2017. Effects of soil moisture on vegetation invasion into transition zones between windword slopes of active dunes and interdune lowlands. Earth and Environmental Science, Iop Conference Series, 81.
186.Arroyo A.I., Pueyo Y., Reiné R., Giner M.L., Alados C.L. 2017. Effects of the allelopathic plant Artemisia herba-alba Asso on the soil seed bank of a semi-arid plant community. Journal of Plant Ecology, 10: 927–936.
187.Capon S. J., Balcombe S. R., McBroom J. 2017. Environmental watering for vegetation diversity outcomes must account for local canopy conditions. Ecohydrology, 10: e1859.
188.Rusterholz H. P., Küng J., Baur B. 2017. Experimental evidence for a delayed response of the above-ground vegetation and the seed bank to the invasion of an annual exotic plant in deciduous forests. Basic and Applied Ecology 20: 19-30.
189.ChoY.C., Lee S.M., Lee C.S. 2017. Floristic composition and species richness of soil seed bank in three abandoned rice paddies along a seral gradient in Gwangneung Forest Biosphere Reserve, South Korea. Journal of Ecology and Environment, 42: 12.
190.Dawson S.K., Kingsford R.T., Berney P., Keith D.A., Hemmings F.A., Warton D.I., Waters C., Catford J.A. 2017. Frequent inundation helps counteract land use impacts on wetland propagule banks. Applied Vegetation Science, 20: 459-467.
191.Wang N., Jiao J., JiaY. F., Wang D.L. 2017. Influence of afforestation on the species diversity of the soil seed bank and understory vegetation in the Hill-Gullied Loess Plateau, China. International Journal of Environmental Research and Public Health, 14: 1285.
192.Machado F.S., de França A.C.M., Santos R.M.D., Borém R.A.T., Guilherme L.R.G. 2017. Influence of the edge effect on a soil seed bank of a natural fragment in the Atlantic Forest. Iheringia, Série Botânica, Porto Alegre, 72: 247-253.
193.Thilmony B.M., Lym R.G. 2017. Leafy spurge (Euphorbia esula) control and soil seedbank composition fifteen years after release of Aphthona biological control agents. Invasive Plant Science and Management, 10: 180–190.
194.Xu L. X., Cao Y., Li W., Cheng Y., Qin T.C., Zhou Y.C., Liu F. 2017. Maintain spatial heterogeneity, maintain biodiversity—a seed bank study in a grazed alpine fen meadow. Land Degradation & Development, 28: 1376-1385.
195.Titulaer M., Melgoza-Castillo A., Panjabi A.O., Sanchez-Flores A., Martínez- Zapater J.H. , Macías-Duarte A.J., Fernandez J.A. 2017. Molecular analysis of stomach contents reveals important grass seeds in the winter diet of Baird’s and Grasshopper sparrows, two declining grassland bird species. Plos one, 10: 1371.
196.Savadogo P., Sanou L., Dayamba S. D., Bognounou F., Thiombiano A. 2017. Relationships between soil seed banks and above-ground vegetation along a disturbance gradient in the W National Park trans-boundary biosphere reserve, West Africa. Plant Ecology, 10: 349-363.
197.Li C., Xiao B., Wang Q. H., Zheng R., Wu J. Y. 2017. Responses of soil seed bank and vegetation to the increasing intensity of human disturbance in a semi-arid region of northern China. Sustainability, 9: 1837.
198.Zhen M., Zhang C.H., Zhou H.K., Yao B.Q., Zhao X.Q. 2017. Role of seed bank in establishment of single and mixed-sowing artificial grasslands of Tibetan Plateau. Polish Journal of Ecology, 65: 334-344.
199.Sebastian D.J., Nissen S.J., Sebastian J.R., George B.K. 2017. Seed bank depletion: The key to long-term downy brome (Bromus tectorum L.) management. Rangeland Ecology and Management, 70: 477-483.
200.Metzner K., Gachet S., Rocarpin P., Saatkamp A. 2017. Seed bank, seed size and dispersal in moisture gradients of temporary pools in Southern France. Basic and Applied Ecology, 21: 13-22.
201.Yu W. J., Jiao J.Y., Chen Y., Wang D.L., Wang N., Zhao H.K. 2017. Seed removal due to overland flow on abandoned slopes in the Chinese hilly gullied loess plateau region. Land Degradation & Development, 28: 274-282.
202.Kostrakiewicz-Gierałt K. 2017. The effect of succession stage on seed rain and seedling recruitment in overgrown Molinia caeruleae meadows. Archives of Biological Sciences, 69: 513-522.
203.Galloway A.D., Holmes P.M., Gaertner M., Esler K.J. 2017. The impact of pine plantations on fynbos above-ground vegetation and soil seed bank composition. South African Journal of Botany, 113: 300-307.
204.Henning K., Oheimb G. V., Härdtle W., Fichtner A., Tischew S. 2017. The reproductive potential and importance of key management aspects for successful Calluna vulgaris rejuvenation on abandoned Continental heaths. Ecology and Evolution, 7: 2091-2100.
205.Bowman A.S., Facelli J.M., Sinclair R. 2015. Long-term influence of fallen logs on patch formation and their effects under contrasting grazing regimes. Austral Ecology, 40: 238-244.
206.Smith M.J., Drake P. L., Vogwill R., McCormick C.A. 2015. Managing natural resources for their human values. Ecosphere, 6: 140.
207.Adams C.R., Wiese C., Lee L.C. 2015. Native recolonization following control of invasive Ruellia simplex in a cypress floodplain forest. Applied Vegetation Science, 18: 694-704.
208.Elsey-Quirk T., Leck M.A. 2015. Patterns of seed bank and vegetation diversity along a tidal freshwater river. American Journal of Botany, 102: 1996-2012.
209.Tererai F., Gaertner M., Jacobs M. S., Richardson M. D. 2015. Resilience of invaded riparian landscapes: The potential role of soil-stored seed banks. Environmental Management, 55: 86-99.
210.Freund L., Carrillo J., Storm C., Schwabe A. 2015. Restoration of a newly created inland-dune complex as a model in practice: impact of substrate, minimized inoculation and grazing. Tuexenia, 35: 221-248.
211.Faist A. M., Collinge S. K. 2015. Seed bank composition varies along invasion and inundation gradients in vernal pool wetlands. Plant Ecology 216: 553-564.
212.Sotomayor D.A., Gutierrez J.R. 2015. Seed bank of desert annual plants along an aridity gradient in the southern Atacama coastal desert. Journal of Vegetation Science, 26: 1148-1158.
213.Ludewig K., Wanner A., Jensen K. 2015. Recolonization and facilitation in Baltic salt marsh vegetation. Ann. Bot. Fennici, 52: 181-191.
214.de Souza Vieira M., Bonilha1 C.L., Boldrini I.I., Overbeck G.E. 2015. The seed bank of subtropical grasslands with contrasting land-use history in southern Brazil. Acta Botanica Brasilica, 29: 543-552.
215.Mendes L.B., da Silva K.A., dos Santos D.M., dos Santos J.M.F.F., de Albuquerque U.P., de Lima Araújo E. 2015. What happens to the soil seed bank 17 years after clear cutting of vegetations? Revista de Biología Tropical, 63: 321-332.
216.Bargmann T., Kirkpatrick J.B. 2015. Transition from heathland to scrub in south- eastern Tasmania: extent of change since the 1970s, floristic depletion and management implications. Biodiversity and Conservation, 24: 213-228.
217.Tessema Z.K., de Boer W.F., Prins H.H.T. 2016. Changes in grass plant populations and temporal soil seed bank dynamics in a semi-arid African savanna: Implications for restoration. Journal of Environmental Management, 182: 166-175.
218.Yan Q., Zhu J., Gang Q., Huang L., Wang G.G. 2016. Comparison of spatial distribution patterns of seed rain between larch plantations and adjacent secondary forests in Northeast China. Forest Science, 62: 652-662.
219.dos Santos D.M., dos Santos J.M.F.F., da Silva K.A., de Araújo V.K.R., de Lima Araújo E. 2016. Composition, species richness, and density of the germinable seed bank over 4 years in young and mature forests in Brazilian semiarid regions. Journal of Arid Environments, 129: 93-101.
220.Madawala H.M.S.P., Ekanayake S.K., Perera G.A.D. 2016. Diversity, composition and richness of soil seed banks in different forest communities at Dotalugala Man and Biosphere Reserve, Sri Lanka. Ceylon Journal of Science, 45: 43-55.
221.Clause J., Barot S., Forey E. 2016. Earthworms promote greater richness and abundance in the emergence of plant species across a grassland-forest ecotone. Journal of Plant Ecology, 9: 703-711.
222.Reid M.A., Reid M.C., Thoms M.C. 2016. Ecological significance of hydrological connectivity for wetland plant communities on a dryland floodplain river, MacIntyre River, Australia. Aquatic Sciences, 78: 139-158.
223.Muvengwi J., Ndagurwa H.G.T. 2015. Soil seed bank dynamics and fertility on a seasonal wetland invaded by Lantana camara in a savanna ecosystem. South African Journal of Botany, 100: 190-194.
224.Pruchniewicz D., Donath T.W., Otte A., Żołnierz L., Eckstein R.L. 2016. Effect of expansive species on seed rain and soil seed bank of mountain mesic meadows. Tuexenia, 36: 81-96.
225.Wang J., Huang L., Ren H., Sun Z., Guo Q. 2015. Regenerative potential and functional composition of soil seed banks in remnant evergreen broad-leaved forests under urbanization in South China. Community Ecology, 16: 86-94.
226.Erfanzadeh R., Kamali P., Ghelichnia H., Pétillon J. 2016. Effect of grazing removal on aboveground vegetation and soil seed bank composition in subalpine grasslands of northern Iran. Plant Ecology & Diversity, 9: 309-320.
227.de Souza E.B., Ferreira F.A., Pott A. 2016. Effects of flooding and its temporal variation on seedling recruitment from the soil seed bank of a Neotropical floodplain. Acta Botanica Brasilica, 30: 560-568.
228.Vakhlamova T., Rusterholz H., Kanibolotskaya Y., Baur B. 2016. Effects of road type and urbanization on the diversity and abundance of alien species in roadside verges in Western Siberia. Plant Ecology, 217: 241-252.
229.Fernández C., Vegaa J.A., Fonturbel T., Barreiro A., Lombao A., Gómez-Rey M.-X., Diaz-Ravina M., González-Prieto S. 2016. Effects of straw mulching on initial post-fire vegetation recovery. Ecological Engineering, 95: 138-142.
230.Zhang M., Chen F., Chen S., Wang Y., Wang J. 2016. Effects of the seasonal flooding on riparian soil seed bank in the Three Gorges Reservoir Region: a case study in Shanmu River. SpringerPlus, 5: 492.
231.Peralta A.M.L., Sanchez A.M., Luzuriaga A.L., Escudero A. 2016. Factors driving species assemblage in Mediterranean soil seed banks: from the large to the fine scale. Annals of Botany, 117: 1221-1228.
232.Gallegos S.C., Beck S. G., Hensen I., Saavedra F., Lippok D., Schleuning M. 2016. Factors limiting montane forest regeneration in bracken-dominated habitats in the tropics. Forest Ecology and Management, 381 :168-176.
233.Maia P., Vasques A., Pausas J.G., Viegas D.X., Keizer J.J. 2016. Fire effects on the seed bank of three Mediterranean shrubs: implications for fire management. Plant Ecology, 217: 1235-1246.
234.Noguchi M., Miyamoto K., Okuda S., Itou T., Sakai A. 2016. Heavy thinning in hinoki plantations in Shikoku (southwestern Japan) has limited effects on recruitment of seedlings of other tree species. Journal of Forest Research, 21: 131- 142.
235.Franzese J., Ghermandi L., Gonzalez S.L. 2015. Historical land use by domestic grazing revealed by the soil seed bank: a case study from a natural semi-arid grassland of NW Patagonia. Grass and Forage Science, 71: 315-327.
236.Gavilán R. G., Sánchez-Mata D., Gaudencio M., Gutiérrez-Girón A. Vilches B. 2016. Impact of the non-indigenous shrub species Spartium junceum (Fabaceae) on native vegetation in central Spain. Journal of Plant Ecology, 9: 132-143.
237.Altenfelder S., Schmitz M., Poschlod P., Kollmann J., Albrecht H. 2016. Managing plant species diversity under fluctuating wetland conditions: the case of temporarily flooded depressions. Wetlands Ecology and Management, 24: 597- 608.
238.Zuloaga-Aguilar S., Orozco-Segovia A., Briones O, Pelaez E. J. 2016. Response of soil seed bank to a prescribed burning in a subtropical pine-oak forest. International Journal of Wildland Fire, 25: 946-954.
239.Golos P.J., Dixon K.W., Erickson T.E. 2016. Plant recruitment from the soil seed bank depends on topsoil stockpile age, height, and storage history in an arid environment. Restoration Ecology, 24: 53-61.
240.Braga A.J.T., de Lima e Borges E.E., Martins S.V. 2016. Seed bank in two sites of semideciduous seasonal forest in Vicosa, Minas Gerais. Revista Árvore, 40: 415- 425.
241.Tamura A. 2016. Potential of soil seed banks in the ecological restoration of overgrazed floor vegetation in a cool-temperate old-growth damp forest in eastern Japan. Journal of Forest Research, 21: 43-56.
242.Yu W.J., Jiao J.Y., Wang D.L., Wang N., Wang Z.J., Zhao H.K. 2016. Seed population dynamics on abandoned slopes in the hill and gully Loess Plateau region of China. Ecological Engineering, 94: 427-436.
243.de las Heras M. M., Turnbull L., Wainwright J. 2016. Seed-bank structure and plant-recruitment conditions regulate the dynamics of a grassland-shrubland Chihuahuan ecotone. Ecology, 97: 2303-2318.
244.Ren L., Bai Y. 2016. Smoke and ash effects on seedling emergence from germinable soil seed bank in fescue prairie. Rangeland Ecology & Management, 69: 499-507.
245.Shang Z.H., Yang S.H., Wang Y.L., Shi J.J., Ding L.M., Long R.J. 2016. Soil seed bank and its relation with above-ground vegetation along the degraded gradients of alpine meadow. Ecological Engineering, 90: 268-277.
246.Clause J., Forey E., Lortie C.J., Lambert A.M., Barot S. 2015. Non-native earthworms promote plant invasion by ingesting seeds and modifying soil properties. Acta Oecologica, 64: 10-20.
247.James S.C., Capon J.S., Quinn P.G. 2015. Nurse plant effects of a dominant shrub (Duma florulenta) on understorey vegetation in a large, semiarid wetland in relation to flood frequency and drying. Journal of Vegetation Science, 26: 985-994.
248.He M., Lv L., Li H., Meng W., Zhao N. 2016. Analysis on soil seed bank diversity characteristics and its relation with soil physical and chemical properties after substrate addition. PLoS ONE, 11: e0147439.
249.Pol R.G., Sagario M.C., Marone L. 2014. Grazing impact on desert plants and soil seed banks: Implications for seed-eating animals. Acta Oecologica, 55: 58-65.
250.Gooden B., French K. 2014. Impacts of alien grass invasion in coastal seed banks vary amongst native growth forms and dispersal strategies. Biological Conservation, 171: 114-126.
251.Ochoa-Hueso R., Manrique E. 2014. Impacts of altered precipitation, nitrogen deposition and plant competition on a Mediterranean seed bank. Journal of Vegetation Science, 25: 1289-1298.
252.Kundel D., van Kleunen M., Dawson W. 2014. Invasion by Solidago species has limited impacts on soil seed bank communities. Basic and Applied Ecology, 15: 573-580.
253.Shen Y., Liu W., Li Y., Guan H. 2014. Large sample area and size are needed for forest soil seed bank studies to ensure low discrepancy with standing vegetation. PLoS ONE, 9: e105235.
254.Kehr J.M., Merritt D.M., Stromberg J.C. 2014. Linkages between primary seed dispersal, hydrochory and flood timing in a semi-arid region river. Journal of Vegetation Science, 25: 287-300.
255.Gomaa N.H. 2014. Microhabitat variations and seed bank-vegetation relationships in a desert wadi ecosystem. Flora, 209: 725-732.
256.Zhang D., Zhang J., Yang W., Wu F., Huang Y. 2014. Plant and soil seed bank diversity across a range of ages of Eucalyptus grandis plantations afforested on arable lands. Plant Soil, 376: 307-325.
257.Kwiatkowska-Falińska A., Jankowska-Błaszczuk M., Jaroszewicz B. 2014. Post- fire changes of soil seed banks in the early successional stage of pine forest. Polish Journal of Ecology, 62: 455-466.
258.Skowronek S., Terwei A., Zerbe S., Mölder I., Annighöfer P., Kawaletz H., Ammer C., Heilmeier H. 2014. Regeneration potential of floodplain forests under the influence of nonnative tree species: soil seed bank analysis in northern Italy. Restoration Ecology, 22: 22-30.
259.Bhattachan A., D’Odorico P., Dintwe K., Okin G.S., Collins S.L. 2014. Resilience and recovery potential of duneland vegetation in the southern Kalahari. Ecosphere, 5: 2.
260.Ma Z., Ma M., Baskin J.M., Baskin C.C., Li J., Du G. 2014. Responses of alpine meadow seed bank and vegetation to nine consecutive years of soil fertilization. Ecological Engineering, 70: 92-101.
261.Erfanzadeh R., Shahbazian R., Zali H. 2014. Role of plant patches in preserving flora from the soil seed bank in an overgrazed high-mountain habitat in northern Iran. Journal of Agricultural Science and Technology, 16: 229-238.
262.Freund L., Eichberg C., Retta I., Schwabe A. 2014. Seed addition via epizoochorous dispersal in restoration: an experimental approach mimicking the colonization of bare soil patches. Applied Vegetation Science, 17: 74-85.
263.Metsoja J.A., Neuenkamp L., Zobel M. 2014. Seed bank and its restoration potential in Estonian flooded meadows. Applied Vegetation Science, 17: 262-273.
264.Bakker J.P., Hoffmann F., Ozinga W.A., Rosén E. 2014. Shading results in depletion of the soil seed bank. Nordic Journal of Botany, 32: 674-679.
265.Li X., Jiang D., Zhou Q., Oshida T. 2014. Soil seed bank characteristics beneath an age sequence of Caragana microphylla shrubs in the Horqin Sandy Land region of northeastern China. Land Degradation and Development, 25: 236-243.
266.Sanderson M.A., Stout R., Goslee S., Gonet J., Smith R.G. 2014. Soil seed bank community structure of pastures and hayfields on an organic farm. Canadian Journal of Plant Science, 94: 621-631.
267.Osunkoya O.O., Ali S., Nguyen T., Perrett C., Shabbir A., Navie S., Belgeri A., Dhileepan K., Adkins S. 2014. Soil seed bank dynamics in response to an extreme flood event in a riparian habitat. Ecological Research, 29: 1115-1129.
268.Braz M.I.G., Rodin P., de Mattos E.A. 2014. Soil seed bank in a patchy vegetation of coastal sandy plains in southeastern Brazil. Plant Species Biology, 29: e40–e47.
269.Omand K. A., Karberg J. M., Beattie K. C., O'Dell D. I., Freeman R. S. 2014. Soil seed bank in Nantucket's early successional communities: Implications for management. Natural Areas Journal, 34: 188-199.
270.Bao F., Pott A., Ferreira F.A., Arruda R. 2014. Soil seed bank of floodable native and cultivated grassland in the Pantanal wetland: effects of flood gradient, season and species invasion. Brazilian Journal of Botany, 37: 239-250.
271.Alvarez-Aquino C., Barradas-Sánchez L., Ponce-González O., Williams-Linera G. 2014. Soil seed bank, seed removal, and germination in a seasonally dry tropical forest in Veracruz, Mexico. Botanical Sciences, 92: 111-121.
272.Tóth K., Hüse B. 2014. Soil seed banks in loess grasslands and their role in grassland recovery. Applied Ecology and Environmental Research, 12: 537-547.
273.van Etten E. J. B., Neasham B., Dalgleish S. 2014. Soil seed banks of fringing salt lake vegetation in arid Western Australia – density, composition and implications for postmine restoration using topsoil. Ecological Management and Restoration, 15: 239-242.
274.Karlík P., Poschlod P. 2014. Soil seed-bank composition reveals the land-use history of calcareous grasslands. Acta Oecologica, 58: 22-34.
275.Iannucci A. 2014. Soil seed-bank germination patterns in natural pastures under different mineral fertilizer treatments. Spanish Journal of Agricultural Research, 12: 1018-1028.
276.He M., Li H., Li L., Wang F. 2014. Study on soil seed bank in urban abandoned land of Tianjin—Take Houtai Wetland for example. Applied Mechanics and Materials, 448-453: 978-982.
277.de Andrade L. A. Z., Miranda H. S. 2104. The dynamics of the soil seed bank after a fire event in a woody savanna in central Brazil. Plant Ecology, 215: 1199-1209.
278.He M., Li H., Mo X. 2014. The study on soil seed bank between different land-use types of wetlands in Tianjin Binhai New Area. Advanced Materials Research, 864- 867: 2518-2521.
279.He M., Li H., Mo X., Meng W. 2014. The study on soil seed bank in different urbanized regions of Tianjin. Advanced Materials Research, 838-841: 2427-2432.
280.Jaunatre R., Buisson E., Dutoit T. 2014. Topsoil removal improves various restoration treatments of a Mediterranean steppe (La Crau, southeast France). Applied Vegetation Science, 17: 236-245.
281.Smith S.D., Charlet T.N., Zitzer S.F., Abella S.R., Vanier C.H., Huxman T.E. 2014. Long-term response of a Mojave Desert winter annual plant community to a whole-ecosystem atmospheric CO2 manipulation (FACE). Global Change Biology, 20: 879-892.
282.Golos P.J., Dixon K.W. 2014. Waterproofing topsoil stockpiles minimizes viability decline in the soil seed bank in an arid environment. Restoration Ecology, 22: 495- 501.
283.O’Loughlin L.S., Green P.T., Morgan J.W. 2014. What potential is there for regeneration of native species from the soil seed bank in Coast Tea Tree-dominated scrub? Ecological Management and Restoration, 15: 80-83.
284.Wall C.B., Stevens K.J. 2015. Assessing wetland mitigation efforts using standing vegetation and seed bank community structure in neighboring natural and compensatory wetlands in north-central Texas. Wetlands Ecology and Management, 23: 149-166.
285.Helsen K., Hermy M., Honnay O. 2015. Changes in the species and functional trait composition of the seed bank during semi-natural grassland assembly: seed bank disassembly or ecological palimpsest? Journal of Vegetation Science, 26: 58-67.
286.Ma H, Yang H, Liang Z, Ooi M. K. J. 2015. Effects of 10-year management regimes on the soil seed bank in saline-alkaline grassland. PLoS ONE, 10: e0122319.
287.Wang G., Wang M., Lu X., Jiang M. 2015. Effects of farming on the soil seed banks and wetland restoration potential in Sanjiang Plain, Northeastern China. Ecological Engineering, 77: 265-274.
288.de Oliveira P.C., Torezan J. M. D., da Cunha C.N. 2015. Effects of flooding on the spatial distribution of soil seed and spore banks of native grasslands of the Pantanal wetland. Acta Botanica Brasilica, 29: 400-407.
289.Ghermandi L., Gonzalez S., Franzese J., Oddi F. Effects of volcanic ash deposition on the early recovery of gap vegetation in Northwestern Patagonian steppes. Journal of Arid Environments, 122: 154-160.
290.Hager H.A., Rupert R., Quinn L.D., Newman J.A. 2015. Escaped Miscanthus sacchariflorus reduces the richness and diversity of vegetation and the soil seed bank. Biological Invasions, 17: 1833-1847.
291.Fowler W.M., Fontaine J.B., Enright N.J., Veber W.P. 2015. Evaluating restoration potential of transferred topsoil. Applied Vegetation Science, 18: 379-390.
292.Ferreras A.E., Giorgis M.A., Tecco P.A., Cabido M.R., Funes G. 2015. Impact of Ligustrum lucidum on the soil seed bank in invaded subtropical seasonally dry woodlands (Cordoba, Argentina). Biological Invasions, 17: 3547-3561.
293.Faist A.M., Stone H., Tripp E.A. 2015. Impacts of mastication: Soil seed bank responses to a forest thinning treatment in three Colorado (USA) conifer forest types. Forests, 6: 3060-3074.
294.Nuzzo V., Dávalos A., Blossey B. 2015. Invasive earthworms shape forest seed bank composition. Diversity and Distributions, 21: 560-570.
295.Fernández C., Vega J.A., Fonturbel T. 2013. Effects of fuel reduction treatments on a gorse shrubland soil seed bank in the north of Spain: Comparing mastication and prescribed burning. Ecological Engineering, 57: 79-87.
296.Jaroszewicz B. 2013. Endozoochory by European bison influences the build-up of the soil seed bank in subcontinental coniferous forest. European Journal of Forest Research, 132: 445–452.
297.Bowman A.S., Facelli J.M. 2013. Fallen logs as sources of patchiness in chenopod shrublands of South Australia. Journal of Arid Environments, 97: 66-72.
298.Baum S., Weih M., Bolte A. 2013. Floristic diversity in Short Rotation Coppice (SRC) plantations: Comparison between soil seed bank and recent vegetation. Landbauforschung Volkenrode, 63: 221-228.
299.Heydari M., Pourbabaei H., Esmaelzade O., Pothier D., Salehi A. 2013. Germination characteristics and diversity of soil seed banks and above-ground vegetation in disturbed and undisturbed oak forests. Forest Science and Practice, 15: 286–301.
300.Yuan L. Y., Liu Z. Y., Feng Y. J., Xue X. H. 2013. Impact of water level fluctuations on soil seed bank along riparian zone in JingJiang River. Third International Conference on Intelligent System Design and Engineering Applications. DOI 10.1109/ISDEA.2012.199.
301.Haines D.F., Larson D.L., Larson J.L. 2013. Leafy spurge (Euphorbia esula) affects vegetation more than seed banks in mixed-grass prairies of the Northern Great Plains. Invasive Plant Science and Management, 6: 416-432.
302.Yu X., Xu C., Wang F., Shang Z., Long R. 2013. Levels of germinable seed in topsoil and yak dung on an alpine meadow on the north-east Qinghai-Tibetan plateau. Journal of Integrative Agriculture, 12: 2243-2249.
303.Barrios-Garcia M.N., Simberloff D. 2013. Linking the pattern to the mechanism: How an introduced mammal facilitates plant invasions. Austral Ecology, 38: 884- 890.
304.Feer F., Ponge J.F., Jouard S., Gomez D. 2013. Monkey and dung beetle activities influence soil seed bank structure. Ecological Research, 28: 93–102.
305.Oliva G., Collantes M., Humano G. 2013. Reproductive effort and seed establishment in grazed tussock grass populations of Patagonia. Rangeland Ecology & Management, 66: 164-173.
306.Ma M., Zhou X., Qi W., Liu K., Jia P., Du G. 2013. Seasonal dynamics of the plant community and soil seed bank along a successional gradient in a subalpine meadow on the Tibetan plateau. PLoS ONE, 8: e80220.
307.Collins D.P., Conway W.C., Mason C.D., Gunnels J.W. 2013. Seed bank potential of moist-soil managed wetlands in east-central Texas. Wetlands Ecology & Management, 21: 353-366.
308.Beas B.J., Smith L.M., Hickman K.R., LaGrange T.G., Stutheit R. 2013. Seed bank responses to wetland restoration: Do restored wetlands resemble reference conditions following sediment removal? Aquatic Botany, 108: 7–15.
309.Yang D., Li W. 2013. Soil seed bank and aboveground vegetation along a successional gradient on the shores of an oxbow. Aquatic Botany, 110: 67-77.
310.Jędrzejczak E. 2013. Soil seed bank in selected patches of vegetation in the beech forest of Beskid Śląski (Southern Poland). Časopis Slezskeho Zemskeho Muzea Opava (A), 62: 137-150.
311.Brisbin H., Thode A., Brooks M., Weber K. 2013. Soil seed bank responses to postfire herbicide and native seeding treatments designed to control bromus tectorum in a pinyon–juniper woodland at Zion National Park, USA. Invasive Plant Science and Management, 6: 118-129.
312.Chen H., Cao M., Tang Y. 2013. Soil seed banks in plantations and tropical seasonal rainforests of Xishuangbanna, south-west China. Journal of Tropical Forest Science, 25: 375-386.
313.Heelemann S., Krug C.B., Esler K.J., Reisch C., Poschlod P. 2013. Soil seed banks of remnant and degraded Swartland Shale Renosterveld. Applied Vegetation Science, 16: 585-597.
314.Hoyle G.L., Venn S.E., Steadman K.J., Good R.B., Mcauliffe E.J., Williams E.R. Nicotra A.B. 2013. Soil warming increases plant species richness but decreases germination from the alpine soil seed bank. Global Change Biology, 19: 1549-1561.
315.Abella S.R., Chiquoine L.P., Backer D.M. 2013. Soil, vegetation, and seed bank of a Sonoran Desert ecosystem along an exotic plant (Pennisetum ciliare) treatment gradient. Environmental Management, 52: 946-957.
316.Zuo X., Zhao X., Zhao H., Zhang T., Wang S., Knops J., Kochsiek A. 2013. Spatial heterogeneity of soil seed banks in sandy grasslands under fencing and grazing in Horqin sandland, Northern China. Polish Journal of Ecology, 61: 369-379.
317.Torres I., Céspedes B., Pérez B., Moreno J.M. 2013. Spatial relationships between the standing vegetation and the soil seed bank in a fire-prone encroached dehesa in Central Spain. Plant Ecology, 214: 195-206.
318.Rolhauser A. G., D’Antoni M. J., Gatica M. G., Pucheta E. 2013. Species-specific influences of shrubs on the non-dormant soil seed bank of native and exotic plant species in central-northern Monte Desert. Austral Ecology, 38: 87-94.
319.Mo X., Xu N., Li H., Meng W. 2013. Study on soil seed bank in saline-alkali wetlands of Tianjin Binhai New Area. Advanced Materials Research, 610-613: 3483-3487.
320.Plue J., Cousins S.A.O. 2013. Temporal dispersal in fragmented landscapes. Biological Conservation, 160: 250-262.
321.Willand J.E., Baer S.G., Gibson D.J. Klopf R.P. 2013. Temporal dynamics of plant community regeneration sources during tallgrass prairie restoration. Plant Ecology, 214: 1169-1180.
322.Shang Z.H., Deng B., Ding L.M., Ren G.H., Xin G.S., Liu Z.Y., Wang Y.L., Long R.J. 2013. The effects of three years of fencing enclosure on soil seed banks and the relationship with above-ground vegetation of degraded alpine grasslands of the Tibetan plateau. Plant Soil, 364: 229-244.
323.Xiao C., Liu G. 2013. The relationship of seed banks to historical dynamics and reestablishment of standing vegetation in an aquaculture lake. Aquatic Botany, 108: 48– 54.
324.Wang N., Jiao J.Y., Du H. D., Wang D.L., Jia Y.F., Chen Y. 2013. The role of local species pool, soil seed bank and seedling pool in natural vegetation restoration on abandoned slope land. Ecological Engineering, 52: 28-36.
325.Koc A., Gullap M.K., Erkovan H. I. 2013. The soil seed bank pattern in highland rangelands of eastern Anatolian region of Turkey under different grazing systems. Turkish Journal of Field Crops, 18: 109-117.
326.Ge X., Wang R., Zhang Y., Song B., Liu J. 2013. The soil seed banks of typical communities in wetlands converted from farmlands by different restoration methods in Nansi Lake, China. Ecological Engineering, 60: 108-115.
327.Bentos T.V., Nascimento H.E.M., Williamson G.B. 2013. Tree seedling recruitment in Amazon secondary forest: Importance of topography and gap micro-site conditions. Forest Ecology and Management, 287: 140-146.
328.Fischer L. K., von der Lippe M., Kowarik I. 2013. Urban grassland restoration: which plant traits make desired species successful colonizers? Applied Vegetation Science, 16: 272-285.
329.Borkowska L. 2014. A seed bank inside a clonal plant: the case of the sedge Carex cespitosa on an unmowed grassland. Plant Ecology, 215: 1423-1432.
330.Tozer K.N., Chapman D.F., Bell N.L., Crush J.R., King W.M., Rennie G.M., Wilson D.J., Mapp N.R., Rossi L., Aalders L.T., Cameron C.A. 2014. Botanical survey of perennial ryegrass-based dairy pastures in three regions of New Zealand: implications for ryegrass persistence. New Zealand Journal of Agricultural Research, 57: 14-29.
331.Franczak M., Czarnecka B. 2014. Changes in vegetation and soil seed bank of meadow after waterlogging caused by Castor fiber. Acta Societatis Botanicorum Poloniae, 84: 189–196.
332.DiTommaso A., Morris S.H., Parker J.D., Cone C.L., Agrawal A.A. 2014. Deer browsing delays succession by altering aboveground vegetation and belowground seed banks. PLoS ONE, 9: e91155.
333.Pirk G.I., Lopez de Casenave J. 2014. Effect of harvester ants of the genus Pogonomyrmex on the soil seed bank around their nests in the central Monte desert, Argentina. Ecological Entomology, 39: 610–619.
334.Muller I., Mesléard F., Buisson E. 2014. Effect of topsoil removal and plant material transfer on vegetation development in created Mediterranean meso-xeric grasslands. Applied Vegetation Science, 17: 246–261.
335.Santana V.M., Alday J.G., Baeza M.J. 2014. Effects of fire regime shift in Mediterranean Basin ecosystems: changes in soil seed bank composition among functional types. Plant Ecology 215: 555-566.
336.Lee H., Alday J.G., Cho K.H., Lee E.J., Marrs R.H. 2014. Effects of flooding on the seed bank and soil properties in a conservation area on the Han River, South Korea. Ecological Engineering, 70: 102-113.
337.Xu Q., Yan S. 2014. Effects of soil moisture on vegetation invasion into active dune areas. Advanced Materials Research, 864-867: 2541-2544.
338.Kinugasa T., Oda S. 2014. Effects of vehicle track formation on soil seed banks in grasslands with different vegetation in the Mongolian steppe. Ecological Engineering, 67: 112–118.
339.Ma M., Ma Z., Du G. 2014. Effects of water level on three wetlands soil seed banks on the Tibetan Plateau. PLOS ONE, 9: e101458.
340.Rawson T., Davies R., Whalen M., Mackay D. 2012. Fire-related cues and germination from the soil seed bank of senescent remnants of mallee vegetation on Eastern Kangaroo Island. Austral Ecology, 38: 139-151.
341.Alvarez M., Seis K., Maria Möseler B. 2012. Floristic composition and spatial distribution of germinable seeds in a spruce plantation. Annals of Forest Science, 69: 557-567.
342.Tessema Z.K., de Boer W.F., Baars R.M.T., Prins H.H.T. 2012. Influence of grazing on soil seed banks determines the restoration potential of aboveground vegetation in a semi‐arid savanna of Ethiopia. Biotropica, 44: 211-219.
343.González-Muñoz N., Costa-Tenorio M., Espigares T. 2012. Invasion of alien Acacia dealbata on Spanish Quercus robur forests. Forest Ecology and Management, 269: 214–221.
344.Asadi H., Hosseini S.M., Esmailzadeh O., Baskin C.C. 2012. Persistent soil seed banks in old-growth Hyrcanian Box tree (Buxus hyrcana) stands in northern Iran. Ecological Research, 27: 23-33.
345.Wells F.H., Lauenroth W.K., Bradford J.B. 2012. Recreational trails as corridors for alien plants in the Rocky Mountains, USA. Western North American Naturalist, 72: 507-533.
346.Rodrigo A., Arnan X., Retana J. 2012. Relevance of soil seed bank and seed rain to immediate seed supply after a large wildfire. International Journal of Wildland Fire, 21: 449-458.
347.del Cacho M., Lloret F. 2012. Resilience of Mediterranean shrubland to a severe drought episode: the role of seed bank and seedling emergence. Plant Biology, 14: 458-466.
348.Kalamees R., Püssa K., Zobel K., Zobel M. 2012. Restoration potential of the persistent soil seed bank in successional calcareous (alvar) grasslands in Estonia. Applied Vegetation Science, 15: 208-218.
349.Anderson T.M., Schütz M., Risch A.C. 2012. Seed germination cues and the importance of the soil seed bank across an environmental gradient in the Serengeti. Oikos, 121: 306-312.
350.Overdyck E., Clarkson B.D. Seed rain and soil seed banks limit native regeneration within urban forest restoration plantings in Hamilton City, New Zealand. New Zealand Journal of Ecology, 36: 177-190.
351.White S.R., Bork E.W., Karst J., Cahill Jr J.F. 2012. Similarity between grassland vegetation and seed bank shifts with altered precipitation and clipping, but not warming. Community ecology, 13: 129 -136.
352.Ghebrehiwot H.M., Kulkarni M.G., Kirkman K.P., Van Staden J. Smoke and heat: influence on seedling emergence from the germinable soil seed bank of mesic grassland in South Africa. Plant Growth Regulation, 66: 119-127.
353.Cseresnyés I., Csontos P. 2012. Soil seed bank of the invasive Robinia pseudoacacia in planted Pinus nigra stands. Acta Botanica Croatica, 71: 249-260.
354.Olano J.M., Caballero I., Escudero A. 2012. Soil seed bank recovery occurs more rapidly than expected in semi-arid Mediterranean gypsum vegetation. Annals of Botany, 109: 299-307.
355.Hong J. M., Liu S., Shi G. P., Zhang Y. Q. 2012. Soil seed bank techniques for restoring wetland vegetation diversity in Yeyahu Wetland, Beijing. Ecological Engineering,42: 192-202.
356.Céspedes B., Torres I., Luna B., Pérez B., Moreno J.M. 2012. Soil seed bank, fire season, and temporal patterns of germination in a seeder-dominated Mediterranean shrubland. Plant Ecology, 213: 383-393.
357.Cheng J.M., Cheng J., Shao H.S., Zhao L.P., Yang X.M. 2012. Soil seed banks and forest succession direction reflect soil quality in Ziwuling Mountain, Loess Plateau, China. Clean – Soil, Air, Water, 40:140-147.
358.Li Y.Y., Dong S.K., Wen L., Wang X.X., Wu Y. 2012. Soil seed banks in degraded and revegetated grasslands in the alpine region of the Qinghai-Tibetan Plateau. Ecological Engineering, 49: 77-83.
359.Chen Y.W., Li X.R. 2012. Spatio-temporal distribution of nests and influence of ant (Formica cunicularia Lat.) activity on soil property and seed bank after revegetation in the Tengger Desert. Arid Land Research and Management, 26: 365- 378.
360.Figueroa J.A., Cavieres L.A. 2012. The effect of heat and smoke on the emergence of exotic and native seedlings in a Mediterranean fi re-free matorral of central Chile. Revista Chilena de Historia Natural, 85: 101-111.
361.Lewis T., Reif M., Prendergsat E., Tran C. 2012. The effect of long-term repeated burning and fire exclusion on above-and below-ground Blackbutt (Eucalyptus pilularis) forest vegetation assemblages. Austral Ecology, 37: 767-778.
362.Tedder M.J., Kirkman K.P., Morris C.D., Trollope W.S.W., Bonyongo M.C. 2012. The influence of Pechuel-Loeschea leubnitziae (wild sage) on grass sward and soil seed bank composition. African Journal of Range & Forage Science, 29: 101–107.
363.Stroh P.A., Hughes F.M.R., Sparks T.H., Mountford J.O. 2012. The influence of time on the soil seed bank and vegetation across a landscape-scale wetland restoration project. Restoration Ecology, 20: 103-112.
364.Li Y.Y., Zhao F.Y., Wang L., Liu F., Wang J., Zhu C.D. The natural restoration capability of vegetation in different site types along the expressway 25, Lu-Su Section, China. Advanced Materials Research, 59: 877-883.
365.Torres I., Uebieta I.R., Moreno J.M. 2012. Vegetation and soil seed bank relationships across microhabitats in an abandoned Quercus suber parkland under simulated fire. Ecoscience, 19: 1-10.
366.Forey E., Dutoit T. Vegetation, soils and seed banks of limestone grasslands are still impacted by former cultivation one century after abandonment. Community Ecology, 13: 194-202.
367.Maia P., Pausas J.G., Arcenegui V., Guerrero C., Pérez-Bejarano A., Mataix-Solera J., Varela M.E.T., Fernandes I., Pedrosa E. T., Keizer J.J. 2012. Wildfire effects on the soil seed bank of a maritime pine stand — The importance of fire severity. Geoderma, 191: 80-88.
368.Kwiatkowska-Falińska A.J., Panufnik-Medrzycka D., Wodkiewicz M., Sondej I., Jaroszewicz B. 2013. Ancient forest species and the diversity of vegetation and seed bank indicate the aptitude of transformed thermophilous oak wood patches for restoration. Polish journal of ecology, 61: 65-80.
369.Faist A.M., Ferrenberg S., Collinge S.K. 2013. Banking on the past: seed banks as a reservoir for rare and native species in restored vernal pools. AoB PLANTS, 5: 1-11.
370.dos Santos D.M., da Silva K.A., de Albuquerque U.P., dos Santos J.M.F.F., Lopes C.G.R., de Lima Araújo E. 2013. Can spatial variation and inter-annual variation in precipitation explain the seed density and species richness of the germinable soil seed bank in a tropical dry forest in north-eastern Brazil? Flora, 208: 445-452.
371.Setter C.M., Lym R.G. 2013. Change in leafy spurge (Euphorbia esula) density and soil seedbank composition 10 years following release of Aphthona spp. biological control agents. Invasive Plant Science and Management, 6: 147-160.
372.Shiflett S.A., Zinnert J.C., Young D.R. 2013. Changes in plant community composition and structure following restoration of maritime communities. Journal of the Torrey Botanical Society ,140: 89–100.
373.Zhang H., Chu L.M. 2013. Changes in soil seed bank composition during early succession of rehabilitated quarries. Ecological Engineering, 55: 43-50.
374.Hu Z. H., Yang Y., Ping S.P., Dou D.Q., Zhang B., Hou B.F. 2013. Characteristics of soil seed bank in plantation forest in the rocky mountain region of Beijing, China. Journal of Forestry Research, 24: 91-97.
375.Erfanzadeh R., Kahnuj S.H.H., Azarnivand H., Pétillon J. 2013. Comparison of soil seed banks of habitats distributed along an altitudinal gradient in northern Iran. Flora, 208: 312-320.
376.Yan Q. L., Zhu J.J., Qun G. 2013. Comparison of spatial patterns of soil seed banks between larch plantations and adjacent secondary forests in Northeast China: implication for spatial distribution of larch plantations. Trees, 27: 1747-1754.
377.Hahs A.K., McDonnell M.J. 2013. Composition of the soil seed bank in remnant patches of grassy woodland along an urbanization gradient in Melbourne, Australia. Plant Ecology, 214: 1247-1256.
378.Espinosa C.I., Luzuriaga A.L., de la Cruz M., Montero M., Escudero A. 2013. Co- occurring grazing and climate stressors have different effects on the total seed bank when compared to the persistent seed bank. Journal of Vegetation Science, 24: 1098-1107.
379.Leck M.A. 2013. Dispersal potential of a tidal river and colonization of a created tidal freshwater marsh. AoB Plants, 5: pls050.
380.Renne I. J., Tracy B. F. 2013. Disturbance intensity, timing and history interact to affect pasture weed invasion. Basic and Applied Ecology, 14: 44-53.
381.Snyman H.A. 2013. Disturbances impact on longevity of grass seeds, semi-arid South African rangeland. Rangeland Ecology & Management, 66: 143-156.
382.Davies R.J.-P., Whalen M., Mackay D.A., Taylor D., Pisanu P. 2013. Does soil seed bank diversity limit post-fire regeneration in small, fragmented, long-unburnt remnants of fire adapted vegetation? Biological Conservation, 158: 287-295.
383.Beauchamp V.B., Ghuznavi N., Koontz S.M., Roberts R.P. 2013. Edges, exotics and deer: the seed bank of a suburban secondary successional temperate deciduous forest. Applied Vegetation Science, 16: 571-584.
384.Lippok E., Walter F., Hensen I., Beck S.G., Schleuning M. 2013. Effects of disturbance and altitude on soil seed banks of tropical montane forests. Journal of Tropical Ecology, 29: 523-529.
385.Ma X.J., Zhou X.H., Du G.Z. 2013. Effects of disturbance intensity on seasonal dynamics of alpine meadow soil seed banks on the Tibetan Plateau. Plant Soil, 369: 283-295.
386.Ge X. L., Liu J., Wang R.Q. 2013. Effects of flooding on the germination of seed banks in the Nansi Lake wetlands, China. Journal of Freshwater Ecology, 28: 225- 237.
387.Koch M.A., Scheriau C., Schupfner M., Bernhardt K. 2011. Long-term monitoring of the restoration and development of limestone grasslands in north western Germany: Vegetation screening and soil seed bank analysis. Flora, 206: 52-65.
388.Jacquemyn H., Van Mechelen C., Brys R., Honnay O. 2011. Management effects on the vegetation and soil seed bank of calcareous grasslands: An 11-year experiment. Biological Conservation, 144: 416-422.
389.Godefroid S., Phartyal S.S., Koedam N. 2011. Natural versus artificial cold- stratification: which one allows better estimates of soil seed banks in a forest ecosystem? Current Science, 101: 215-218.
390.Auffret A.G., Cousins S.A.O. 2011. Past and present management influences the seed bank and seed rain in a rural landscape mosaic. Journal of Applied Ecology, 48: 1278-1285.
391.Koncz G., Török P., Papp M., Matus G., Tóthmérész B. 2011. Penetration of weeds into the herbaceous understorey and soil seed bank of a Turkey oak-sessile oak forest in Hungary. Community Ecology, 12: 227-233.
392.Brock M.A. 2011. Persistence of seed banks in Australian temporary wetlands. Freshwater Biology, 56: 1312-1327.
393.Li Q., Fang H., Cai Q. 2011. Persistent soil seed banks along altitudinal gradients in the Qilian Mountains in China and their significance for conservation management. African Journal of Agricultural Research, 6: 2329-2340.
394.Esmailzadeh O., Hosseini S.M., Tabari M., Baskin C.C., Asadi H. 2011. Persistent soil seed banks and floristic diversity in Fagus orientalis forest communities in the Hyrcanian vegetation region of Iran. Flora, 206: 365-372.
395.Romo J.T., Gross D.V. 2011. Preburn history and seasonal burning effects on the soil seed bank in the Fescue Prairie. The American Midland Naturalist, 165: 74-90.
396.Esmailzadeh O., Hosseini S.M., Tabari M. 2011. Relationship between soil seed bank and above-ground vegetation of a mixed-deciduous temperate forest in northern Iran. Journal of Agricultural Science and Technology, 13: 411-424.
397.Valkó O., Török P., Tóthmérész B., Matus G. 2011. Restoration potential in seed banks of acidic fen and dry-mesophilous meadows: can restoration be based on local seed banks? Restoration Ecology, 19: 9-15.
398.Navarra J.J., Kohfeldt N., Menges E.S., Quintana-Ascencio P. F. 2011. Seed bank changes with time-since-fire in Florida rosemary scrub. Fire Ecology, 7: 17-31.
399.Harel D., Holzapfel C., Sternberg M. 2011. Seed mass and dormancy of annual plant populations and communities decreases with aridity and rainfall predictability. Basic and Applied Ecology, 12: 674-684.
400.Wang N., Jiao J. Y., Jia Y. F., Wang D. L. 2011. Seed persistence in the soil on eroded slopes in the hilly-gullied Loess Plateau region, China. Seed Science Research, 21: 295-304.
401.Özaslan Parlak A., Gökkuş A., Can Demiray H. 2011. Soil seed bank and aboveground vegetation in grazing lands of southern Marmara, Turkey. Notulae Botanicae Horti Agrobotanici Cluj-Napoca, 39: 96-106.
402.Li Y. J., Bao W.K., Wu N. 2011. Soil seed bank and extant vegetation of a dry valley. Polish Journal of Ecology, 59: 507-522.
403.Bueno A., Baruch Z. 2011. Soil seed bank and the effect of needle litter layer on seedling emergence in a tropical pine plantation. Revista de Biologia Tropical, 59: 1071-1079.
404.Daïnou K., Bauduin A., Bourland N., Gillet J. F., Fétéké F., Doucet J. L. 2011. Soil seed bank characteristics in Cameroonian rainforests and implications for post- logging forest recovery. Ecological Engineering, 37: 1499-1506.
405.Wang N., Jiao J.Y., Jia Y.F., Zhang X.A. 2011. Soil seed bank composition and distribution on eroded slopes in the hill-gully Loess Plateau region (China): influence on natural vegetation colonization. Earth Surface Processes and Landforms, 36: 1825-1835.
406.Ma M.J., Zhou X.H., Du G.Z. 2011. Soil seed bank dynamics in alpine wetland succession on the Tibetan Plateau. Plant Soil, 346: 19-28.
407.Solomon Tefera S.B. 2011. Soil seed bank dynamics in relation to land management and soil types in the semi-arid savannas of Swaziland. African Journal of Agricultural Research, 6: 2494-2505.
408.Li Y.J., Bao W.K., Wu N. 2011. Spatial patterns of the soil seed bank and extant vegetation across the dry Minjiang River valley in southwest China. Journal of Arid Environments, 75: 1083-1089.
409.Burmeier S., Eckstein R.L., Otte A., Donath T.W. 2011. Spatially-restricted plant material application creates colonization initials for flood-meadow restoration. Biological Conservation, 144: 212-219.
410.Dreber N., Esler K.J. 2011. Spatio-temporal variation in soil seed banks under contrasting grazing regimes following low and high seasonal rainfall in arid Namibia. Journal of Arid Environments, 75: 174-184.
411.Maza-Villalobos S., Lemus-Herrera C., Martínez-Ramos M. 2011. Successional trends in soil seed banks of abandoned pastures of a Neotropical dry region. Journal of Tropical Ecology, 27: 35-49.
412.Kwiatkowska-Falińska A.J., Panufnik-Mędrzycka D., Wódkiewicz M., Sondej I., Jaroszewicz B. 2011. The effects of different types of woodstand disturbance on the persistence of soil seed banks. Acta Societatis Botanicorum Poloniae, 80: 149- 157.
413.Chaideftou E., Thanos C.A., Bergmeier E., Kallimanis A.S., Dimopoulos P. 2011. The herb layer restoration potential of the soil seed bank in an overgrazed oak forest. Journal of Biological Research-Thessaloniki, 15: 47-57.
414.Kwiatkowska-Falińska A.J., Jankowska-Błaszczuk M., Wódkiewicz M. 2011. The pattern of seed banks during secondary succession on poor soils. Acta Societatis Botanicorum Poloniae, 80: 269-274.
415.Vinha D., Alves L.F., Zaidan L.B.P., Grombone-Guaratini M.T. 2011. The potential of the soil seed bank for the regeneration of a tropical urban forest dominated by bamboo. Landscape and Urban Planning, 99: 178-185.
416.Marchante H., Freitas H., Hoffmann J.H. 2011. The potential role of seed banks in the recovery of dune ecosystems after removal of invasive plant species. Applied Vegetation Science, 14: 107-119.
417.Albrecht H., Eder E., Langbehn T., Tschiersch C. 2011. The soil seed bank and its relationship to the established vegetation in urban wastelands. Landscape and Urban Planning, 100: 87-97.
418.López-Toledo L., Martínez-Ramos M. 2011. The soil seed bank in abandoned tropical pastures: source of regeneration or invasion? Revista Mexicana de Biodiversidad, 82: 663-678.
419.Lee H.H.M., Marrs R.H., Lee E.J. 2011. The variation in the species composition of the soil seed bank in the nature flood plain vegetation along the urban reach of Han River, South Korea. Korean Journal of Limnology, 44: 42-57.
420.Salazar A., Goldstein G., Franco A.C., Miralles-Wilhelm F. 2011. Timing of seed dispersal and dormancy, rather than persistent soil seed-banks, control seedling recruitment of woody plants in Neotropical savannas. Seed Science Research, 21: 103-116.
421.Robertson S.G., Hickman K.R. 2012. Aboveground plant community and seed bank composition along an invasion gradient. Plant Ecology, 213: 1461-1475.
422.Creech M.N., Kirkman L.K., Morris L.A. 2012. Alteration and recovery of slash pile burn sites in the restoration of a fire-maintained ecosystem. Restoration Ecology, 20: 505-516.
423.Cockel C.P., Gurnell A.M. 2012. An investigation of the composition of the urban riparian soil propagule bank along the River Brent, Greater London, UK, in comparison with previous propagule bank studies in rural areas. Urban Ecosystems, 15: 367-387.
424.Gonzalez S.L., Ghermandi L. 2012. Comparison of methods to estimate soil seed banks: the role of seed size and mass. Community Ecology, 13: 238-242.
425.Agra H., Ne’eman G. 2012. Composition and diversity of herbaceous patches in woody vegetation: The effects of grazing, soil seed bank, patch spatial properties and scale. Flora, 207: 310-317.
426.Ma M., Zhou X., Ma Z., Du G. 2012. Composition of the soil seed bank and vegetation changes after wetland drying and soil salinization on the Tibetan Plateau. Ecological Engineering, 44: 18-24.
427.Meers T.L., Enright N.J., Bell T.L., Kasel S. 2012. Deforestation strongly affects soil seed banks in eucalypt forests: Generalisations in functional traits and implications for restoration. Forest Ecology and Management, 266: 94-107.
428.Martinez-Duro E., Luzuriaga A.L., Ferrandis P., Escudero A., Herranz J.M. 2012. Does aboveground vegetation composition resemble soil seed bank during succession in specialized vegetation on gypsum soil? Ecological Research, 27: 43- 51.
429.McGrath D.M., Murphy S.D. 2012. Double-crested cormorant (Phalacrocorax auritus) nesting effects on understory composition and diversity on island ecosystems in Lake Erie. Environmental Management, 50: 304-314.
430.Abella S.R., Chiquoine L.P., Backer D.M. 2012. Ecological characteristics of sites invaded by buffelgrass (Pennisetum ciliare). Invasive Plant Science and Management, 5: 443-453.
431.del Cacho M., Saura-Mas S., Estiarte M., Peñuelas J., Lloret F. 2012. Effect of experimentally induced climate change on the seed bank of a Mediterranean shrubland. Journal of Vegetation Science, 23: 280-291.
432.Céspedes B., Torres I., Urbieta I. R., Moreno J.M. 2012. Effects of changes in the timing and duration of the wet season on the germination of the soil seed bank of a seeder-dominated Mediterranean shrubland. Plant Ecology, 213: 919-931.
433.Schneider H.E., Allen E.B. 2012. Effects of elevated nitrogen and exotic plant invasion on soil seed bank composition in Joshua Tree National Park. Plant Ecology, 213: 1277-1287.
434.Pouvelle S., Jouard S., Feer F., Tully T., Ponge J.-F. 2009. The latrine effect: impact of howler monkeys on the distribution of small seeds in a tropical rain-forest soil. Journal of Tropical Ecology, 25: 239-248.
435.Liu M., Jiang G., Yu S., Li Y., Li G. 2009. The role of soil seed banks in natural restoration of the degraded Hunshandak sandlands, Northern China. Restoration Ecology, 17: 127-136.
436.Mcnicoll M. B., Augspurger, C. K. 2010. A comparison of vegetation and seed bank community structure in a sand prairie in Illinois, U.S.A. The American Midland Naturalist, 164: 136-150.
437.Lu Z.J., Li L.F., Jiang M.X., Huang H.D., Bao D.C. 2010. Can the soil seed bank contribute to revegetation of the drawdown zone in the Three Gorges Reservoir Region? Plant Ecology, 209: 153-165.
438.Aponte C., Kazakis G., Ghosn D., Papanastasis V. P. 2010. Characteristics of the soil seed bank in Mediterranean temporary ponds and its role in ecosystem dynamics. Wetlands Ecology Management, 18: 243-253.
439.Price J.N., Wright B.R., Gross C.L., Whalley W.R.D.B. 2010. Comparison of seedling emergence and seed extraction techniques for estimating the composition of soil seed banks. Methods in Ecology and Evolution, 1: 151-157.
440.Marteinsdóttir B., Svavarsdóttir K., Thórhallsdóttir T.E. 2010. Development of vegetation patterns in early primary succession. Journal of Vegetation Science 21: 531-540.
441.Erenler H.E., Ashton P.A., Gillman M.P., Ollerton J. 2010. Factors determining species richness of soil seed banks in lowland ancient woodlands. Biodiversity and Conservation, 19: 1631–1648.
442.Wang N., Jiao J. Y., Jia Y. F., Bai W. J., Zhang Z. G. 2010. Germinable soil seed banks and the restoration potential of abandoned cropland on the Chinese Hilly- Gullied Loess Plateau. Environmental Management, 46: 367-377.
443.Nigatu L., Hassen A., Sharma J., Adkins S.W. 2010. Impact of Parthenium hysterophorus on grazing land communities in north-eastern Ethiopia. Weed Biology and Management, 10: 143-152.
444.Quevedo-Robledo L., Pucheta E., Ribas-Fernández Y. 2010. Influences of inter- year rainfall variability and microhabitat on the germinable seed bank of annual plants in a sandy Monte Desert. Journal of Arid Environments, 74: 167-172.
445.Ochoa-Hueso R., Manrique E. 2010. Nitrogen fertilization and water supply affect germination and plant establishment of the soil seed bank present in a semi-arid Mediterranean scrubland. Plant Ecology, 210: 263-273.
446.Pando-Moreno M., Jurado E., Castillo D., Flores J., Estrada E. 2010. Physical crust does not affect soil seed bank. Arid Land Research and Management, 24: 263-266.
447.Martínez-Orea Y., Castillo-Argüero S., Guadarrama-Chávez M.P., Sánchez I. 2010. Post-fire seed bank in a xerophytic shrubland. Boletín de la Sociedad Botánica de México, 86: 11-21.
448.Eldridge D. J., Lunt I. D. 2010. Resilience of soil seed banks to site degradation in intermittently flooded riverine woodlands. Journal of Vegetation Science, 21: 157- 166.
449.Ma M., Zhou X., Du G. 2010. Role of soil seed bank along a disturbance gradient in an alpine meadow on the Tibet plateau. Flora, 205: 128-134.
450.Ma M., Zhou X., Wang G., Ma Z., Du G. 2010. Seasonal dynamics in alpine meadow seed banks along an altitudinal gradient on the Tibetan Plateau. Plant Soil, 336: 291-302.
451.Blood L.E., Pitoniak H.J., Titus J.H. 2010. Seed bank of a bottomland swamp in western New York. Castanea, 75: 19-38.
452.Gioria M., Osborne B. 2010. Similarities in the impact of three large invasive plant species on soil seed bank communities. Biological Invasions, 12: 1671-1683.
453.Wódkiewicz M., Kwiatkowska-Falińska A.J. 2010. Similarity between seed bank and herb layer in a natural deciduous temperate lowland forest. Acta Societatis Botanicorum Poloniae, 79: 157-166.
454.Wódkiewicz M., Kwiatkowska-Falińska A. 2010. Small scale spatial pattern of a soil seed bank in an old-growth deciduous forest. Polish Journal of Ecology, 58: 487-500.
455.Plue J., Goyens G., Van Meirvenne M., Verheyen K., Hermy M. 2010. Small-scale seed-bank patterns in a forest soil. Seed Science Research, 20: 13-22.
456.Bai W.J., Mitchley J., Jiao J.Y. 2010. Soil seed bank and standing vegetation of abandoned croplands on Chinese loess plateau: implications for restoration. Arid Land Research and Management, 24: 98-116.
457.Scott K., Setterfield S., Douglas M., Andersen A. 2010. Soil seed banks confer resilience to savanna grass-layer plants during seasonal disturbance. Acta Oecologica, 36: 202-210.
458.Sakai A., Sakai T., Kuramoto S., Sato S. 2010. Soil seed banks in a mature Hinoki (Chamaecyparis obtusa Endl.) plantation and initial process of secondary succession after clearcutting in southwestern Japan. Journal of Forest Research, 15: 316-327.
459.Peng Y.L., Wu N., Gao X.F., Fang Z.Q., Xiao W.Y. 2010. Soil seed banks in lakeshore wetlands: relation to the extant vegetation. Polish Journal of Ecology, 58: 449-457.
460.Venn S.E., Morgan J.W. 2010. Soil seedbank composition and dynamics across alpine summits in south-eastern Australia. Australian Journal of Botany, 58: 349- 362.
461.Yan Q., Zhu J., Zhang J., Yu L., Hu Z. 2010. Spatial distribution pattern of soil seed bank in canopy gaps of various sizes in temperate secondary forests, Northeast China. Plant Soil, 329: 469-480.
462.Klimkowska A., Bekker R.M., Van Diggelen R., Kotowski W. 2010. Species trait shifts in vegetation and soil seed bank during fen degradation. Plant Ecology, 206: 59-82.
463.Erfanzadeh R., Hendrickx F., Maelfait J.-P., Hoffmann M. 2010. The effect of successional stage and salinity on the vertical distribution of seeds in salt marsh soils. Flora, 205: 442-448.
464.Mackenzie D.D., Naeth M.A. 2010. The role of the forest soil propagule bank in assisted natural recovery after oil sands mining. Restoration Ecology, 18: 418-427.
465.Li X., Liu W., Tang C. Q. 2010. The role of the soil seed and seedling bank in the regeneration of diverse plant communities in the subtropical Ailao Mountains, Southwest China. Ecological Research, 25: 1171-1182.
466.Mukhongo J.N., Kinyamario J.I., Chira R.M., Musila W. 2011. Assessment of soil seed bank from six different vegetation types in Kakamega forest, Western Kenya. African Journal of Biotechnology, 10: 14384-14391.
467.Alves Pagotto M., de Moraes Lima Silveira R., Nunes da Cunha C., Fantin-Cruz I. 2011. Distribution of herbaceous species in the soil seed bank of a flood seasonality area, Northern Pantanal, Brazil. International Review of Hydrobiology, 96: 149- 163.
468.Bertiller M.B., Ares J.O. 2011. Does sheep selectivity along grazing paths negatively affect biological crusts and soil seed banks in arid shrublands? A case study in the Patagonian Monte, Argentina. Journal of Environmental Management, 92: 2091-2096.
469.Reynolds L.V., Cooper D.J. 2011. Ecosystem response to removal of exotic riparian shrubs and a transition to upland vegetation. Plant Ecology, 212: 1243-1261.
470.Boutin C., Dobbie T., Carpenter D., Hebert C.E. 2011. Effects of double-crested cormorants (Phalacrocorax auritus Less.) on island vegetation, seedbank, and soil chemistry: evaluating island restoration potential. Restoration Ecology, 19: 720- 727.
471.Bueno C.G., Reiné R., Alados C.L., Gómez-García D. 2011. Effects of large wild boar disturbances on alpine soil seed banks. Basic and Applied Ecology, 12: 125- 133.
472.Rusterholz H.-P., Verhoustraeten C., Baur B. 2011. Effects of long-term trampling on the above-ground forest vegetation and soil seed bank at the base of limestone cliffs. Environmental Management, 48: 1024-1032.
473.Kimura H., Tsuyuzaki S. 2011. Fire severity affects vegetation and seed bank in a wetland. Applied Vegetation Science, 14: 350-357.
474.Penman T.D., Binns D.L., Shiels R.J., Allen R.M., Penman S.H. 2011. Hidden effects of forest management practices: responses of a soil stored seed bank to logging and repeated prescribed fire. Austral Ecology, 36: 571-580.
475.Dreber N. 2011. How best to quantify soil seed banks in arid rangelands of the Nama Karoo? Environmental Monitoring and Assessment, 173: 813-824.
476.Zhao L.P., Su J.S., Wu G.L., Gillet F. 2011. Long-term effects of grazing exclusion on aboveground and belowground plant species diversity in a steppe of the Loess Plateau, China. Plant Ecology and Evolution, 144: 313-320.
477.Crain C.M.，Albertson L.K.，Bertness M.D. 2008. Secondary succession dynamics in estuarine marshes across landscape-scale salinity gradients. Ecology, 89: 2889- 2899.
478.Caballero I., Olano J.M., Escudero A., Loidi J.2008. Seed bank spatial structure in semi-arid environments: beyond the patch-bare area dichotomy. Plant Ecology, 195: 215-223.
479.Zang R.G., Ding Y., Zhang W.Y. 2008. Seed dynamics in relation to gaps in a tropical montane rainforest of hainan island, south china: ii seed bank. Journal of Integrative Plant Biology, 50:513–521.
480.Titus J.H., Titus P.J. 2008. Seedbank of Bingham cienega, a spring-fed marsh in southeastern arizona. The Southwestern Naturalist, 53: 393-399.
481.Williams L., Reich P., Capon S.J., Raulings E. 2008. Soil seed banks of degraded riparian zones in southeastern Australia and their potential contribution to the restoration of understory vegetation. River Research and Applications, 24: 1002- 1017.
482.Yu S., Bell D., Sternberg M., Kutiel P. 2008. The effect of microhabitats on vegetation and its relationships with seedlings and soil seed bank in a Mediterranean coastal sand dune community. Journal of Arid Environments, 72: 2040-2053.
483.Weerasinghe U.R., Akiko S., Palitha J., Seiki T. 2008. The role of the soil seed bank in vegetation recovery on an oceanic island severely damaged by introduced goats. Applied Vegetation Science, 11: 355-364.
484.Stark K.E., Ársenault A., Bradfield G.E. 2008. Variation in soil seed bank species composition of a dry coniferous forest: spatial scale and sampling considerations. Plant Ecology, 197: 173-181.
485.D'Souza L.E., Barnes P.W. 2008. Woody plant effects on soil seed banks in a central Texas Savanna. The Southwestern Naturalists, 53: 495-506.
486.Leicht-Young S.A., Pavlovic N.B., Grundel R., Frohnapple K.J. 2009. A comparison of seed banks across a sand dune successional gradient at Lake Michigan dunes (Indiana, USA). Plant Ecology, 202: 299-308.
487.Lindner A. 2009. A rapid assessment approach on soil seed banks of Atlantic forest sites with different disturbance history in Rio de Janeiro, Brazil. Ecological Engineering, 35: 829-835.
488.Wang J., Zou C., Ren H., Duan W.J. 2009. Absence of tree seeds impedes shrubland succession in southern China. Journal of Tropical Forest Science, 21: 210-217.
489.Gioria M., Osborne B. 2009. Assessing the impact of plant invasions on soil seed bank communities: use of univariate and multivariate statistical approaches. Journal of Vegetation Science, 20: 547-556.
490.Andreu M.G., Hedman C.W., Friedman M.H., Andreu A.G. 2009. Can managers bank on seed banks when restoring Pinus taeda L. Plantations in Southwest Georgia? Restoration Ecology, 17: 586-596.
491.Plassmann K., Brown N., Jones M.L.M., Edwards-Jones G. 2009. Can soil seed banks contribute to the restoration of dune slacks under conservation management? Applied Vegetation Science, 12: 199-210.
492.Ghermandi L., Gonzalez S. 2009. Diversity and functional groups dynamics affected by drought and fire in Patagonian Grasslands. Ecoscience, 16: 408-417.
493.Figueroa J.A., Cavieres L.A., Gómez-González S., Montenegro M.M., Jaksic F.M. 2009. Do heat and smoke increase emergence of exotic and native plants in the matorral of central Chile? Acta Oecologica, 35: 335-340.
494.Lin L.X., Cao M. 2009. Edge effects on soil seed banks and understory vegetation in subtropical and tropical forests in Yunnan, SW China. Forest Ecology and Management, 257: 1344-1352.
495.Koch J.M., Ruschmann A.M., Morald T.K. 2009. Effect of time since burn on soil seedbanks in the jarrah forest of Western Australia. Australian Journal of Botany, 57: 647-660.
496.Stromberg J.C., Hazelton A.F., White M.S., White J.M., Fischer R.A. 2009. Ephemeral wetlands along a spatially intermittent river Temporal patterns of vegetation development. Wetlands, 29: 330-342.
497.Eisenhauer N., Straube D., Johnson E.A., Parkinson D., Scheu S. 2009. Exotic ecosystem engineers change the emergence of plants from the seed bank of a deciduous forest. Ecosystems, 12: 1008-1016.
498.Måren I.E., Vandvik V. 2009. Fire and regeneration: the role of seed banks in the dynamics of northern heathlands. Journal of Vegetation Science, 20: 871-888.
499.Wright B.R., Clarke P.J. 2009. Fire, aridity and seed banks. What does seed bank composition reveal about community processes in fire-prone desert? Journal of Vegetation Science, 20: 663-674.
500.Plue J., Dupouey J.-L., Verheyen K., Hermy M. 2009. Forest seed banks along an intensity gradient of ancient agriculture. Seed Science Research, 19: 103-114.
501.Marcante S., Schwienbacher E., Erschbamer B. 2009. Genesis of a soil seed bank on a primary succession in the Central Alps (Ötztal, Austria). Flora, 204: 434-444.
502.Finocchiaro R.G., Kremer R.GJ., Fredrickson L.H. 2009.Impact of municipal wastewater effluent on seed bank response and soils excavated from a wetland impoundment. Wetlands, 29: 713-723.
503.Gómez-González S., Cavieres L.A. 2009. Litter burning does not equally affect seedling emergence of native and alien species of the Mediterranean-type Chilean matorral. International Journal of Wildland Fire, 18: 213–221.
504.Harun-or-Rashida S., Biswasc S.R., Böckera R., Kruse M. 2009.Mangrove community recovery potential after catastrophic disturbances in Bangladesh. Forest Ecology and Management, 257: 923-930.
505.Miranda I.S., Mitjad., Silva T.S. 2009. Mutual influence of forests and pastures on the seedbanks in the Eastern Amazon. Weed Research, 49: 499-505.
506.Honu Y.A.K., Chandy, S., Gibson D.J. 2009. Occurrence of non-native species deep in natural areas of the Shawnee National Forest, Southern Illinois, U.S.A. Natural Areas Journal, 29: 177-187.
507.Stromberg J.C., Hazelton A.F., White M.S. 2009. Plant species richness in ephemeral and perennial reaches of a dryland river. Biodiversity and Conservation, 18: 663-677.
508.Csontos P., Bózsing E., Cseresnyés I., Penksza K. 2009. Reproductive potential of the alien species Asclepias Syriaca (Asclepiadaceae) in the rural landscape. Polish Journal Of Ecology, 57: 383-388.
509.Ma M.J., Du G.Z., Zhou X.H. 2009. Role of the soil seed bank during succession in a subalpine meadow on the Tibetan Plateau. Arctic, Antarctic, and Alpine Research, 41: 469-477.
510.Miao S.L., Zou C.B. 2009. Seasonal variation in seed bank composition and its interaction with nutrient enrichment in the Everglades wetlands. Aquatic Botany, 90: 157-164.
511.Chaideftou E., Thanos C.A., Bergmeier E., Kallimanis A., Dimopoulos P. 2009. Seed bank composition and above-ground vegetation in response to grazing in sub- Mediterranean oak forests (NW Greece). Plant Ecology, 201: 255-265.
512.Bakoglu A., Bagci E., Erkovan H.I., Koc A., Kocak A. 2009. Seed stocks of grazed and ungrazed rangelands on Palandoken Mountains of Eastern Anatolia. Journal of Food, Agriculture & Environment, 7: 674-678.
513.Fisher J.L., Loneragan W.A., Dixon K., Veneklaas E.J. 2009. Soil seed bank compositional change constrains biodiversity in an invaded species-rich woodland. Biological conservation, 142: 256-269.
514.Kassahun A., Snyman H.A., Smit G.N. 2009. Soil seed bank evaluation along a degradation gradient in arid rangelands of the Somali region, eastern Ethiopia. Agriculture, Ecosystems and Environment, 129: 428-436.
515.González-Alday J., Marrs R.H., Martínez-Ruiz C. 2009. Soil seed bank formation during early revegetation after hydroseeding in reclaimed coal wastes. Ecological Engineering, 35: 1062-1069.
516.Uasuf A., Tigabu M., Odén P.C. 2009. Soil seed banks and regeneration of neotropical dry deciduous and gallery forests in Nicaragua. Bois et forêts des tropiques, 299: 49-62.
517.Wang J., Ren H., Yanga L., Li D., Guo Q.F. 2009. Soil seed banks in four 22-year- old plantations in South China: Implications for restoration. Forest Ecology and Management, 258: 2000-2006.
518.Yan Q.L., Liu Z.M., Zhu J.J. 2009. Temporal variation of soil seed banks in two different dune systems in northeastern Inner Mongolia, China. Environmental Geology, 58: 615-624.
519.Gioria M., Osborne B. 2009. The impact of Gunnera tinctoria (Molina) Mirbel invasions on soil seed bank communities. Journal of Plant Ecology, 2: 153-167.
520.Mason T.J., Frencha K., Russellc K.G. 2007. Moderate impacts of plant invasion and management regimes in coastal hind dune seed banks. Biological Conservation, 134: 428- 439.
521.Robertson H.A., James K.R. 2007. Plant establishment from the seed bank of a degraded floodplain wetland: a comparison of two alternative management scenarios. Plant Ecology, 188: 145-164.
522.Bossuyt B., Van Wichelen J., Hoffmann, M. 2007. Predicting future community composition from random soil seed bank sampling – evidence from a drained lake bottom. Journal of Vegetation Science, 18: 443-450.
523.Naumann J.C., Young D.R. 2007. Relationship between community structure and seed bank to describe successional dynamics of an Atlantic Coast maritime forest. Journal of the Torrey Botanical Society, 134: 89-98.
524.Zhan X., Li L., Cheng W. 2007. Restoration of Stipa kryloviisteppes in Inner Mongolia of China: Assesment of seed banks and vegetation composition. Journal of Arid Environments, 68: 298-307.
525.Shen Y., Liu W., Cao M., Li Y. 2007. Seasonal variation in density and species richness of soil seed-banks in karst forests and degraded vegetation in central Yunnan, SW China. Seed Science Research, 17: 99-107.
526.Kellerman M.J.S., Van Rooyen M.W. 2007. Seasonal variation in soil seed bank size and species composition of selected habitat types in Maputaland, South Africa. Bothalia, 2: 249-258.
527.Wellstein C., Otte, A., Waldhardt R. 2007. Seed bank diversity in mesic grasslands in relation to vegetation type, management and site conditions. Journal of Vegetation Science, 18: 153-162.
528.Herrick B.M., Morgan M.D., Wolf A.T. 2007. Seed banks in diked and undiked Great Lakes coastal wetlands. The American Midland Naturalist, 158: 191-205.
529.Porter J.L., Kingsford R.T., Brock M.A. 2007. Seed banks in arid wetlands with contrasting flooding, salinity and turbidity regimes. Plant Ecology, 188: 215-234.
530.Standish R.J., Cramer V.A., Wild S.L., Hobbs R.J. 2007. Blackwell Publishing Ltd Seed dispersal and recruitment limitation are barriers to native recolonization of old-fields in western Australia. Journal of Applied Ecology, 44: 435-445.
531.Isselin-Nondedeu F., Bédécarrats A. 2007. Soil microtopographies shaped by plants and cattle facilitate seed bank formation on alpine ski trails. Ecological Engineering, 30: 278-285.
532.Landman G.B., Kolka R.K., Sharitz R.R. 2007. Soil seed bank analysis of planted and naturally revegetating thermally-disturbed riparian wetland forests. Wetlands, 27: 211-223.
533.Zobel M., Kalamees R., Püssa K., Roosaluste E., Moora M. 2007. Soil seed bank and vegetation in mixed coniferous forest stands with different disturbance regimes. Forest Ecology and Management 250: 71-76.
534.Sanderson M.A., Goslee S.C., Klement K.D., Soder K.J. 2007. Soil Seed Bank Composition in Pastures of Diverse Mixtures of Temperate Forages. Agronomy Journal, 99: 1514-1520.
535.Wills T.J., Read J. 2007. Soil seed bank dynamics in post-fire heathland succession in south-eastern Australia. Plant Ecology, 190: 1-12.
536.Martins A.M., Engel V.L. 2007. Soil seed banks in tropical forest fragments with different disturbance histories in southeastern Brazil. Ecological Engineering 31: 165-174.
537.Enright N.J., Mosner E., Miller B. Johnson P.N., Lamont B.B. 2007. Soil vs. canopy seed storage and plant species coexistence in species-rich Australian shrublands. Ecology, 88: 2292-2304.
538.James C.S., Capon S.J., White M.G., Rayburg S.C., Thoms M.C. 2007. Spatial variability of the soil seed bank in a heterogeneous ephemeral wetland system in semi-arid Australia. Plant Ecology, 190: 205-217.
539.Ghorbani J., Le Duc M.G., McAllister H.A., Pakeman R.J., Marrs R.H. 2007. Temporal responses of propagule banks during ecological restoration in the United Kingdom. Restoration Ecology, 15: 103-117.
540.Vécrina M.P., Grévilliot F., Muller S. 2007. The contribution of persistent soil seed banks and flooding to the restoration of alluvial meadows. Journal for Nature Conservation, 15: 59-69.
541.Bossuyt B., Cosyns E., Hoffmann M. 2007. The role of soil seed banks in the restoration of dry acidic dune grassland after burning of Ulex europaeus scrub. Applied Vegetation Science, 10: 131-138.
542.Lang N.L., Halpern C.B. 2007. The soil seed bank of a montane meadow- consequences of conifer encroachment and implications for restoration. Canadian Journal of Botany, 85: 557-569.
543.Gurnell A., Goodson J., Thompson K., Mountford O., Clifford N. 2007. Three seedling emergence methods in soil seed bank studies: implications for interpretation of propagule deposition in riparian zones. Seed Science Research, 17: 183-199.
544.Rey F., Isselin-Nondedeu F., Bédécarrats A. 2007. Vegetation dynamics on sediment deposits upstream of bioengineering works in mountainous marly gullies in a Mediterranean climate (Southern Alps, France). Plant and Soil, 278: 149-158.
545.Caballero I., Olano J.M., Loidi J., Escudero A. 2008. A model for small-scale seed bank and standing vegetation connection along time. Oikos, 117: 1788-1795.
546.Plassmann K., Brown N., Jones M.L.M., Edwards-Jones G. 2008. Can atmospheric input of nitrogen affect seed bank dynamics in habitats of conservation interest? The case of dune slacks. Applied Vegetation Science, 11: 413-420.
547.Vosse S., Esler K.J., Richardson D.M., Holmes P.M. 2008. Can riparian seed banks initiate restoration after alien plant invasion? Evidence from the Western Cape, South Africa. South African Journal of Botany, 74: 432-444.
548.Giantomasi A., Tecco P.A., Funes G., Gurvich D.E., Cabido M. 2008. Canopy effects of the invasive shrub Pyracantha angustifolia on seed bank composition, richness and density in a montane shrubland (Córdoba, Argentina). Austral Ecology, 33: 68-77.
549.Bernhardt K.G., Koch M., Kropf M., Ulbel E., Webhofer J. 2008. Comparison of two methods characterising the seed bank of amphibious plants in submerged sediments. Aquatic Botany, 88: 171-177.
550.Cox R.D., Allen E.B. 2008. Composition of soil seed banks in southern California coastal sage scrub and adjacent exotic grassland. Plant Ecology, 198: 37-46.
551.Fourie S. 2008. Composition of the soil seed bank in alien-invaded grassy fynbos: Potential for recovery after clearing. South African Journal of Botany, 74: 445-453.
552.Allen E.A., Nowak R.S. 2008. Effect of pinyon–juniper tree cover on the soil seed bank. Rangeland Ecology & Management, 61: 63-73.
553.Allen E.A., Chambers J.C., Nowak R.S. 2008. Effects of a spring prescribed burn on the soil seed bank in sagebrush steppe exhibiting pinyon-juniper expansion. Western North American Naturalist, 68: 265-277.
554.Aboling S., Sternberg M., Perevolotsky A., Kigel J. 2008. Effects of cattle grazing timing and intensity on soil seed banks and regeneration strategies in a Mediterranean grassland. Community Ecology, 9: 97-106.
555.de A. Mamede M., de Araújo F.S. 2008. Effects of slash and burn practices on a soil seed bank of caatinga vegetation in Northeastern Brazil. Journal of Arid Environments, 72: 458-470.
556.Rosef L. 2008. Germinable soil seed banks in abandoned grasslands in central and western Norway and their significance for restoration. Applied Vegetation Science, 11: 223-230.
557.Bossuyt B., Honnay O. 2008. Heat shock increases the reliability of a temperate calcareous grassland seed bank study. Plant Ecology, 199: 1-7.
558.Gerard M., El Kahloun M., Mertens W., Verhagen B., Meire P. 2008. Impact of flooding on potential and realised grassland species richness. Plant Ecology, 194: 85-98.
559.Cline D., Juricek C., Lym R.G., Kirby D.R. 2008. Leafy spurge (Euphorbia esula) control with Aphthona spp. affects seedbank composition and native grass reestablishment. Invasive Plant Science and Management, 1: 120-132.
560.Moya D., De las Heras J., López-Serrano F.R., Leone V. 2008. Optimal intensity and age of management in young Aleppo pine stands for post-fire resilience. Forest Ecology and Management, 255: 3270-3280.
561.Honu Y.A.K., Gibson D.J. 2008. Patterns of invasion: Trends in abundance of understory vegetation, seed rain, and seed bank from forest edge to interior. Natural Areas Journal, 28: 228-239.
562.Plue J., Hermy M., Verheyen K., Thuillier P., Saguez R., Decocq G. 2008. Persistent changes in forest vegetation and seed bank 1,600 years after human occupation. Landscape Ecology, 23: 673-688.
563.Gonzalez S., Ghermandi L. 2008. Postfire seed bank dynamics in semiarid grasslands. Plant Ecology, 199: 175-185.
564.Li F.R. 2008. Presence of shrubs influences the spatial pattern of soil seed banks in desert herbaceous vegetation. Journal of Vegetation Science, 19: 537-548.
565.Gurnell A., Thompson K., Goodson J., Moggridge H. 2008. Propagule deposition along river margins: linking hydrology and ecology. Journal of Ecology, 96: 553- 565.
566.Pellissier V., Rozé F., Aguejdad R., Quénol H., Clergeau P. 2008. Relationships between soil seed bank, vegetation and soil fertility along an urbanisation gradient. Applied Vegetation Science, 11: 325-334.
567.Lemenih M., Teketay D. 2006. Changes in soil seed bank composition and density following deforestation and subsequent cultivation of a tropical dry Afromontane forest in Ethiopia. Tropical Ecology, 47: 1-12
568.Boutin C. 2006. Comparison of the vegetation and seedbanks of soybean fields, adjacent boundaries, and hedgerows in Ontario. Canadian Journal Plant Science, 86: 557-567.
569.Peterson-Smith J., Baldwin A.H. 2006. Constraints on understory vegetation communities of tidal freshwater swamps: A reciprocal transplant experiment. Journal of the Torrey Botanical Society, 133: 566-576.
570.Godefroid S., Phartyal S.S., Koedam N. 2006. Depth distribution and composition of seed banks under different tree layers in a managed temperate forest ecosystem. Acta Oecologica, 29: 283-292.
571.Leyer I. 2006. Dispersal, diversity and distribution patterns in pioneer vegetation: The role of river-floodplain connectivity. Journal of Vegetation Science, 17: 407- 416.
572.Frieswyk C.B., Zedler J.B. 2006. Do seed banks confer resilience to coastal wetlands invaded by Typha xglauca? Canadian Journal of Botany, 84: 1882-1893.
573.Forrester J.A., Leopold D.J. 2006. Extant and potential vegetation of an old-growth maritime Ilex opaca forest. Plant Ecology, 183: 349 -359.
574.Pettit N.E., Naiman R.J. 2006. Flood-deposited wood creates regeneration niches for riparian vegetation on a semi-arid South African river. Journal of Vegetation Science, 17: 615-624.
575.Capon S.J., Brock M.A. 2006. Flooding, soil seed bank dynamics and vegetation resilience of a hydrologically variable desert floodplain. Freshwater Biology, 51: 206-22.
576.Pereira-Diniz S.G., Ranal M.A. 2006. Germinable soil seed bank of a gallery forest in Brazilian Cerrado. Plant Ecology, 183: 337-348.
577.Liu G., Lia W., Zhou J., Liu W., Yang D. 2006. How does the propagule bank contribute to cyclic vegetation change in a lakeshore marsh with seasonal drawdown? Aquatic Botany, 84: 137-143.
578.Auld T.D., Denham A.J. 2006. How much seed remains in the soil after a fire? Plant Ecology, 187: 15-24.
579.Ma J.Y., Renb J., Wang G., Chen F.H. 2006. Influence of different microhabitats and stand age on viable soil seed banks of sand-stabilising species. South African Journal of Botany, 72: 46-50.
580.Kuijper D.P.J, Bakker J.P., Cooper E.J., Ubels R., Jo´nsdo´ttir I.S., Loonen M.J.J.E. 2006. Intensive grazing by Barnacle geese depletes high arctic seed bank. Canadian Journal of Botany, 84: 995-1004.
581.Liu G.H., Li W., Li E.H., Yuan L. Y., Davy A.J. 2006. Landscape-scale variation in the seed banks of floodplain wetlands with contrasting hydrology in China. Freshwater Biology, 51: 1862-1878.
582.Jakobsson A., Eriksson O., Bruun H.H. 2006. Local seed rain and seed bank in a species-rich grassland: effects of plant abundance and seed size. Canadian Journal of Botany, 84: 1870-1881.
583.Lin L., Cao M., He Y., Baskin J.M., Baskin C.C. 2006. Nonconstituent species in soil seed banks as indicators of anthropogenic disturbance in forest fragments. Canadian Journal of Forest Research, 36: 2300-2316.
584.Bossuyt B., Butaye J., Honnay O. 2006. Seed bank composition of open and overgrown calcareous grassland soils—a case study from Southern Belgium. Journal of Environmental Management, 79: 364-371.
585.Gurnell A.M., Boitsidis, A.J., Thompson K., Clifford, N.J. Seed bank, seed dispersal and vegetation cover: Colonization along a newly-created river channel. Journal of Vegetation Science, 17: 665-674.
586.Handlová V. & Münzbergová Z. 2006. Seed bank of managed and degraded grassland in the Krkonoše Mts., Czech Republic. Folia Geobotanica, 41: 275-288.
587.Eldridge D.J., Costantinides C., Vine A. 2006. Short-term vegetation and soil responses to mechanical destruction of rabbit (Oryctolagus cuniculus L.) warrens in an Australian box woodland. Restoration Ecology, 14: 50-59.
588.Wearne L.J., Morgan J.W. 2006. Shrub invasion into subalpine vegetation: implications for restoration of the native ecosystem. Plant Ecology, 183: 361-376.
589.Osem Y., Perevolotsky A., Kigel J. 2006. Similarity between seed bank and vegetation in a semi-arid annual plant community: The role of productivity and grazing. Journal of Vegetation Science, 17: 29-36.
590.Solomon T.B., Snyman H.A., Smit G.N. 2006. Soil seed bank characteristics in relation to land use systems and distance from water in a semi-arid rangeland of southern Ethiopia. South African Journal of Botany, 72: 263-271.
591.Stark K.E., Arsenault A., Bradfield G.E. 2006. Soil seed banks and plant community assembly following disturbance by fire and logging in interior Douglas-fir forests of south-central British Columbia. Canadian Journal of Botany, 84: 1548-1560.
592.Wassie A., Teketay D. 2006. Soil seed banks in church forests of northern Ethiopia: Implications for the conservation of woody plants. Flora, 201: 32-43.
593.Heinken T., Schmidt M., Oheimb G., Kriebitzsch W.U., Ellenberg H. 2006. Soil seed banks near rubbing trees indicate dispersal of plant species into forests by wild boar. Basic and Applied Ecology, 7: 31-44.
594.Tang Y., Cao M., Fu X. 2006. Soil seedbank in a dipterocarp rain forest in Xishuangbanna, Southwest China. Biotropica, 38: 328-333.
595.Reiné R., Chocarro C., Fillat F. 2006. Spatial patterns in seed bank and vegetation of semi-natural mountain meadows. Plant Ecology, 186: 151-160.
596.Dauber J., Rommeler A., Wolters V. 2006. The ant Lasius flavus alters the viable seed bank in pastures. European Journal of Soil Biology, 42: 157-163.
597.Traba J., Azcárate F.M., Peco B. 2006. The fate of seeds in Mediterranean soil seed banks in relation to their traits. Journal of Vegetation Science, 17: 5-10.
598.Buisson E., Dutoit T., Torre F., Römermann C., Poschlod P. 2006. The implications of seed rain and seed bank patterns for plant succession at the edges of abandoned fields in Mediterranean landscapes. Agriculture, Ecosystems and Environment, 115: 6-14.
599.Sullivan K.A., Ellison A.M. 2006. The seed bank of hemlock forests: implications for forest regeneration following hemlock decline. Journal of the Torrey Botanical Society, 133: 393-402.
600.Eycott A.E., Watkinson A.R., Dolman P.M. 2006. The soil seedbank of a lowland conifer forest: The impacts of clear-fell management and implications for heathland restoration. Forest Ecology and Management, 237: 280-289.
601.Li N., Feng G., Tian C.Y. 2007. Characteristics and dynamics of the soil seed bank at the north edge of Taklimakan Desert. Science in China Series D-Earth Sciences, 50: 122-127.
602.Renne I.J., Tracy B.F. 2007. Disturbance persistence in managed grasslands: shifts in aboveground community structure and the weed seed bank. Plant Ecology, 190: 71-80.
603.Vilà M., Gimeno I. 2007. Does invasion by an alien plant species affect the soil seed bank? Journal of Vegetation Science, 18: 423-430.
604.Huang D., Wang K., Wu W.L. 2007. Dynamics of soil physical and chemical properties and vegetation succession characteristics during grassland desertification under sheep grazing in an agro-pastoral transition zone in Northern China? Journal of Arid Environments, 70: 120-136.
605.McLaughlinn S.P., Bowers J.E. 2007. Effects of exotic grasses on soil seed banks in southeastern Arizona grasslands. Western North American Naturalist, 67: 206- 218.
606.Ghorbani J., Duc M.G.L., Mcallister H.A., Pakeman R.J., Marrs R.H. 2007. Effects of experimental restoration on the diaspore bank of an upland moor degraded by Pteridium aquilinum invasion. Land Degradation Development, 18: 659-669.
607.Capon S.J. 2007. Effects of flooding on seedling emergence from the soil seed bank of a large desert floodplain. Wetlands, 27: 904-914.
608.Schelling L.R., McCarthy B.C. 2007. Effects of prescribed fire and thinning on the spatial heterogeneity of the seed bank in a mxed oak forest. Natural Areas Journal, 27: 320-331.
609.Abella S.R., Covington W.W. 2007. Forest-floor treatments in Arizona ponderosa pine restoration ecosystems: No short-term effects on plant communities. Western North American Naturalist, 67: 120-132.
610.Nicol J., Muston S., D’Santos P., McCarthy B., Zukowski S. 2007. Impact of sheep grazing on the soil seed bank of a managed ephemeral wetland: implications for management. Australian Journal of Botany, 55: 103-109.
611.Sánchez A.M., Peco B. 2007. Lack of recruitment in Lavandula stoechas subsp. pedunculata: a case of safe-site limitation. Acta Oecologica, 31: 32-39.
612.Berger T.W., Sun B., Glatzel G. 2004. Soil seed banks of pure spruce (Picea abies) and adjacent mixed species stands. Plant and Soil, 264: 53-67.
613.Sternberg M., Yu S.L., Bar P. 2004. Soil seed banks, habitat heterogeneity, and regeneration strategies in a Mediterranean coastal sand dune. Israel Journal of Plant Sciences, 52: 213-221.
614.Shaukat S.S., Siddiqui I.A. 2004. Spatial pattern analysis of seeds of an arable soil seed bank and its relationship with above-ground vegetation in an arid region. Journal of Arid Environments, 57:311-327.
615.Welling P., Tolvanen A., Laine K. 2004. The alpine soil seed bank in relation to field seedlings and standing vegetation in Subarctic Finland. Arctic, Antarctic, and Alpine Research, 36: 229-238.
616.Devlaeminck R., Bossuyt B., Hermy M. 2004. The effect of sampling period on results of seedling germination experiments in cropland and forest. Belgian Journal of Botany, 137: 27-35.
617.Graham R.A., Florentine S.K., Fox J.E.D., Luong T.M. 2004. The germinable soil seedbank of Eucalyptus victrix grassy woodlands at Roy Hill Station, Pilbara District, Western Australia. The Rangeland Journal, 26: 17-23.
618.Lee P. 2004. The impact of burn intensity from wildfires on seed and vegetative banks, and emergent understory in aspen-dominated boreal forests. Canadian Journal of Botany, 82: 1468-1480.
619.Tesfaye G., Teketay D., Assefa Y., Fetene M. 2004. The impact of fire on the soil seed bank and regeneration of Harenna Forest, Southeastern Ethiopia. Mountain Research and Development,24:354-361.
620.Amiaud B., Touzard B. 2004. The relationships between soil seed bank, aboveground vegetation and disturbances in old embanked marshlands of Western France. Flora, 199: 25-35.
621.Grombone-Guaratini M.T., de Freitas Leitão Filho H., Kageyama P.Y. 2004. The seed bank of a Gallery Forest in Southeastern Brazil. Brazilian Archives of Biology and Technology, 47: 793-797.
622.Hosogi D., Kameyama A. 2004. Timing for the collection of topsoil from a deciduous forest for use as planting material in suburban Tokyo, Japan. Ecological Engineering: 23: 371-386.
623.Sakai A., Sato S., Sakai T., KuramotoS., Tabuchi R. 2005. A soil seed bank in a mature conifer plantation and establishment of seedlings after clear-cutting in southwest Japan. Journal of Forest Research, 10: 295-304.
624.Lemauvielt S., Roze F., Clement B. 2005. A study of the dynamics of the seed banks in a complex dune system, with the aim of restoration. Journal of Coastal Research, 21: 991-999.
625.Facelli J.M., Chesson P., Barnes N. 2005. Differences in seed biology of annual plants in arid lands: a key ingredient of the storage effect. Ecology, 86: 2998-3006.
626.Alvarez-Aquino C., Williams-Linera G., NewtonA. C. 2005. Disturbance effects on the seed bank of Mexican cloud forest fragments. Biotropica, 37: 337-342.
627.Dominik A., Hans-Peter R., Bruno B. 2005. Disturbance of suburban Fagus forests by recreational activities: Effects on soil characteristics, above-ground vegetation and seed bank. Applied Vegetation Science, 8: 175-182.
628.Chris B., de Graaf H.F., Ernst W.H.O., van Bodegom P.M. 2005. Does the seed bank contribute to the restoration of species-rich vegetation in wet dune slacks? Applied Vegetation Science, 8: 39-48.
629.Lemenih M., Teketay D. 2005. Effect of prior land use on the recolonization of native woody species under plantation forests in the highlands of Ethiopia. Forest Ecology and Management, 218: 60-73.
630.Williams P.R., Congdon R.A., Grice A.C., Clarke P.J. 2005. Effect of season of burning and removal of herbaceous cover on seedling emergence in a eucalypt savanna of north-eastern Australia. Austral Ecology,30:491-496.
631.Dostal P. 2005. Effect of three mound-building ant species on the formation of soil seed bank in mountain grassland. Flora, 200: 148-158.
632.Bissels S., Donath T.W.，Hölzel N., Otte A. 2005. Ephemeral wetland vegetation in irregularly flooded arable fields along the northern Upper Rhine: the importance of persistent seedbanks. Phytocoenologia, 35: 469-488.
633.Travnicek A.J., Lym R.G., Prosser C. 2005. Fall-prescribed burn and spring- applied herbicide effects on Canada thistle control and soil seedbank in a northern mixed-grass Prairie. Rangeland Ecology and Management, 58: 413-422.
634.Williams P.R., Congdon R.A., Grice A.C., Clarke P.J. 2005. Germinable soil seed banks in a tropical savanna: seasonal dynamics and effects of fire. Austral Ecology, 30: 79-90.
635.Matus G., Papp M., Tothmeresz B. 2005. Impact of management on vegetation dynamics and seed bank formation of inland dune grassland in Hungary. Flora, 200: 296-306.
636.Lambers J.H.R., Clark J.S., Lavine M. 2005. Implications of seed banking for recruitment of southern Appalachina woody species. Ecology, 86: 85-95.
637.Devlaeminck R., Bossuyt B., Hermy M. 2005. Inflflow of seeds through the forest edge: evidence from seed bank and vegetation patterns. Plant Ecology, 176: 1-17.
638.Romermann C., Dutoit T., Poschlod P., Buisson E. 2005. Influence of former cultivation on the unique Mediterranean steppe of France and consequences for conservation management. Biological Conservation,121:21-33.
639.Olano J.M., Caballero I., Loidi J., Escudero A. 2005. Prediction of plant cover from seed bank analysis in a semi-arid plant community on gypsum. Journal of Vegetation Science, 16: 215-222.
640.Luzuriaga A.L., Escudero A., Olano J.M., Loidi J. 2005. Regenerative role of seed banks following an intense soil disturbance. Acta Oecologica, 27: 57-66.
641.Kemény G., Nagy Z., Tuba Z. 2005. Seed bank dynamics in a semiarid sandy grassland in Hungary. Ekológia (Bratislava), 24: 1-13.
642.Fornara D.A., Dalling J.W. 2005. Seed bank dynamics in five Panamanian forests. Journal of Tropical Ecology, 21: 223-226.
643.Mulhouse J.M., BurbageL.E., Sharitz R.R. 2005. Seed bank-vegetation relationships in herbaceous Carolina Bays: responses to climatic variability. Wetlands, 25: 738-747.
644.Czarnecka J. 2005. Seed dispersal effectiveness in three adjacent plant communities: xerothermic grassland, brushwood and woodland. Annales Botanici Fennici, 42: 161-171.
645.Espigares T., López-Pintor A. 2005. Seed predation in a Mediterranean pasture: can ants modify the floristic composition of soil seed banks? Pasture Revista Chilena de Historia Natural, 78: 615-622.
646.Kim K.D., Lee E.J. 2005. Soil seed bank of the waste landfills in South Korea. Plant and Soil, 271: 109-121.
647.Korb J.E., Springer J.D., Powers S.R., Moore M.M. 2005. Soil seed banks in Pinus ponderosa forests in Arizona: Clues to site history and restoration potential. Applied Vegetation Science, 8: 103-112.
648.Richter R., Stromberg J.C. 2005. Soil seed banks of two montane riparian areas: implications for restoration. Biodiversity and Conservation, 14: 993-1016.
649.Kinloch J.E., Friedel M.H. 2005. Soil seed reserves in arid grazing lands of central Australia. Part 1: seed bank and vegetation Dynamics. Journal of Arid Environments, 60: 133–161.
650.Caballero I., Olano J.M., Luzuriaga A.L., Escudero A. 2005. Spatial coherence between seasonal seed banks in a semi-arid gypsum community: density changes but structure does not. Seed Science Research, 15: 153-160.
651.Yan Q. L., Liu Z.M., Zhu J.J., Luo Y.M., Wang H.M., Jiang D.M. 2005. Structure, pattern and mechanisms of formation of seed banks in sand dune systems in northeastern Inner Mongolia, China. Plant and Soil, 277: 175-184.
652.Snyman H.A. 2005. The effect of fire on the soil seed bank of a semi-arid grassland in South Africa. South African Journal of Botany, 71: 53-60.
653.Mengistua T., Teketay D., Hultenc H., Yemshaw Y. 2005. The role of enclosures in the recovery of woody vegetation in degraded dryland hillsides of central and northern Ethiopia. Journal of Arid Environments, 60: 259-281.
654.Pakeman R.J., Small J.L. 2005. The role of the seed bank, seed rain and the timing of disturbance in gap regeneration. Journal of Vegetation Science, 16: 121- 130.
655.Espinar J.L., Thompson K., Garcia L.V. 2005. Timing of seed dispersal generates a bimodal seed bank depth distribution. American Journal of Botany, 92: 1759- 1763.
656.Bisteau E., Mahy G. 2005. Vegetation and seed bank in a calcareous grassland restored from a Pinus forest. Applied Vegetation Science, 8: 167-174.
657.Rey F., Isselin-Nondedeu F., Bedecarrats A. 2005. Vegetation dynamics on sediment deposits upstream of bioengineering works in mountainous marly gullies in a Mediterranean climate (Southern Alps, France). Plant and Soil, 278: 149-158.
658.Eichberg C., Storm C., Kratochwil A., Schwabe A., Darmstadt, Osnabrück. 2006. A differentiating method for seed bank analysis: validation and application to successional stages of Koelerio-Corynephoretea inland sand vegetation. Phytocoenologia, 36: 161-189.
659.Maccherini S., De Dominicis V. 2003. Germinable soil seed-bank of former grassland converted to coniferous plantation. Ecological Research, 18: 739-751.
660.Tang Y., Boulter S., Kitching R. 2003. Heat and smoke effects on the germination of seeds from soil seed banks across forest edges between subtropical rainforest and eucalypt forest at Lamington National Park, south-eastern Oueensland, Australia. Australian Journal of Botany, 51: 227-237.
661.Kirby D., Lym R., Sterling J., Sieg C. 2003. Leafy spurge control in western prairie fringed orchid habitat. Journal of Range Management, 56: 466-473.
662.Jutila H. 2003. Germination in Baltic coastal wetland meadows: similarities and differences between vegetation and seed bank. Plant Ecology, 166: 275-293.
663.Laughlin C. D. 2003. Lack of native propagules in a Pennsylvania, USA, limestone prairie seed bank: futile hopes for a role in ecological restoration. Natural Areas Journal, 23:158-164.
664.Campos J.B., de Souza M. C. 2003. Potencial for natural forest regeneration from seed bank in an Upper Paraná River Floodplain, Brazil. Brazilian Archives of Biology and Technology, 46: 625-639.
665.Blomqvist M.M., Bekker R.M., Vos P. 2003. Restoration of ditch bank plant species richness: The potential of the soil seed bank. Applied Vegetation Science, 6: 179- 188.
666.Hill S.J., French K. 2003. Response of the soil seed-bank of Cumberland Plain Woodland to heating. Austral Ecology, 28: 14-22.
667.Matus G., Tóthmérész B., Papp, M. 2003. Restoration prospects of abandoned species-rich sandy grassland in Hungary. Applied Vegetation Science, 6: 169-178.
668.Decans T., Mariani L., Betancourt N., Jiménez J.J. 2003. Seed dispersion by surface casting activities of earthworms in Colombian grasslands. Acta Oecologica, 24: 175-185.
669.Alexander J.M., D'Antonio C.M. 2003. Seed bank dynamics of French broom in coastal California grasslands: effects of stand age and prescribed burning on control and restoration. Restoration Ecology, 11: 185-197.
670.Funes G., Basconcelo S., Díaz S., Cabido M. 2003. Seed bank dynamics in tall- tussock grasslands along an altitudinal gradient. Journal of Vegetation Science, 14: 253-258.
671.Wilson B.G., Witkowski E.T.F. 2003. Seed banks, bark thickness and change in age and size structure (1978–1999) of the African savanna tree, Burkea Africana. Plant Ecology, 167: 151-162.
672.Mayor M.D., Bóo R. M., Peláez D.V., Elía O. R. 2003. Seasonal variation of the soil seed bank of grasses in central Argentina as related to grazing and shrub cover. Journal of Arid Environments, 53: 467-477.
673.Nicol J.M., Ganf G.G., Pelton G.A. 2003. Seed banks of a southern Australian wetland: The influence of water regime on the final floristic composition. Plant Ecology, 168: 191-205.
674.Caballero I, Olano J.M., Loidi J., Escudero A. 2003. Seed bank structure along a semi-arid gypsum gradient in Central Spain. Journal of Arid Environments, 55: 287-299.
675.Leck M.A. 2003. Seed-bank and vegetation development in a created tidal freshwater wetland on the Delaware River, Trenton, New Jersey, USA. Wetland, 23: 310–343.
676.Middleton B.A. 2003. Soil seed banks and the potential restoration of forested wetlands after farming. Journal of Applied Ecology, 40: 1025–1034
677.Wagner M, Poschlod P, Setchfield R.P. 2003. Soil seed bank in managed and abandoned semi-natural meadows in Soomaa National Park, Estonia. Annales Botanici Fennici, 40: 87-100.
678.De Villiers A.J., Rooyen M.W.V., Theron G.K. 2003. Similarity between the soil seed bank and the standing vegetation in the Strandveld Succulent Karoo, South Africa. Land Degradation & Development: 14: 527-540
679.Díaz-Villa M.D., Marañón T., Arroyo J., Garrido B. 2003. Soil seed bank and floristic diversity in a forest-grassland mosaic in southern Spain. Journal of Vegetation Science, 14: 701-709
680.Jalilia A., Hamzeh’eea B., Asria Y., Shirvanya A., Yazdania S., Khoshnevisa M., Zarrinkamara F., Ghahramania M., Safavia R., Shawb S., Hodgsonb J. G., Thompsonb K., Akbarzadeha M., Pakparvara M. 2003. Soil seed banks in the Arasbaran Protected Area of Iran and their significance for conservation management. Biological Conservation, 109: 425-431
681.López-Pintor A., Espigares T., Rey Benayas J. M. 2003. Spatial segregation of plant species caused by Retama sphaerocarpa influence in a Mediterranean pasture: a perspective from the soil seed bank. Plant Ecology, 167: 107-116
682.Vécrin M. P., Muller S. 2003. Top-soil translocation as a technique in the re- creation of species-rich meadows. Applied Vegetation Science, 6: 271-278.
683.Mayer P., Abs C., Fischer A. 2004. Colonisation by vascular plants after soil disturbance in the Bavarian Forest—key factors and relevance for forest dynamics. Forest Ecology and Management, 188: 279-289.
684.Leary C.I., Howeskeiffer C. 2004. Comparison of standing vegetation and seed bank composition one year following hardwood reforestation in southwestern Ohio. Ohio Journal of Science, 104: 20-28.
685.Pellissier V., Gallet S., Rozé F. 2004. Comparison of the vegetation and seed bank on hedge banks of different ages in Brittany, France. Environmental Management, 34: 52-61.
686.Cilliers C.D., Esler K.J., Boucher C. 2004. Effects of alien plant management and fire on soil seed banks and regeneration in the Cape Peninsula National Park, South Africa. South African Journal of Botany, 70: 705-712.
687.Figueroa J.A., Teillier S., Jaksic F.M. 2004. Composition, size and dynamics of the seed bank in a Mediterranean shrubland of Chile. Austral Ecology, 29: 574-584
688.Wienk C.L., Sieg C.H., McPherson G.R. 2004. Evaluating the role of cutting treatments, fire and soil seed banks in an experimental framework in ponderosa pine forests of the Black Hills, South Dakota. Forest Ecology and Management, 192: 375-393.
689.Li Y.L., Cui J.Y., Zhao X.Y., Zhao H.L. 2004. Floristic composition of vegetation and the Soil seed bank in different types of dunes of Kerqin Steppe. Arid Land Research and Management, 18: 283-293.
690.Traba J., Azcárate F.M., Peco B. 2004. From what depth do seeds emerge? A soil seed bank experiment with Mediterranean grassland species. Seed Science Research, 14: 297-303.
691.Hölzel N., Otte A. 2004. Inter-annual variation in the soil seed bank of flood- meadows over two years with different flooding patterns. Plant Ecology, 174: 279- 291.
692.Czarnecka J. 2004. Microspatial structure of the seed bank of xerothermic grassland-intracommunity differentiation. Acta Societatis Botanicorum Poloniae, 73: 155-164.
693.Cooper E.J., Alsos I.G., Hagen D., Smith F.M., Coulson S.J., Hodkinson I.D. 2004. Plant recruitment in the high Arctic: seed bank and seedling emergence on Svalbard. Journal of Vegetation Science: 15: 115-224.
694.Jones F.E., Esler K.J. 2004. Relationship between soil-stored seed banks and degradation in eastern Nama Karoo rangelands (South Africa). Biodiversity and Conservation, 13: 2027-2053.
695.Walters G. 2004. Perennial plants and ephemeral seed banks in Papago Park, Phoenix, Arizona. Natural Areas Journal, 24: 36-43.
696.Romo J.T., Bai Y. 2004. Seed bank and plant community composition, Mixed Prairie of Saskatchewan. Journal of Range Management, 57: 300-304.
697.Cohen S., Braham R., Sanchez F. 2004. Seed bank viability in disturbed longleaf pine sites. Restoration ecology, 12: 503-515.
698.Bisigato A.J., Bertiller M.B. 2004. Seedling recruitment of perennial grasses in degraded areas of the Patagonian Monte. Journal of range management, 57: 191- 196.
699.Arriaga L., Mercado C. 2004. Seed bank dynamics and tree-fall gaps in a northwestern Mexican Quercus-Pinus forest. Journal of Vegetation Science, 15: 661-668.
700.Bossuyt B., Hermy M. 2004. Seed bank assembly follows vegetation succession in dune slacks. Journal of Vegetation Science, 15: 449-456.
701.Korb J.E., Johnson N.C., Covington W.W. 2004. Slash pile burning effects on soil biotic and chemical properties and plant establishment: recommendations for amelioration. Restoration Ecology, 12: 52-62.
702.Snyman H. A. 2004. Soil seed bank evaluation and seedling establishment along a degradation gradient in a semi-arid rangeland. African Journal of Range & Forage Science, 21: 37-47.
703.Decocq G., Valentin B., Toussaint B., Hendoux F., Bardat J. 2004. Soil seed bank composition and diversity in a managed temperate deciduous forest. Biodiversity and Conservation, 13: 2485-2509.
704.Marone L., Cueto V.R., Milesi F.A., de Casenave J.L. 2004. Soil seed bank composition over desert microhabitats: patterns and plausible mechanisms. Canadian Journal of Botany, 82: 1809-1816.
705.Maia F.C., De Medeiros R.B., Pillar V.D.P., Focht T. 2004. Soil seed bank variation patterns according to environmental factors in a natural grassland. Revista Brasileira de Sementes, 26: 126-137.
706.Grandin U. 2001. Short-term and long-term variation in seed bank/vegetation relations along an environmental and successional gradient. Ecography, 24: 731- 741.
707.Matus G., Verhagen R., Bekker R.M. 2001. Soil seed bank and vegetation composition of two fen-meadow stands in the Netherlands. Acta Botanica Hungarica, 43: 349-366.
708.Zhang Z.Q., Shu W.S., Lan C.Y., Wong M.H. 2001. Soil seed bank as an input of seed source in revegetation of lead/zinc mine tailings. Restoration Ecology, 9: 78- 385.
709.Bossuyt B., Honnay O., Van Stichelen K., Hermy M., Van Assche J. 2001. The effect of a complex land use history on the restoration possibilities of heathland in central Belgium. Belgian Journal of Botany, 134: 29-40.
710.Cubiña A., Mitchell Aide T. 2001. The effect of distance from forest edge on seed rain and soil seed bank in a tropical pasture1. Biotropica, 33: 260-267.
711.Standish R.J., Robertson A.W., Williams P.A. 2001. The impact of an invasive weed Tradescantia fluminensis on native forest regeneration. Journal of Applied Ecology, 38: 1253-1263.
712.Hölzel N., Otte A. 2001. The impact of flooding regime on the soil seed bank of flood-meadows. Journal of Vegetation Science, 12: 209-218.
713.Panufnik-Mędrzycka D., Kwiatkowska-Falińska A.J. 2001. The realised and potential soil seed bank in the Potentillo albae-Quercetum community in the Białowieża Primeval Forest. Acta Societatis Botanicorum Poloniae, 70: 133-143.
714.Baider C., Tabarelli M., Mantovani W. 2001. The soil seed bank during Atlantic forest regeneration in southeast Brazil. Revista Brasileira de Biologia, 61: 35-44.
715.Grant C.D., Macgregor C.M. 2001. Topsoil seed banks in grazed and ungrazed eucalypt woodlands at Newholme, Armidale, New South Wales, Australia. New Zealand Journal of Botany, 39: 471-481.
716.Carter C.T., Ungar I.A. 2002. Aboveground vegetation, seed bank and soil analysis of a 31-year-old forest restoration on coal mine spoil in southeastern Ohio. The American Midland Naturalist, 147: 44-59.
717.Boedeltje G., ter Heerdt G.N.J., Bakker J.P. 2002. Applying the seedling- emergence method under waterlogged conditions to detect the seed bank of aquatic plants in submerged sediments. Aquatic Botany, 72: 121-128.
718.Holmes P.M. 2002. Depth distribution and composition of seed-banks in alien- invaded and uninvaded fynbos vegetation. Austral Ecology, 27: 110-120.
719.Wills T.J., Read J. 2002. Effects of heat and smoke on germination of soil-stored seed in a south-eastern Australian sand heathland. Australian Journal of Botany, 50: 197-206.
720.Bakker J.P., Elzinga J.A., de Vries Y. 2002. Effects of long-term cutting in a grassland system: Perspectives for restoration of plant communities on nutrient- poor soils. Applied Vegetation Science, 5: 107-120.
721.Alyemeni M. 2002. Germinable soil seed bank of desert plant communities in wadi Al-Ammaria, Riyadh, Saudi Arabia. Kuwait Journal of Science & Engineering, 29:111-123.
722.Crosslé K., Brock M.A. 2002. How do water regime and clipping influence wetland plant establishment from seed banks and subsequent reproduction? Aquatic Botany, 74: 43-56.
723.Facelli J.M., Temby A.M. 2002. Multiple effects of shrubs on annual plant communities in arid lands of South Australia. Austral Ecology, 27: 422-432.
724.Senbeta F., Teketay D., Naslund B.-A. 2002. Native woody species regeneration in exotic tree plantations at Munessa-Shashemene Forest, southern Ethiopia. New Forests, 24: 131-145.
725.Welling P., Laine K. 2002. Regeneration by seeds in alpine meadow and heath vegetation in sub-arctic Finland. Journal of Vegetation Science, 13: 217-226.
726.Vécrin M.P., van Diggelen R., Grévilliot F., Muller S. 2002. Restoration of species- rich flood-plain meadows from abandoned arable fields in NE France. Applied Vegetation Science, 5: 263-270.
727.Mitlacher K., Poschlod P., Rosén E., Bakker J.P. 2002. Restoration of wooded meadows – a comparative analysis along a chronosequence on Öland (Sweden). Applied Vegetation Science, 5: 63-73.
728.Bossuyt B., Heyn M., Hermy M. 2002. Seed bank and vegetation composition of forest stands of varying age in central Belgium: consequences for regeneration of ancient forest vegetation. Plant Ecology, 162: 33–48.
729.Olano J.M., Caballero I., Laskurain N.A., Loidi, J., Escudero A. 2002. Seed bank spatial pattern in a temperate secondary forest. Journal of Vegetation Science, 13: 775-784.
730.Jutila H.M. 2002. Seed banks of river delta meadows on the west coast of Finland. Annales Botanici Fennici, 39: 49-61.
731.Dallin J.W., Hubbell S.P. 2002. Seed size, growth rate and gap microsite conditions as determinants of recruitment success for pioneer species. Journal of Ecology, 90: 557–568.
732.Wolters M., Bakker J.P. 2002. Soil seed bank and driftline composition along a successional gradient on a temperate salt marsh. Applied Vegetation Science, 5: 55- 62.
733.Gashaw M., Michelsen A., Jensen M., Friis I. 2002. Soil seed bank dynamics of fire-prone wooded grassland, woodland and dry forest ecosystems in Ethiopia. Nordic Journal of Botany, 22: 5-17.
734.Assaeed A.M., Al-Doss A.A. 2002. Soil seed bank of a desert range site infested with Rhazya stricta in Raudhat al-Khafs, Saudi Arabia. Arid Land Research and Management, 16: 83-95.
735.Smith R.S., Shiel R.S., Millward D., Corkhill P., Sanderson R.A. 2002. Soil seed banks and the effects of meadow management on vegetation change in a 10-year meadow field trial. Journal of Applied Ecology, 39: 279-293.
736.Senbeta F., Teketay D. 2002. Soil seed banks in plantations and adjacent natural dry Afromontane forests of central and southern Ethiopia. Tropical Ecology, 43: 229-242.
737.Honu Y.A.K., Dang Q.L. 2002. Spatial distribution and species composition of tree seeds and seedlings under the canopy of the shrub, Chromolaena odorata Linn., in Ghana. Forest Ecology and Management, 164:185-196.
738.Pywell R.F., Pakeman R.J., Allchin E.A., Bourn N.A.D., Warman E.A., Walker K.J. 2002. The potential for lowland heath regeneration following plantation removal. Biological Conservation, 108: 247-258.
739.Touzard B., Amiaud B., Langlois E., Lemauviel S., Clément B. 2002. The relationships between soil seed bank, aboveground vegetation and disturbances in an eutrophic alluvial wetland of Western France. Flora, 197: 175-185.
740.Kalamees R., Zobel M. 2002. The role of the seed bank in gap regeneration in a calcareous grassland community. Ecology, 83: 1017-1025.
741.Koch M., Huthmann M., Bernhardt K.-G. 2003. Cardamine amara L. (Brassicaceae) in dynamic habitats: Genetic composition and diversity of seed bank and established populations. Basic and Applied Ecology, 4, 339-348.
742.Sternberg M., Gutman M., Perevolotsky A., Kigel J. 2003. Effects of grazing on soil seed bank dynamics: An approach with functional groups. Journal of Vegetation Science, 14: 375-386.
743.Ghorbani J., Das P.M., Das A.B., Hughes J.M., McAllister H.A., Pallai S.K., Pakeman R.J., Marrs R.H., Le Duc M.G. 2003. Effects of restoration treatments on the diaspore bank under dense Pteridium stands in the UK. Applied Vegetation Science, 6: 189-198.
744.Fahnestock J.T., Larson D.L., Plumb G.E., Detling J.K. 2003. Effects of ungulates and prairie dogs on seed banks and vegetation in a North American mixed-grass prairie. Plant Ecology, 167: 255-268.
745.Gutiérrez J.R., Meserve P.L. 2003. El Niño effects on soil seed bank dynamics in north-central Chile. Oecologia, 134:511-517.
746.Pickup M., Mcdougall K.L., Whelan R.J. 2003. Fire and flood: soil-stored seed bank and germination ecology in the endangered Carrington Falls Grevillea (Grevillea rivularis, Proteaceae). Austral Ecology, 28: 128-136.
747.Maliakal S.K., Menges E.S., Denslow J.S. 2000.Community composition and regeneration of Lake Wales Ridge wiregrass flatwoods in relation to time-since- fire. Journal of The Torrey Botanical Society, 127: 125-138.
748.Ginocchio R. 2000. Effects of a copper smelter on a grassland community in the Puchuncavõ Valley, Chile. Chemosphere ,41: 15-23.
749.Odion D.C., Davis F.W. 2000. Fire, soil heating, and the formation of vegetation patterns in chaparral. Ecological Monographs, 70: 149-169.
750.López-Mariño A., Luis-Calabuig E., Fillat F., Bermúdez F.F.2000. Floristic composition of established vegetation and the soil seed bank in pasture communities under different traditional management regimes. Agriculture, Ecosystems and Environment, 78: 273-282.
751.Middleton B. 2000. Hydrochory, seed banks, and regeneration dynamics along the landscape boundaries of a forested wetland. Plant Ecology,146: 169-184.
752.Dai X. 2000. Impact of cattle dung deposition on the distribution pattern of plant species in an alvar limestone grassland. Journal of Vegetation Science, 11: 715-724.
753.Onaindia M., Amezaga I. 2000. Seasonal variation in the seed banks of native woodland and coniferous plantations in Northern Spain. Forest Ecology and Management, 126: 163-172.
754.Guariguata M.R. 2000. Seed and seedling ecology of tree species in neotropical secondary forests: management implications. Ecological Applications, 10: 145-154.
755.Wijdeven S.M.J., Kuzee M.E. 2000. Seed availability as a limiting factor in forest recovery processes in Costa Rica. Restoration Ecology, 8 :414-424.
756.Pugnaire F.I., Lázaro R. 2000. Seed bank and understorey species composition in a semi-arid environment: The effect of shrub age and rainfall. Annals of Botany, 86: 807-813.
757.Holl K.D., Steele H.N., Fusari M.H., Fox L.R. 2000. Seed banks of maritime chaparral and abandoned roads: potential for vegetation recovery. The Journal of the Torrey Botanical Society, 127: 207-220.
758.Molau U., Larsson E.-L. 2000. Seed rain and seed bank along an alpine altitudinal gradient in Swedish Lapland. Canadian Journal of Botany, 78: 728-747.
759.Tracy B.F., Sanderson M.A. 2000. Seedbank diversity in grazing lands of the northeast United States. Journal of Range Management, 53:114-118.
760.Egan T.P., Ungar I.A. 2000. Similarity between seed banks and above-ground vegetation along a salinity gradient. Journal of Vegetation Science, 11: 189-194.
761.Read T.R., Bellairs S.M., Mulligan D.R., Lamb D. 2000. Smoke and heat effects on soil seed bank germination for the re-establishment of a native forest community in New South Wales. Austral Ecology, 25: 48-57.
762.Guàrdia R., Gallart F., Ninot J.M. 2000. Soil seed bank and seedling dynamics in badlands of the Upper Llobregat basin (Pyrenees). Catena, 40:189-202.
763.Bekker R.M., Verweij G.R., Bakker J.P., Fresco L.F.M. 2000. Soil seed bank dynamics in hayfield succession. Journal of Ecology, 88: 594-607.
764.Izhaki I., Henig-Sever N., Ne'eman G. 2000. Soil seed banks in Mediterranean Aleppo pine forests: the effect of heat, cover and ash on seedling emergence. Journal of Ecology, 88: 667-675.
765.Marco D.E., Páez S.A. 2000. Soil seed banks on Argentine Seminatural Moutain grasslands after cessation of grazing. Mountain Research and Development, 20:254-261.
766.Zabinski C., Wojtowicz T., Cole D. 2000. The effects of recreation disturbance on subalpine seed banks in the Rocky Mountains of Montana. Canadian Journal of Botany, 78: 577-582.
767.Farji-Brener A.G., Medina C.A. 2000. The importance of where to dump the refuse: seed banks and fine roots in nests of the leaf-cutting ants Atta cephalotes and A. colombica. Biotropica, 32: 120-126.
768.Huopalainen M., Tuittila E.-S., Vanha-Majamaa I., Nousiainen H., Laine J., Vasander H. 2000. The potential of soil seed banks for revegetation of bogs in SW Finland after long-term aerial pollution. Annales Botanici Fennici, 37: 1-9.
769.Tekle K., Bekele T. 2000. The role of soil seed banks in the rehabilitation of degraded hillslopes in Southern Wello, Ethiopia. Biotropica, 32: 23-32.
770.Leckie S., Vellend M., Bell G., Waterway M.J., Lechowicz M.J. 2000. The seed bank in an old-growth, temperate deciduous forest. Canadian Journal of Botany, 78: 181-192.
771.Gutiérrez J.R., Arancio G., Jaksic F.M. 2000. Variation in vegetation and seed bank in a Chilean semi-arid community affected by ENSO 1997. Journal of Vegetation Science, 11: 641-648.
772.Yorks T.E., Leopold D.J., Raynal D.J. 2000. Vascular plant propagule banks of six eastern hemlock stands in the Catskill Mountains of New York. Journal of the Torrey Botanical Society, 127: 87-93.
773.Cao M., Tang Y., Sheng C., Zhang J. 2000. Viable seeds buried in the tropical forest soils of Xishuangbanna, SW China. Seed Science Research, 10: 255-264.
774.Valbuena L., Trabaud L. 2001. Contribution of the soil seed bank to post-fire recovery of a heathland. Plant Ecology, 152: 175-183.
775.Hild A. L., Karl M.G., Haferkamp M.R., Heitschmidt R. K. 2001. Drought and grazing III: Root dynamics and germinable seed bank. Journal of Range Management, 54: 292-298.
776.Funes G., Basconcelo S., Díaz S., Cabido M.2001. Edaphic patchiness inflfluences grassland regeneration from the soil seed-bank in mountain grasslands of central Argentina. Austral Ecology, 26: 205-212.
777.Jutila, H.M. 2001. Effect of flooding and draw-down disturbance on germination from a seashore meadow seed bank. Journal of Vegetation Science, 12: 729-738.
778.Dhileepan K. 2001. Effectiveness of introduced biocontrol insects on the weed Parthenium hysterophorus (Asteraceae) in Australia. Bulletin of Entomological Research, 91: 167-176.
779.Enright N. J., Kintrup A. 2001. Effects of smoke, heat and charred wood on the germination of dormant soil-stored seeds from a Eucalyptus baxteri heathy- woodland in Victoria, SE Australia. Austral Ecology, 26: 132-141.
780.King S.A, Buckney R.T. 2001. Exotic plants in the soil-stored seed bank of urban bushland. Australian Journal of Botany, 49: 717-720.
781.Baldwin A.H., Egnotovich M.S., Clarke E. 2001. Hydrologic change and vegetation of tidal freshwater marshes: field, greenhouse, and seed-bank experiments. Wetlands, 21: 519-531.
782.McIvor J.G., 2001. Pasture management in semi-arid tropical woodlands: regeneration of degraded pastures protected from grazing. Australian Journal of Experimental Agriculture, 41: 487-496.
783.Halassy M. 2001. Possible role of the seed bank in the restoration of open sand grassland in old fields. Community Ecology, 2: 101-108.
784.Augusto L., Dupouey J.L., Picard J.F., Ranger J. 2001. Potential contribution of the seed bank in coniferous plantations to the restoration of native deciduous forest vegetation. Acta Oecologica, 22: 87-98.
785.Chang E.R., Jefferies R. L., Carleton T. J. 2000. Relationship between vegetation and soil seed banks in an arctic coastal marsh. Journal of Ecology, 89: 367-384.
786.Ferrandis P., Herranz J., Martínez J., Martínez-Sánchez J. 2001. Response to fire of a predominantly transient seed bank in a Mediterranean weedy pasture (eastern- central Spain). Écoscience, 8: 211-219.
787.Grootjans A.P., Everts H., Bruin H., Fresco L. 2001. Restoration of wet dune slacks on the Dutch Wadden Sea Islands: recolonization after large-scale sod cutting. Restoration Ecology, 9: 137-146.
788.Salemaa M., Uotila T. 2001. Seed bank composition and seedling survival in forest soil polluted with heavy metals. Basic and Applied Ecology, 2: 251-263.
789.Gul B., Weber D.J. 2001. Seed bank dynamics in a Great Basin salt playa. Journal of Arid Environments, 49: 785-794.
790.García-Núñez C., Azócar A., Silva J.F. 2001. Seed production and soil seed bank in three evergreen woody species from a neotropical savanna. Journal of Tropical Ecology, 17: 563-576.
791.Erschbamer B., Kneringer E., Schlag R.N. 2001. Seed rain, soil seed bank, seedling recruitment, and survival of seedlings on a glacier foreland in the Central Alps. Flora, 196: 304-312.
792.De Villiers A.J., Van Rooyen M.W., Theron G.K. 2001. Seedbank phytosociology of the strandveld succulent karoo, south African: a pre-mining benchmark survey for rehabilitation. Land Degradation and Development, 12: 119-130.
793.Le Page C., Keddy P.A. 1998. Reserves of buried seeds in beaver ponds. Wetlands, 18: 242-248.
794.Willems, J.H., Bik, L.P.M. 1998. Restoration of high species density in calcareous grassland: the role of seed rain and soil seed bank. Applied Vegetation Science, 1: 91-100.
795.Jauhiainen S. 1998. Seed and spore banks of two boreal mires. Annales Botanici Fennici, 35: 197-201.
796.Jutila B.E., Heli M. 1998. Seed banks of grazed and ungrazed Baltic seashore meadows. Journal of Vegetation Science, 9: 395-408.
797.Marañón T. 1998. Soil seed bank and community dynamics in an annual-dominated Mediterranean salt-marsh. Journal of Vegetation Science, 9: 371-378.
798.Dalling J.W., Denslow J.S. 1998. Soil seed bank composition along a forest chronosequence in seasonally moist tropical forest, Panama. Journal of Vegetation Science, 9: 669-678.
799.Kalamees R., Zobel M. 1998. Soil seed bank composition in different successional stages of a species rich wooded meadow in Laelatu, western Estonia. Acta Oecologica, 19: 175-180.
800.Ashton P.M.S., Harris P.G., Thadani R. 1998. Soil seed bank dynamics in relation to topographic position of a mixed-deciduous forest in southern New England, USA. Forest Ecology and Management, 111: 15-22.
801.Metcalfe D.J., Turner I.M. 1998. Soil seed bank from lowland rain forest in Singapore: canopy-gap and litter-gap demanders. Journal of Tropical Ecology, 14: 103-108.
802.Akinola M.O., Thompson K., Buckland S.M. 1998. Soil seed bank of an upland calcareous grassland after 6 years of climate and management manipulations. Journal of Applied Ecology, 35: 544-552.
803.Staniforth R.J., Griller N., Lajzerowicz C. 1998. Soil seed banks from coastal subarctic ecosystems of Bird Cove, Hudson Bay. Écoscience, 5: 241-249.
804.Bertiller M. B. 1998. Spatial patterns of the germinable soil seed bank in northern Patagonia. Seed Science Research, 8: 39-45.
805.Jensen K. 1998. Species composition of soil seed bank and seed rain of abandoned wet meadows and their relation to aboveground vegetation. Flora, 193: 345-359.
806.Hanlon T.J., Williams C.E. 1998. Species composition of soil seed banks of Allegheny Plateau riparian forests. Journal of the Torrey Botanical Society, 125: 199-215.
807.Butler B.J., Chazdon R.L. 1998. Species richness, spatial variation, and abundance of the soil seed bank of a secondary tropical rain forest. Biotropica, 30: 214-222.
808.Bekker R.M., Oomes M.J.M. Bakker J.P. 1998. The impact of groundwater level on soil seed bank survival. Seed Science Research, 8: 399-404.
809.Appleby M.W.A. 1998. The incidence of exotic species following clear felling of Eucalyptus regnans forest in the Central Highlands, Victoria. Australian Journal of Ecology, 23: 457-465.
810.Davies A., Waite S. 1998. The persistence of calcareous grassland species in the soil seed bank under developing and established scrub. Plant Ecology, 136: 27–39.
811.Jankowska-Błaszczuk M. 1998. Variability of the soil seed banks in the natural deciduous forest in the Białowieża National Park. Acta Societatis Botanicorum Poloniae, 67: 313-324.
812.Jankowska-Błaszczuk M., Kwiatkowska A.J., Panufnik D., Tanner E. 1998. The size and diversity of the soil seed banks and the light requirements of the species in sunny and shady natural communities of the Białowieza Primeval Forest. Plant Ecology, 136: 105-118.
813.Abernethy V.J., Willby N.J. 1999. Changes along a disturbance gradient in the density and composition of propagule banks in floodplain aquatic habitats. Plant Ecology, 140: 177-190.
814.Ferrandis P., Herranz J.M., Sánchez J.J.M. 1999. Effect of fire on hard-coated Cistaceae seed banks and its influence on techniques for quantifying seed banks. Plant Ecology, 144: 103-114.
815.Lash D.W., Glenn E.P., Waugh W.J., Baumgartner D.J. 1999. Effects of grazing exclusion and reseeding on a former Uranium Mill Site in the Great Basin Desert, Arizona. Arid Soil Research and Rehabilitation, 13: 253-264.
816.Meissner R.A., Facelli J.M. 1999. Effects of sheep exclusion on the soil seed bank and annual vegetation in chenopod shrublands of South Australia. Journal of Arid Environments, 42: 117-128.
817.Zimmerman J.K., Pascarella J.B., Aide T.M. 2000. Barriers to forest regeneration in an abandoned pasture in Puerto Rico. Restoration Ecology, 8: 350-360.
818.Bekker R.M., Lammerts E.J., Schutter A., Grootjans A.P. 1999. Vegetation development in dune slacks: the role of persistent seed banks. Journal of Vegetation Science, 10: 745-754.
819.Baldwin A.H. 1999. The seed bank of a restored tidal freshwater marsh in Washington, DC. Urban Ecosystems, 3: 5-20.
820.McCall R.K. Gibson D.J. 1999. The regeneration potential of a threatened southern Illinois shale barren. Journal of the Torrey Botanical Society, 126: 226-233.
821.Calvo L., Herrero B., Bravo F. 1999. The influence of fire on the seed bank in the soil of a Quercus faginea forest (NW Spain). Annals of Forest Science, 56：249- 258.
822.Ne’eman G., Izhaki I. 1999. The effect of stand age and microhabitat on soil seed banks in Mediterranean Aleppo pine forests after fire. Plant Ecology, 144: 115–125.
823.Argaw M., Teketay-A.D., Olsson M. 1999. Soil seed flora, germination and regeneration pattern of woody species in an Acacia woodland of the Rift Valley in Ethiopia. Journal of Arid Environments, 43: 411–435.
824.Halpern C.B., Evans S.A., Nielson S. 1999. Soil seed banks in young, closed- canopy forests of the Olympic Peninsula, Washington: potential contributions to understory reinitiation. Canadian Journal of Botany, 77：922-935.
825.Lyaruu H.V.M., Backéus I. 1999. Soil seed bank and regeneration potential on eroded hill slopes in the Kondoa Irangi Hills, central Tanzania. Applied Vegetation Science, 2: 209-214.
826.Funes G., Basconcelo S., Díaz S., Cabido M. 1999. Seed bank dynamics of Lachemilla pinnata (Rosaceae) in different plant communities of mountain grasslands in central Argentina. Annales Botanici Fennici, 36: 109-114.
827.Falinska K. 1999. Seed bank dynamics in abandoned meadows during a 20-year period in the Bialowieza National Park. Journal of Ecology,87: 461-475.
828.Mayor M.D., Boo R.M., Pelaez D.V., Elia O.R. 1999. Soil seed banks variation with depth in the province of La Pampa, Argentina. Phyton International Journal of Experimental Botany, 64: 141-148.
829.Lyaruu H.V.M., Backéus I. 1999. Soil seed bank and regeneration potential on eroded hill slopes in the Kondoa Irangi Hills, central Tanzania. Applied Vegetation Science, 2: 209-214.
830.LaDeau S.L., EllJson A.M. 1999. Seed bank composition of a northeastern U. S. tussock swamp. Wetlands, 19: 255-261.
831.Green P.T., Hart R., Lantan J.B., Metcalfe D.J., O’dowd D.J., Lake P.S. 1999. Red crabs in rainforest on Christmas Island, Indian Ocean: No effect on the soil seed bank. Australian Journal of Ecology, 24: 90-94.
832.Kalin Arroyo M.T., Cavieres L.A. 1999. Persistent soil seed bank and standing vegetation at a high alpine site in the central Chilean Andes. Oecologia, 119: 126- 132.
833.Ferguson R.N., Drake D.R. 1999. Influence of vegetation structure on spatial patterns of seed deposition by birds. New Zealand Journal of Botany, 37: 671-677.
834.Ferrandis P., Herranz J.M., Martínez-Sśnchez J.J. 1999. Fire impact on a maquis soil seed bank in cabaneros national park (central Spain). Israel Journal of Plant Sciences, 47: 17-26.
835.Hutchings M.J., Booth K.D. 1996. Studies on the feasibility of re-creating chalk grassland vegetation on ex-arable land. I. The potential roles of the seed bank and the seed rain. Journal of Applied Ecology, 33: 1171-1181.
836.Baldwin A.H., McKee K.L., Mendelssohn I.A. 1996 The influence of vegetation, salinity, and inundation on seed banks of oligohaline coastal marshes. American Journal of Botany, 83: 470-479.
837.Navie S.C., Cowley R.A., Rogers R.W. 1996. The relationship between distance from water and the soil seed bank in a grazed semi-arid subtropical rangeland. Australian Journal of Botany, 44:421-431.
838.Sem G., Enright N.J. 1996. The relationship between seed rain and the soil seed bank in a temperate rainforest stand near Auckland, New Zealand. New Zealand Journal of Botany, 34: 215-226.
839.Ferrandis P., Martínez-Sánchez J.J., Herranz J.M. 1996. The role of soil seed bank in the early stages of plant recovery after fire in a Pinus pinaster forest in SE Spain. International Journal of Wildland Fire, 6: 31-35.
840.Galatowitsch S.M., van der Valk A.G. 1996. The vegetation of restored and natural prairie wetlands. Ecological Applications, 6: 102-112.
841.Helliwell D.R., Buckley G.P.,Fordham S.J., Paul T.A. 1996. Vegetation succession on a relocated ancient woodland soil. Forestry, 69: 57-74.
842.Dougall T.A.G., Dodd J.C. 1997. A study of species richness and diversity in seed banks and its use for the environmental mitigation of a proposed holiday village development in a coniferized woodland in south east England. Biodiversity and Conservation, 6: 1413-1428.
843.Holmes P.M., Cowling R.M. 1997. Diversity, composition and guild structure relationships between soil-stored seed banks and mature vegetation in alien plant- invaded South African fynbos shrublands. Plant Ecology, 133: 107-122.
844.Ward S.C., Koch J.M., Grant C.D. 1997. Ecological aspects of soil seed-banks in relation to bauxite mining. I. Unmined jarrah forest. Australian Journal of Ecology, 22: 169-176.
845.Chapman C.A., Chapman L.J. 1997. Forest regeneration in logged and unlogged forests of Kibale national park, Uganda. Biotropica, 29: 396-412.
846.Lunt I.D. 1997 Germinable soil seed banks of anthropogenic native grasslands and grassy forest remnants in temperate south-eastern Australia. Plant Ecology, 130: 21-34.
847.Treweek J.R., Watt T.A., Hambler C. 1997. Integration of sheep production and nature conservation: experimental management. Journal of Environmental Management. 50: 193–210.
848.Moro M. J., Pugnaire F.I., Haase P., Puigdefabregas J. 1997. Mechanisms of interaction between a leguminous shrub and its understorey in a semi-arid environment. Ecography, 20: 175-184.
849.Ortega M., Levassor C., Peco B. 1997. Seasonal dynamics of Mediterranean pasture seed banks along environmental gradients. Journal of Biogeography, 24: 177–195.
850.Osumi K., Sakurai S. 1997 Seedling emergence of Betula maximowicziuna following human disturbance and the role of buried viable seeds. Forest Ecology and Management, 93: 235-243.
851.Eriksson Å., Eriksson O. 1997. Seedling recruitment in semi-natural pastures: the effects of disturbance, seed size, phenology and seed bank. Nordic Journal of Botany, 17: 469-482.
852.Dalling J.W., Swaine M.D., Garwood N.C. 1997. Soil seed bank community dynamics in seasonally moist lowland tropical forest, Panama. Journal of Tropical Ecology, 13: 659-680.
853.Kirkham F.W., Kent M. 1997. Soil seed bank composition in relation to the above-ground vegetation in fertilized and unfertilized hay meadows on a somerset peat moor. Journal of Applied Ecology, 34: 889-902.
854.Carrington M.E. 1997 Soil seed bank structure and composition in florida sand pine scrub. The American Midland Naturalist, 137: 39-47.
855.Jankowska-Błaszczuk M., Grubb P.J. 1997. Soil seed banks in primary and secondary deciduous forest in Biatowieża, Poland. Seed Science Research, 7: 281- 292.
856.Amezaga I., Ooaindia M. 1997. The effect of evergreen and deciduous coniferous plantations on the field layer and seed bank of native woodlands. Ecography ,20: 308-318.
857.Tucker N.I.J., Murphy T.M. 1997. The effects of ecological rehabilitation on vegetation recruitment: some observations from the Wet Tropics of North Queensland. Forestry Ecology and Management, 99: 133–152.
858.Lane A.M., Williams R.J., Muller W.J., Lonsdale W.M. 1997. The effects of the herbicide tebuthiuron on seedlings of Mimosa pigra and native floodplain vegetation in northern Australia. Australian Journal of Ecology, 22: 439-447.
859.Teketay D. 1997. The impact of clearing and conversion of dry Afromontane forests into arable land on the composition and density of soil seed banks. Acta Oecologica, 18: 557-573.
860.Enright N. J., Goldblum D., Ata P., Ashton D.H. 1997. The independent effects of heat, smoke and ash on emergence of seedlings from the soil seed bank of a heathy Eucalyptus woodland in Grampians (Gariwerd) National Park, western Victoria. Australian Journal of Ecology, 22: 81-88.
861.Kalamees R., Zobel M. 1997. The seed bank in an Estonian calcareous grassland: comparison of different successional stages. Folia Geobotanica, 32: 1-14.
862.Schott G.W., Hamburg S.P. 1997. The seed rain and seed bank of an adjacent native tallgrass prairie and old field. Canadian Journal of Botany, 75: 1-7.
863.Pakeman R.J., Marshall A.G. 1997. The seedbanks of the Breckland heaths and heath grasslands, eastern England, and their relationship to the vegetation and the effects of management. Journal of Biogeography, 24: 375-390.
864.Rydgren K., Hestmark G. 1997. The soil propagule bank in a boreal old-growth spruce forest: changes with depth and relationship to aboveground vegetation. Canadian Journal of Botany, 75: 121-128.
865.Wang L. 1997. The soil seed bank and understorey regeneration in Eucalyptus regnans forest, Victoria. Australian Journal of Ecology, 22: 404-411.
866.Bakker J.P., Bakker E.S., Rosen E., Verweij G.L. 1997 The soil seed bank of undisturbed and disturbed dry limestone grassland on Öland (Sweden). Zeitschrift für Ökologie und Naturschutz, 6: 9-18.
867.Buckley G.P., Howell R., Anderson M.A. 1997. Vegetation succession following ride edge management in lowland plantations and woods. 2. the seed bank resource. Biological Conservation, 82: 305-316.
868.Mitchell R.J., Marrs R.H., Auld M.H.D. 1998. A comparative study of the seedbanks of heathland and successional habitats in Dorset, Southern England. Journal of Ecology, 86: 588-596.
869.Leck M.A., Leck C.F. 1998. A ten-year seed bank study of old field succession in central New Jersey. The Journal of the Torrey Botanical Society, 125: 11-32.
870.Grandin U., Rydin H. 1998. Attributes of the seed bank after a century of primary succession on islands in Lake Hjlmaren, Sweden. Journal of Ecology, 86: 293-303.
871.Morgan J.W. 1998. Composition and seasonal flux of the soil seed bank of species- rich Themeda triandra grasslands in relation to burning history. Journal of Vegetation Science, 9: 145-156.
872.Dalling J.W., Swaine M. D., Garwood N.C. 1998. Dispersal patterns and seed bank dynamics of pioneer trees in moist tropical forest. Ecology, 79: 564–578.
873.Tozer M. G. 1998. Distribution of the soil seedbank and influence of fire on seedling emergence in Acacia saligna growing on the central coast of New South Wales. Australian Journal of Botany, 46: 743-755.
874.Cabin R.J., Mitchell R.J., Marshall D.L. 1998. Do surface plant and soil seed bank populations differ genetically? a multipopulation study of the desert mustard Lesquerella fendleri (Brassicaceae). American Journal of Botany, 85: 1098–1109.
875.Qi M., Scarratt J.B. 1998. Effect of harvesting method on seed bank dynamics in a boreal mixedwood forest in northwestern Ontario. Canadian Journal of Botany, 76: 872–883.
876.Cellot B., Mouillot F., Henry C.P. 1998. Flood drift and propagule bank of aquatic macrophytes in a riverine wetland. Journal of Vegetation Science, 9: 631-640.
877.Marone L., Rossi B. E., De Casenave J.L. 1998. Granivore impact on soil-seed reserves in the central Monte desert, Argentina.Functional Ecology, 12: 640–645.
878.Guo Q., Rundel P.W., Goodall D.W. 1998. Horizontal and vertical distribution of desert seed banks: patterns, causes, and implications. Journal of Arid Environments, 38: 465–478.
879.Falińska K. 1998 Long-term changes in size and composition of seed bank during succession: From meadow to forest. Acta Societatis Botanicorum Poloniae, 67: 301-311.
880.Dupuy J.M., Chazdon R.L. 1998. Long-term effects of forest regrowth and selective logging on the seed bank of tropical forests in NE Costa Rica. Biotropica, 30: 223-237.
881.Drake D.R. 1998 Relationships among the seed rain, seed bank and vegetation of a Hawaiian forest. Journal of Vegetation Science, 9: 103-112.
882.Haukos D.A., Smith L.M. 1993. Seed-bank composition and prediction ability of field vegetation in playa lakes. Wetlands, 13: 32-40.
883.Milberg P., Hansson M.L. 1993. Soil seed bank and species turnover in a limestone grassland. Journal of Vegetation Science, 4: 35-42.
884.Williams-Linera G. 1993. Soil seed banks in four lower montane forests of Mexico. Journal of Tropical Ecology, 9: 321-333.
885.McDonald A.W. 1993. The role of seedbank and sown seeds in the restoration of an English flood-meadow. Journal of Vegetation Science, 4: 395-400.
886.Cocks P.S. 1994. Colonization of a South Australian Grassland by Invading Mediterranean Annual and Perennial Pasture Species. Aust. J. Agric. Res., 45: 1063-1076.
887.Zammit C., Zedler P.H. 1994. Organisation of the soil seed bank in mixed chaparral. Vegetatio, 111: 1-16
888.ter Heerdt G.N.J., Drost H.J., 1994. Potential for the development of marsh vegetation from the seed bank after a drawdown. Biological Conservation, 67: 1- 11
889.Russell-Smith J., Lucas D.E. 1994. Regeneration of monsoon rain forest in northern Australia: the dormant seed bank. Journal of Vegetation Science, 5: 161- 168.
890.Warr S.J., Kent M., Thompson K. 1994. Seed bank composition and variability in five woodlands in south-west England. Journal of Biogeography, 21: 151-168
891.Meney, Kathy A., Nielssen, Georgina M., Dixon, Kingsley W. 1994. Seed bank patterns in Restionaceae and Epacridaceae after wildfire in kwongan in southwestern Australia. Journal of Vegetation Science, 5: 5-12
892.Odgers B.M. 1994. Seed Banks and Vegetation of Three Contrasting Sites in an Urban Eucalypt Forest Reserve. Australian Journal of Botany, 42: 371-382
893.Komulainen M., Vieno M., Yarmishko V.T., Daletskaja T.D., Maznaja E.A. 1994. Seedling establishment from seeds and seed banks in forests under long-term pollution stress: a potential for vegetation recovery. Canadian Journal of Botany, 72: 143 – 149.
894.Thompson K., Green A., Jewels A.M. 1994. Seeds in soil and worm casts from a neutral grassland, Functional Ecology, 8: 29-35.
895.Milberg P., Persson T.S. 1994. Soil seed bank and species recruitment in road verge grassland
896.Vegetation. Annales Botanici Fennici Vol. 31, 3: 155-162.
897.Milberg P., Hansson M.L. 1994. Soil seed bank and species turnover in a limestone grassland. Journal of Vegetation Science, 4: 35-42.
898.Fensham R.J., Fairfaxand R.J., Cannell R.J. 1994. The invasion of Lantana camara L. in Forty Mile Scrub National Park, north Queensland. Australian Journal of Ecology, 19: 297-305
899.Schneider R. 1994. The role of hydrologic regime in maintaining rare plant communities of New York's coastal plain pondshores. Biological Conservation, 68: 253-260.
900.Boccanelli S.I., Lewis J.P. 1994. The seed bank of an old pampean prairie and its relation with the standing vegetation. Pesquisa Agropecuária Brasileira, 12: 1833- 1840
901.Bonis A., Lepart J. 1994. Vertical structure of seed banks and the impact of depth of burial on
902.recruitment in two temporary marshes. Vegetatio,112: 127-139
903.Williams P.A., Buxton R.P. 1995. Aspects of the ecology of two species of Passiflora (P. mollissima (Kunth) L Bailey and P. pinnatistipula Cav.) as weeds in South Island, New Zealand. New Zealand Journal of Botany, 33: 315-323.
904.Dalling J.W., Swaine M.D., Garwood N.C. 1995. Effect of soil depth on seedling emergence in tropical soil seed-bank investigations. Functional Ecology, 1: 119- 121.
905.Dutoit T., Alard D. 1995. Permanent seed banks in chalk grassland under various management regimes: their role in the restoration of species-rich plant communities. Biodiversity and Conservation 4: 939-950.
906.Garcia M.A. 1995. Relationships between weed community and soil seed bank in a tropical agroecosystem. Agriculture, Ecosystems and Environment 55: 139-146.
907.Cohen A.L., Singhakumara B.M.P., Ashton P.M.S. 1995. Releasing rain forest succession: A Case Study in the Dicranopteris linearis Fernlands of Sri Lanka. Restoration Ecology, 4: 261-270.
908.Poiani K.A., Dixon P.M. 1995. Seed banks of Carolina bays: potential contributions from surrounding landscape vegetation. American Midland Naturalist, 134: 140- 154.
909.Collins B., Wein G. 1995. Seed bank and vegetation of a constructed reservoir. Wetlands, 4: 374-385.
910.García-Fayos P., Recatalá T.M., Cerdá A., Calvo A. 1995. Seed population dynamics on badland slopes in southeastern Spain. Journal of Vegetation Science, 6: 691-696.
911.Eriksson O. 1995. Seedling recruitment in deciduous forest herbs: the effects of litter, soil chemistry and seed bank. Flora, 190: 65-70.
912.Milberg P. 1995. Soil seed bank after eighteen years of succession from grassland to forest. Oikos, 1: 3-13.
913.Willems J.H. 1995. Soil seed bank, seedling recruitment and actual species composition in an old and isolated chalk grassland site. Folia Geobotanica & Phytotaxonomica, 30: 141-156.
914.Teketay D., Anders G. 1995. Soil seed banks in dry Afromontane forests of Ethiopia. Journal of Vegetation Science, 6: 777-786.
915.Leck M.A., Simpson R.L. 1995. Ten-year seed bank and vegetation dynamics of a tidal freshwater marsh. American Journal of Botany, 12: 1547-1557.
916.Looney P.B., Gibson D.J. 1995. The relationship between the soil seed bank and above-ground vegetation of a coastal barrier island. Journal of Vegetation Science, 6: 825-836.
917.Sem G., Enright N.J. 1995. The soil seed bank in Agathis australis (D. Don) Lindl. (kauri) forests of northern New Zealand. New Zealand Journal of Botany, 33: 221- 235.
918.McDonald A.W., Bakker J.P., Vegelin K. 1996. Seed bank classification and its importance for the restoration of species-rich flood-meadows. Journal of Vegetation Science, 7: 157-164.
919.Hegazy A.K. 1996. Effects of cement-kiln dust pollution on the vegetation and seed-bank species diversity in the eastern desert of Egypt. Environmental Conservation, 23: 249-258.
920.Pakeman R.J., Hay E. 1996. Heathland seedbanks under bracken Pteridium aquilinum (L.) Kuhn and their Importance for re-vegetation after bracken control. Journal of Environmental Management, 47: 329–339
921.Jutila H.M. 1996. Seed bank and emergent vascular flora of ballast areas in Reposaari, Finland. Annales Botanici Fennici, 33: 165-182.
922.Csontos P., Horánszky A., Kalapos T., Lõkös L. 1996. Seed bank of Pinus nigra plantations in dolomite rock grassland habitats, and its implications for restoring grassland vegetation. Annales Musei Historico-Naturalis Hungarici, 88: 69-77.
923.Kitajima K., Tilman D. 1996. Seed banks and seedling establishment on an experimental productivity gradient. Oikos, 76: 381-391.
924.Pake C.E., Venable D.L. 1996. Seed banks in desert annuals: implications for persistence and coexistence in variable environments. Ecology, 77: 1427-1435.
925.Ungar I.A., Woodell S.R.J. 1996. Similarity of seed banks to abobeground vegetation in grazed and ungrazed salt marsh communities on the Gower Peninsula, South Wales. International Journal of Plant Sciences, 157: 746-749.
926.Bakker J.P., Bakker E.S., Rosén E., Verweij G.L., Bekker R.M. 1996. Soil seed bank composition along a gradient from dry alvar grassland to Juniperus shrubland. Journal of Vegetation Science, 7: 165-176.
927.Quintana-Ascencio P.F., Gonzalez-Espinosa M., Ramirez-Marcia N., Dominguez- Vazquez G., Martinez-lcó M. 1996. Soil seed banks and regeneration of tropical rain forest from Milpa fields at the Selva Lacandona, Chiapas, Mexico. Biotropica, 28: 192-209.
928.Hall S.L., Barton C.D., Baskin C.C. 2010. Topsoil seed bank of an oak–hickory forest in eastern Kentucky as a restoration tool on surface mines. Restoration Ecology, 18: 834-842.
929.Farrell J.M., Murry B.A., Leopold D.J., Halpern A., Rippke M.B., Godwin K.S., Hafner S.D. 2010. Water-level regulation and coastal wetland vegetation in the upper St. Lawrence River: inferences from historical aerial imagery, seed banks, and Typha dynamics. Hydrobiologia, 647: 127-144.
930.Reid M., Capon S. 2011. Role of the soil seed bank in vegetation responses to environmental flows on a drought-affected floodplain. River Systems, 19: 249-259.
931.Dreber N., Oldeland J., van Rooyen G.M.W. 2011. Species, functional groups and community structure in seed banks of the arid Nama Karoo: Grazing impacts and implications for rangeland restoration. Agriculture, Ecosystems and Environment, 141: 399-409.
932.Goodman A.M., Ganf G.G., Maier H.R., Dandy G.C. 2011. The effect of inundation and salinity on the germination of seed banks from wetlands in South Australia. Aquatic Botany, 94: 102-106.
933.Keyser T.L., Roof T., Adams J.L., Simon D., Warburton G. 2012. Effects of prescribed fire on the buried seed bank in mixed-hardwood forests of the southern Appalachian Mountains. Southeastern naturalist, 11: 669-688.
934.Al-Taisan W.A. 2012. Identification of plant species in Rawdhatumalkhfas, Riyadh Saudi Arabia by germinable soil seed bank. Australian Journal of Basic and Applied Sciences, 6: 302-311.
935.Farrell C., Hobbs R.J., Colmer T. D. 2012. Microsite and litter cover effects on seed banks vary with seed size and dispersal mechanisms: implications for revegetation of degraded saline land. Plant Ecology, 213: 1145-1155.
936.Kebede M., Kanninen M., Yirdaw E., Lemenih M. 2012. Soil seed bank and seedlings bank composition and diversity of Wondo Genet Moist Afromontane Forst south central Ethiopia. International Journal of Botany, 8: 170-180.
937.Navarra J.J., Quintana-Ascencio P.F. 2012. Spatial pattern and composition of the Florida scrub seed bank and vegetation along an anthropogenic disturbance gradient. Applied Vegetation Science, 15: 349-358.
938.Loydi A., Zalba S. M., Distel R.A. 2012. Viable seed banks under grazing and exclosure conditions in montane mesic grasslands of Argentina. Acta Oecologica, 43: 8-15.
939.Pekas K.M., Schupp E.W. 2013. Influence of aboveground vegetation on seed bank composition and distribution in a Great Basin Desert sagebrush community. Journal of Arid Environments, 88: 113-120.
940.Auestad I., Rydgren K., Spindelböck J. P. 2013. Management history affects grassland seed bank build-up. Plant Ecology, 214: 1467-1477.
941.Ficken C.D., Menges E. 2013. Seasonal wetlands on the Lake Wales Ridge, Florida: does a relict seed bank persist despite long term disturbance? Wetlands Ecology and Management, 21: 373-385.
942.Pakeman R.J., Eastwood A. 2013. Shifts in functional traits and functional diversity between vegetation and seed bank. Journal of Vegetation Science, 24: 865-876.
943.da Silva K.A., dos Santos D.M., dos Santos J.M.F.F., de Albuquerque U.P., Ferraz E.M.N., de L. Araújo E. 2013. Spatio-temporal variation in a seed bank of a semi- arid region in northeastern Brazil. Acta Oecologica, 46: 25-32.
944.O’Grady A., Breen J., Harrington T.J., Courtney R. 2013. The seed bank in soil from the nests of grassland ants in a unique limestone grassland community in Ireland. Ecological Engineering, 61: 58-64.
945.Sileshi D., Abraha B. 2014. Assessment of soil seedbank composition of woody species in Hgumbirda National Forest priority area, Northeastern Ethiopia. Momona Ethiopian Journal of Science, 1: 25-44.
946.O’donnell J., Fryirs K., Leishman M.R. 2014. Can the regeneration of vegetation from riparian seed banks support biogeomorphic succession and the geomorphic recovery of degraded river channels? River Research and Applications, 31: 834- 846.
947.Valkó O., Tóthmérész B., Kelemen A., Simon E., Miglécz T., Lukács B. A., Török P. 2014. Environmental factors driving seed bank diversity in alkali grasslands. Agriculture, Ecosystems and Environment, 182: 80-87.
948.Marteinsdóttir B. 2014. Seed rain and seed bank reveal that seed limitation strongly influences plant community assembly in grasslands. PLoS ONE, 9: e103352.
949.Franzese J., Ghermandi L., Gonzalez S. L. 2016. Historical land use by domestic grazing revealed by the soil seed bank: a case study from a natural semi-arid grassland of NW Patagonia. Grass and Forage Science, 71: 315-327.
950.Havrdová A., Douda J., Doudová J. 2015. Local topography affects seed bank successional patterns in alluvial meadows. Flora, 217: 155-163.
951.Valenta K., Steffens T. S., Rafaliarison R. R., Chapman C. A., Lehman S. M. 2015. Seed banks in savanna, forest fragments, and continuous forest edges differ in a tropical dry forest in Madagascar. Biotropica, 47: 435-440.
952.Cross A.T., Turner S.R., Renton M., Baskin J.M., Dixon K.W., Merritt D.J. 2015. Seed dormancy and persistent sediment seed banks of ephemeral freshwater rock pools in the Australian monsoon tropics. Annals of Botany, 115: 847-859.
953.Naghipour A.A., Khajeddin S.J., Bashari H., Iravani M., Tahmasebi P. 2015. The effects of fire on density, diversity and richness of soil seed bank in semi-arid rangelands of central Zagros region, Iran. Journal of Biodiversity and Environmental Sciences, 6: 311-318.
954.Martyn T.E., Bradford J.B., Schlaepfer D.R., Burke I.C., Lauenroth W.K. 2016. Seed bank and big sagebrush plant community composition in a range margin for big sagebrush. Ecosphere, 7, e01453.
955.O'Donnell J., Fryirs K.A., Leishman M.R. 2016. Seed banks as a source of vegetation regeneration to support the recovery of degraded rivers: A comparison of river reaches of varying condition. Science of the Total Environment, 542: 591- 602.
956.Rayburn A.P., Schriefer C., Zamora A., Laca E.A. 2016. Seedbank-vegetation relationships in restored and degraded annual California grasslands: Implications for restoration. Ecological Restoration, 34:4.
957.Gelviz-Gelvez S.M., Sánchez-Montano L.R., Lopez-Toledo L., Barragán F. 2016. The Andean forest soil seed bank in two successional stages in northeastern Colombia. Botanical Sciences, 94: 713-727.
958.Janicka M. 2016. The evaluation of soil seed bank in two Arrhenatherion meadow habitats in central Poland. Acta Scientiarum Polonorum Agricultura, 15: 25-38.
959.Svehlakova I.H., Gromanova B.P., Janikova B.A. 2016. Vegetation analysis of national nature reserve Hurka Uhranic after windstorm in 2008. Ecology and Environmental Protection, 1: 807-814.
960.Hazelton E. L. G., Downard R., Kettenring K. M., McCormick M. K., Whigham D. F. 2018. Spatial and temporal variation in Brackish wetland seedbanks: Implications for wetland restoration following Phragmites control. Estuaries and Coasts, 41: 68-84.
961.Ma M., Baskin C.C., Yu K., Ma Z., Du G. Wetland drying indirectly influences plant community and seed bank diversity through soil pH. Ecological Indicators, 80: 186-195.
962.Veselkin D.V., Kiseleva O.A., Ekshibarov E.D., Rafikova O.S., Korzhinevskaya A.A. 2018. Abundance and diversity of seedlings of the soil seed bank in the thickets of the invasive species acer negundo L. Russian Journal of Biological Invasions, 9: 108-113.
963.Lei T., Middleton B.A. 2018. Repeated drought alters resistance of seed bank regeneration in baldcypress swamps of North America. Ecosystems, 21: 190-201.
964.Barga S., Leger E.A. 2018. Shrub cover and fire history predict seed bank composition in Great Basin shrublands. Journal of Arid Environments, 154: 40-50.
965.Baskin C.C., Baskin J.M., Chester E.W. 2019. Long-term persistence of summer annuals in soil seed banks of seasonally dewatered mudflats. Plant Ecology, 220: 731-740.
966.Grewell B.J., Gillard M.B., Futrell C.J., Castillo J.M. 2019. Seedling emergence from seed banks in Ludwigia hexapetala-Invaded Wetlands: Implications for restoration. Plants, 8: 451-464.
967.Shoemaker C.M., Ervin G.N. 2020. Factors at multiple scales influence recruitment from herbaceous wetland seed banks in the lower Mississippi alluvial valley. Wetlands, 40: 1161-1172.
968.Tedoradze G., Nakhutsrishvili G., Seip M., Theissen T., Waldhardt R., Otte A., Magiera A. 2020. Terrain impacts the composition of the persistent soil seed bank: A case study of steep high mountain grasslands in the Greater Caucasus, Georgia. Phytocoenologia, 50: 47-63.
969.Liu G., Zhou J., Li W., Cheng Y. 2005. The seed bank in a subtropical freshwater marsh: implications for wetland restoration. Aquatic Botany, 81: 1-11.
970.Coteff C., Van Auken O.W. 2006. Sampling requirements for estimation of the soil seed bank of a west Texas salt marsh. Texas Journal of Science, 58: 349-370.
971.Wagner M., Heinrich W., Jetschke G. 2006. Seed bank assembly in an unmanaged ruderal grassland recovering from long-term exposure to industrial emissions. Acta Oecologica, 30: 342-352.
972.Oke S.O., Oladipo O.T., Isichei A.O. 2006. Seed bank dynamics and regeneration in a secondary lowland rainforest in Nigeria. International Journal of Botany, 2: 363-371.
973.Osem Y., Perevolotsky A., Kigel J. 2006. Size traits and site conditions determine changes in seed bank structure caused by grazing exclusion in semiarid annual plant communities. Ecography, 29: 11-20.
974.Morzaria-Luna H.N., Zedler J.B. 2007. Does seed availability limit plant establishment during salt marsh restoration? Estuaries and Coasts, 30: 12-25.
975.Devictor V., Moret J., Machon N. 2007. Impact of ploughing on soil seed bank dynamics in temporary pools. Plant Ecology: 192: 45–53.
976.Reubens B., Heyn M., Gebrehiwot K., Hermy M., Muys B. 2007. Persistent soil seed banks for natural rehabilitation of dry tropical forests in Northern Ethiopia. Tropicultura, 25: 204-214.
977.Yuan L.Y., Liu G.H., Li W., Li E.H. 2007. Seed bank variation along a water depth gradient in a subtropical lakeshore marsh, Longgan Lake, China. Plant Ecology, 189: 127–137.
978.Abella S.R., Springer J.D., Covington W.W. 2007. Seed banks of an Arizona Pinus ponderosa landscape: responses to environmental gradients and fire cues. Canadian Journal of Forest Research, 37: 552-567.
979.Yu S., Sternberg M., Kutiel P., Chen H. 2007. Seed mass, shape, and persistence in the soil seed bank of Israeli coastal sand dune flora. Evolutionary Ecology Research, 9: 325-340.
980.Abella S. R., Springer J. D. 2008. Estimating soil seed bank characteristics in ponderosa pine forests using vegetation and forest-floor data. USDA Forest Service RMRS-RN, 35: 1-8.
981.Schütz M., Kretz C., Dekoninck L., Iravani M., Risch A. C. 2008. Impact of Formica exsecta Nyl. on seed bank and vegetation patterns in a subalpine grassland ecosystem. Journal of Applied Entomology, 132: 295-305.
982.Van Calster H., Chevalier R., Van Wyngene B., Archaux F. Verheyen K., Hermy M. 2008. Long-term seed bank dynamics in a temperate forest under conversion from coppice-with-standards to high forest management. Applied Vegetation Science, 11: 251-260.
983.Weiterová I. 2008. Seasonal and spatial variance of seed bank species composition in an oligotrophic wet meadow. Flora, 203: 204–214.
984.Oke S.O., Okunola K.A. 2008. Seed bank dynamics in altitudinal gradient on an inselberg in a Nigerian secondary forest. Research Journal of Environmental Sciences, 2: 81-90.
985.Klug-Pümpel B., Scharfetter-Lehrl G. 2008. Soil diaspore reserves above the timberline in the Austrian Alps. Flora, 203: 292–303.
986.Czarnecka J. 2008. Spatial and temporal variability of seed bank resulting from overgrowing of xerothermic grassland. Acta Societatis Botanicorum Poloniae, 77: 157-166.
987.Dölle M., Schmidt W. 2009. The relationship between soil seed bank, above- ground vegetation and disturbance intensity on old-field successional permanent plots. Applied Vegetation Science, 12: 415-428.
988.Crimmins T.M., Mcpherson G.R. 2008. Vegetation and seedbank response to Eragrostis lehmanniana removal in semi-desert communities. Weed Research, 48: 542-551.
989.Kenow K.P., Lyon J.E. 2009. Composition of the seed bank in drawdown areas of navigation pool 8 of the upper Mississippi River. River Research and Applications, 25: 194-207.
990.Arévalo J.R., Chinea E. 2009. Pastures seedbank composition in relation to soil nutrient content in areas under goat grazing management (Tenerife). Journal of Food, Agriculture & Environment, 7: 710-716.
991.Moggridge H.L., Gurnell A.M., Mountford J.O. 2009. Propagule input, transport and deposition in riparian environments: the importance of connectivity for diversity. Journal of Vegetation Science, 20: 465-474.
992.Neff K.P., Rusello K., Baldwin A.H. 2009. Rapid seed bank development in restored tidal freshwater wetlands. Restoration Ecology, 17: 539-548.
993.Török P., Matus G., Papp M., Tóthmérész B. 2009. Seed bank and vegetation development of sandy grasslands after goose breeding. Folia Geobotanica, 44: 31- 46.
994.Schmiede R., Donath T.W., Otte A. 2009. Seed bank development after the restoration of alluvial grassland via transfer of seed-containing plant material. Biological Conservation, 142: 404-413.
995.DeFalco L. A., Esque T. C., Kane J. M., Nicklas M. B. 2009. Seed banks in a degraded desert shrubland: Influence of soil surface condition and harvester ant activity on seed abundance. Journal of Arid Environments, 73: 885-893.
996.Liu W., Zhang Q., Liu G. 2009. Seed banks of a river–reservoir wetland system and their implications for vegetation development. Aquatic Botany, 90: 7-12.
997.González-Rivas B., Tigabu M., Castro-Marín G., Odén P.C. 2009. Soil seed bank assembly following secondary succession on abandoned agricultural fields in Nicaragua. Journal of Forestry Research, 20: 349-354.
998.Oke S. O., Oladipo O. T., Ndiribe C. C., Akinyemi D. S., Ojo O. M. 2009. Soil Seed bank dynamics in Tithonia diversifolia dominated fallowland vegetation in Ile-Ife area of Southwestern Nigeria. Notulae Scientia Biologicae, 1: 29-36.
999.Busso C.A., Bonvissuto G.L. 2009. Soil seed bank in and between vegetation patches in arid Patagonia, Argentina. Environmental and Experimental Botany, 67: 188-195.
1000. Riddin T., Adams J.B. 2009. The seed banks of two temporarily open/closed estuaries in South Africa. Aquatic Botany, 90: 328-332.
1001. Page M. J. 2009. Using heat and smoke treatments to simulate the effects of fire on soil seed banks in four Australian vegetation communities. Proceedings of the Royal Society of Queensland, 115: 1-9.
1002. Hopfensperger K.N., Engelhardt K.A.M., Lookingbill T.R. 2009. Vegetation and seed bank dynamics in a tidal freshwater marsh. Journal of Vegetation Science, 20: 767-778.
1003. González V.T., Bråthen K.A., Ravolainen V.T., Iversen M., Hagen S.B. 2010. Large-scale grazing history effects on Arctic-alpine germinable seed banks. Plant Ecology, 207: 321-331.
1004. Castillo L.S., Stevenson P.R. 2010. Relative importance of seed-bank and post-disturbance seed dispersal on early gap regeneration in a Colombian Amazon forest. Biotropica, 42: 488-492.
1005. Valkó O., Török P., Tóthmérész B., Matus G. 2011. Restoration potential in seed banks of acidic fen and dry-mesophilous meadows: can restoration be based on local seed banks? Restoration Ecology, 19: 9-15.
1006. Schuler T.M., Thomas Van-Gundy M., Adams M.B., Ford W.M. 2010. Seed bank response to prescribed fire in the Central Appalachians. Res. Pap. NRS-9. Newtown Square, PA: U.S. Department of Agriculture, Forest Service, Northern Research Station. 9 p.
1007. Small C.J., McCarthy B.C. 2010. Seed bank variation under contrasting site quality conditions in mixed oak forests of Southeastern Ohio, USA. International Journal of Forestry Research, 9: e02204.
1008. Baldwin A.H., Kettenring K.M., Whigham D.F. 2010. Seed banks of Phragmites australis-dominated brackish wetlands: Relationships to seed viability, inundation, and land cover. Aquatic Botany, 93: 163–169.
1009. Esque T.C., Young J.A., Tracy C.R. 2010. Short-term effects of experimental fires on a Mojave Desert seed bank. Journal of Arid Environments, 74: 1302-1308.
1010. Fagan K.C., Pywell R.F., Bullock J.M., Marrs R.H. 2010. The seed banks of English lowland calcareous grasslands along a restoration chronosequence. Plant Ecology, 208: 199-211.
1011. Haukos D.A., Smith L.M. 1994. Composition of seed banks along an elevational gradient in playa wetlands. Wetlands, 14: 301-307.
1012. Badger K.S., Ungar I.A. 1994. Seed bank dynamics in an inland salt marsh, with special emphasis on the halophyte Hordeum jubatum L. International Journal of Plant Sciences, 155: 66-72.
1013. Leek M.A., Simpson R.L. 1994. Tidal freshwater wetland zonation: seed and seedling dynamics. Aquatic Botany, 47: 61-75.
1014. Willms W.D., Quinton D.A. 1995. Grazing effects on germinable seeds on the fescue prairie. Journal of Range Management, 48: 423-430.
1015. Bonis A., Lepart J., Grillas P. 1995. Seed bank dynamics and coexistence of annual macrophytes in a temporary and variable habitat. Oikos, 74: 81-92.
1016. Mull J.F., MacMahon J.A. 1996. Factors determining the spatial variability of seed densities in a shrub-steppe ecosystem: the role of harvester ants. Journal of Arid Environments, 32: 181-192.
1017. Vivian-Smith G., Handel S.N. 1996. Freshwater wetland restoration of an abandoned sand mine: seed bank recruitment dynamics and plant colonization. Wetlands, 16: 185-196.
1018. Raffaele E. 1996. Relationship between seed and spore banks and vegetation of a mountain flood meadow (mallın) in Patagonia, Argentina. Wetlands, 16: 1-9.
1019. Aziz S., Khan M.A. 1996. Seed bank dynamics of a semi-arid coastal shrub community in Pakistan. Journal of Arid Environments, 34: 81-87.
1020. Csontos P., Tamás J., Kalapos T. 1996. Soil seed banks and vegetation recovery on dolomite hills in Hungary. Acta Botanica Hungarica, 40: 35-43.
1021. Ghermandi L. 1997. Seasonal patterns in the seed bank of a grassland in north- western Patagonia. Journal of Arid Environments, 35: 215-224.
1022. van der Valk A.G., Rosburg T.R. 1997. Seed bank composition along a phosphorus gradient in the northern Florida Everglades. Wetlands, 17: 228-236.
1023. Bertiller M.B., Aloia D.A. 1997. Seed bank strategies in Patagonian semi-arid grasslands in relation to their management and conservation. Biodiversity and Conservation, 6: 639-650.
1024. Aguiar M.R., Sala O.E. 1997. Seed distribution constrains the dynamics of the patagonian steppe. Ecology, 78: 93-100.
1025. Thompson K., Band S.R. 1997. Survival of a lowland heathland seed bank after a 33-year burial. Seed Science Research, 7: 409-411.
1026. Navie S.C., Rogers R.W. 1997. The Relationship between attributes of plants represented in the germinable seed bank and stocking pressure in a semi-arid subtropical rangeland. Australian Journal of Botany, 45: 1055-1071.
1027. Brown S.C. 1998. Remnant seed banks and vegetation as predictors of restored marsh vegetation. Canadian Journal of Botany, 76: 620-629.
1028. Pérez C.J., Waller S.S., Moser L.E., Stubbendieck J.L., Steuter A.A. 1998. Seedbank characteristics of a Nebraska sandhills prairie. Journal of Range Management, 51: 55-62.
1029. Peco B., Ortega M., Levassor C. 1998. Similarity between seed bank and vegetation in Mediterranean grassland: a predictive model. Journal of Vegetation Science, 9: 815-828.
1030. Brock M.A., Rogers K.H. 1998. The regeneration potential of the seed bank of an ephemeral floodplain in South Africa. Aquatic Botany, 61: 123-135.
1031. Hyatt L.A. 1999. Differences between Seed Bank Composition and Field Recruitment in a Temperate Zone Deciduous Forest. The American Midland Naturalist, 142: 31-38.
1032. Edwards G.R., Crawley M.J. 1999. Herbivores, seed banks and seedling recruitment in mesic grassland. Journal of Ecology, 87: 423-435.
1033. Sassaki R.M., Rondon J.N., Zaidan L.B.P., Felippe G.M. 1999. Number of buried seeds and seedlings emergence in cerradão, cerrado and gallery forest soils at Pedregulho, Itirapina (SP), Brazil. Brazilian Journal of Botany, 22: 147-152.
1034. Moles A.T., Drake D.R. 1999. Potential contributions of the seed rain and seed bank to regeneration of native forest under plantation pine in New Zealand. New Zealand Journal of Botany, 37: 83-93.
1035. Guo Q., Rundel P.W., Goodall D.W. 1999. Structure of desert seed banks: comparisons across four North American desert sites. Journal of Arid Environments, 42: 1-14.
1036. Rossell I.M., Wells C.L. 1999. The seed banks of a southern Appalachian fen and adjacent degraded wetland. Wetlands, 19: 365-371.
1037. Hyatt L.A., Casper B.B. 2000. Seed bank formation during early secondary succession in a temperate deciduous forest. Journal of Ecology, 88: 516-527.
1038. Singhakumara B.M.P., Uduporuwa R.S.J.P., Ashton P.M.S. 2000. Soil seed banks in relation to light and topographic position of a hill dipterocarp forest in Sri Lanka. Biotropica, 32: 190-196.
1039. Witkowski B.T.F., Garner R.D. 2000. Spatial distribution of soil seed banks of three African savanna woody species at two contrasting site. Plant Ecology, 149: 91-106.
1040. Wetzel P.R., van der Valk A.G., Toth L.A. 2001. Restoration of wetland vegetation on the Kissimmee river floodplain-potential role of seed banks. Wetlands, 21: 189-198.
1041. Humphrey L.D., Schupp E.W. 2001. Seed banks of Bromus tectorum- dominated communities in the Great Basin. Western North American Naturalist, 61: 85-92.
1042. Jalili A., Hodgson J. G., Hamzeh’ee B., Asri Y. 2001. Seed size, shape and persistence in the soil in an Iranian flora. Seed Science Research, 11: 345-355.
1043. Smith S.M., McCormick P.V., Leeds J.A., Garrett P.B. 2002. Constraints of seed bank species composition and water depth for restoring vegetation in the Florida Everglades, USA. Restoration Ecology, 10: 138-145.
1044. Boudell J.A., Link S.O., Johansen J.R. 2002. Effect of soil microtopography on seed bank distribution in the shrub-steppe. Western North American Naturalist, 62: 14-24.
1045. Goodson J.M., Gurnell A.M., Angold P.G., Morrissey I.P. 2002. Riparian seed banks along the lower River Dove, UK: their structure and ecological implications. Geomorphology, 47: 45-60.
1046. Grombone-Guaratini M.T., Rodrigues R.R. 2002. Seed bank and seed rain in a seasonal semi-deciduous forest in south-eastern Brazil. Journal of Tropical Ecology, 18: 759-774.
1047. Touzard B., Amiaud B., Langlois E., Lemauviel S., Clément B. 2002. The relationships between soil seed bank, aboveground vegetation and disturbances in an eutrophic alluvial wetland of Western France. Flora,197: 175-185.
1048. Peterson J.E., Baldwin A.H. 2004. Seedling emergence from seed banks of tidal freshwater wetlands: response to inundation and sedimentation. Aquatic Botany, 78: 243-254.
1049. de Villiers A.J., van Rooyen M.W., Theron G.K. 2004. The restoration of strandveld and succulent Karoo degraded by mining: an enumeration of topsoil seed banks. South African Journal of Botany, 70: 717-725.
1050. La Peyre M.K.G., Bush Thom C.S., Winslow C., Caldwell A., Nyman J.A. 2005. Comparison of seed bank size and composition in fringing, restored, and impounded marsh in Southwest Louisiana. Southeastern Naturalist, 4: 273-286.
1051. Perera G.A.D. 2005. Diversity and dynamics of the soil seed bank in tropical semi-deciduous forests of Sri Lanka. Tropical Ecology, 46: 65-78.
1052. Perera G. A. D. 2005. Spatial heterogeneity of the soil seed bank in the tropical semi-deciduous forest at Wasgomuwa National Park, Sri Lanka. Tropical Ecology, 46: 79-89.
1053. Partridge T.R. 1989. Soil seed banks of secondary vegetation on the Port Hills and Banks Peninsula, Canterbury, New Zealand, and their role in succession. New Zealand Journal of Botany, 27: 421-436.
1054. Coffin D.P., Lauenroth W.K. 1989. Spatial and temporal variation in the seed bank of a semiarid grassland. American Journal of Botany, 76: 53-58.
1055. Wienhold C.E., Van der valk A.G. 1989. The impact of duration of drainage on the seed banks of northern prairie wetlands. Canadian Journal of Botany, 67: 1878-1884.
1056. Hutchings M.J., Russell P.J. 1989. The seed regeneration dynamics of an emergent salt marsh. Journal of Ecology, 77: 615-637.
1057. Ingersoll C.A., Wilson M.V. 1990. Buried propagules in an old-growth forest and their response to experimental disturbances. Canadian Journal of Botany, 68: 1156-1162.
1058. Williams-Linera G. 1990. Origin and early development of forest edge vegetation in Panama. Biotropica, 22: 235-241.
1059. Graham A.W., Hopkins M.S. 1990. Soil seed banks of adjacent unlogged rainforest types in North Queensland. Australian Journal of Botany, 38: 261-268.
1060. Matlack G.R., Good R.E. 1990. Spatial heterogeneity in the soil seed bank of a mature Coastal Plain forest. Bulletin of the Torrey Botanical Club, 117: 143-152.
1061. Mladenoff D.J. 1990. The relationship of the soil seed bank and understory vegetation in old-growth northern hardwood-hemlock treefall gaps. Canadian Journal of Botany, 68: 2714-2721.
1062. Putwain P.D., Gillham D.A. 1990. The significance of the dormant viable seed bank in the restoration of heathlands. Biological Conservation, 52: 1-16.
1063. Hopkins M.S., Tracey I.G., Graha A.W. 1990. The size and composition of soil seed-banks in remnant patches of three structural rainforest types in North Queensland. Australian Journal of Ecology, 15:43-50.
1064. Beatty S.B. 1991. Colonization dynamics in a mosaic landscape: the buried seed pool. Journal of Biogeography, 18: 553-563.
1065. Pierce S.M., Cowling R.M. 1991. Disturbance regimes as determinants of seed banks in coastal dune vegetation of the southeastern Cape. Journal of Vegetation Science, 2: 403-412.
1066. Pierce S.M., Cowling R.M. 1991. Dynamics of soil-stored seed banks of six shrubs in fire-prone dune fynbos. Journal of Ecology, 79: 731-747.
1067. McGraw J.B., Vavrek M.C., Bennington C.C. 1991. Ecological genetic variation in seed banks I. Establishment of a time transect. Journal of Ecology, 79: 617-625.
1068. Lavorel S., Lebreton J.D., Debussche M., Lepart J. 1991. Nested spatial patterns in seed bank and vegetation of Mediterranean old-fields. Journal of Vegetation Science, 2: 367-376.
1069. Musil C.F. 1991. Seed bank dynamics in sand plain lowland fynbos. South African Journal of Botany, 57: 131-142.
1070. Titus J.H. 1991. Seed bank of a hardwood floodplain wwamp in Florida. Castanea, 56: 117-127.
1071. Wisheu I.C., Keddy P.A. 1991. Seed banks of a rare wetland plant community: distribution patterns and effects of human-induced disturbance. Journal of Vegetation Science, 2: 181-188.
1072. Houle G., Payette S. 1991. Seed dynamics of Abies balsamea and Acer saccharum in a deciduous forest of northeastern north America. American Journal of Botany, 78: 895-905.
1073. Hester A.J., Gimingham C.H., Miles J. 1991. Succession from heather moorland to birch woodland. III. Seed availability, germination and early growth. Journal of Ecology, 79: 329-344.
1074. Grelsson G., Nilsso C. 1991. Vegetation and seed-bank relationships on a lakeshore. Freshwater Biology, 26: 199-207.
1075. Brown D. 1992. Estimating the composition of a forest seed bank: a comparison of the seed extraction and seedling emergence methods. Canadian Journal of Botany, 70: 1603 - 1612.
1076. Jiménez H.E., Armesto J.J. 1992. Importance of the soil seed bank of disturbed sites in Chilean Matorral in early secondary succession. Journal of Vegetation Science, 3: 579-586.
1077. Bertiller M.B. 1992. Seasonal variation in the seed bank of a Patagonian grassland in relation to grazing and topography. Journal of Vegetation Science, 3: 47-54.
1078. Milberg P. 1992. Seed bank in a 35-year-old experiment with different treatments of a semi-natural grassland. Acta Oecologica, 13: 743-752.
1079. Kjellsson G. 1992. Seed banks in Danish deciduous forests: species composition, seed influx and distribution pattem in soil. Ecography, 15: 86-100.
1080. Kinucan R.J., Smeins F.E. 1992. Soil seed bank of a semiarid Texas grassland under three long-term (36-years) grazing regimes. The American Midland Naturalist, 128: 11-21.
1081. Connor T.G.O., Pickett G.A. 1992. The influence of grazing on seed production and seed banks of some African savanna grasslands. Journal of Applied Ecology, 29: 247-260.
1082. Rico-Gray V., Garciá-Franco J.G. 1992. Vegetation and soil seed bank of successional stages in tropical lowland deciduous forest. Journal of Vegetation Science, 3: 617-624.
1083. Ingersoll C.A., Wilso M.V. 1992. Buried propagule bank of a high subalpine site: microsite variation and comparisons with aboveground vegetation. Canadian Journal of Botany, 71: 712-717.
1084. Diemer M., Prock S. 1993. Estimates of alpine seed bank size in two central european and one scandinavian subarctic plant communities. Arctic and Alpine Research, 25: 194-200.
1085. Gilfedder L., Kirkpatrick J.B. 1993. Germinable soil seed and competitive relationships between a rare native species and exotics in a semi-natural pasture in the midlands, Tasmania. Biological Conservation, 64: 113-119.
1086. Chandrashekara U.M., Ramakrishnan P.S. 1993. Germinable soil seed bank dynamics during the gap phase of a humid tropical forest in the Western Ghats of Kerala, India. Journal of Tropical Ecology, 9: 455-46.
1087. Maranon T., Bartolome J.W. 1993. Reciprocal transplants of herbaceous communities between Quercus agrifolia woodland and adjacent grassland. Journal of Ecology, 81: 673-682.
1088. Wilson S.D. 1993. Relationships of marsh seed banks to vegetation patterns along environmental gradients. Freshwater Biology, 29: 361-370.
1089. Lavorel S., Debussche M., Lebreton J.-D., Lepart J. 1993. Seasonal patterns in the seed bank of Mediterranean old-fields. Oikos, 67: 114-128.
1090. Chambers J.C. 1993. Seed and vegetation dynamics in an alpine herb field: effects of disturbance type. Canadian Journal of Botany, 71: 471-485.
1091. Milberg P. 1993. Seed bank and seedlings emerging after soil disturbance in a wet semi-natural grassland in Sweden. Annales Botanici Fennici, 30: 9-13.
1092. Kiirikki M. 1993. Seed bank and vegetation succession in abandoned fields in Karkali Nature Reserve, southern Finland. Annales Botanici Fennici, 30: 139-152.
1093. Parker V.T., Leck M.A. 1985. Relationships of seed banks to plant distribution patterns in a freshwater tidal wetland. American Journal of Botany, 72: 161-174.
1094. Smith L.M., Kadlec J.A. 1985. The effects of disturbance on marsh seed banks. Canadian Journal of Botany, 63: 2133-2137.
1095. Hassan M.A., West N.E. 1986. Dynamics of soil seeds pools in burned and unburned sagebrush semi-deserts. Ecology, 67: 269-272.
1096. Schneider R.L., Sharitz R.R. 1986. Seed bank dynamics in a southeastern riverine swamp. American Journal of Botany, 73: 1022-1030.
1097. Marlette G.M., Anderson J.E. 1986. Seed banks and propagule dispersal in crested-wheatgrass stands. Journal of Applied Ecology, 23: 161-175.
1098. Thompson K. 1986. Small-scale heterogeneity in the seed bank of an acidic grassland. Journal of Ecology, 74: 733-738.
1099. Vlahos S., Bell D.T. 1986. Soil seed-bank components of the northern jarrah forest of Western Australia. Australian Journal of Ecology, 11: 171-179.
1100. Johnson R.G., Anderson R.C. 1986. The seed bank of a tallgrass prairie in illinois. The American Midland Naturalist, 115: 123-130.
1101. Staaf H., Jonsson M., Olsen L.-G. 1987. Buried gervminative seeds in mature beech forests with different herbaceous vegetation and soil types. Holarctic Ecology, 10: 268-277.
1102. Putz F.E., Appanah S. 1987. Buried seeds, newly dispersed seeds, and the dynamics of a lowland forest in Malaysia. Biotropica, 19: 326-333.
1103. Price M.V., Reichman O.J. 1987. Distribution of seeds in Sonoran Desert soils: implications for heteromyid rodent foraging. Ecology, 68: 1797-1811.
1104. Kramer N.B., Johnson F.D. 1987. Mature forest seed banks of three habitat types in central Idaho. Canadian Journal of Botany, 65: 1961-1966.
1105. Leck M.A., Simpson R.L. 1987. Seed bank of a freshwater tidal wetland: turnover and relationship to vegetation change. American Journal of Botany, 74: 360-370.
1106. Young K.R., Ewel J.J., Brown B.J. 1987. Seed dynamics during forest succession in Costa Rica. Vegetatio, 71: 157-173.
1107. Mcgraw J.B. 1987. Seed-bank properties of an Appalachian sphagnum bog and a model of the depth distribution of viable seeds. Canadian Journal of Botany, 65: 2028-2035.
1108. Osman A., Pieper R.D., McDaniel K.C. 1987. Soil seed banks associated with individual broom snakeweed plants. Journal of Range Management, 40: 441-443.
1109. Jefferson R.G., Usher M.B. 1987. The seed bank in soils of disused chalk quarries in the Yorkshire wolds, England: Implications for conservation management. Biological Conservation, 42: 287-302.
1110. Graham D.J., Hutchings M.J. 1988. A field investigation of germination from the seed bank of a chalk grassland ley on former arable land. Journal of Applied Ecology, 25: 253-263.
1111. Morin H., Payette S. 1988. Buried seed populations in the montane, subalpine, and alpine belts of Mont Jacques-Cartier, Quebec. Canadian Journal of Botany, 66: 101-107.
1112. Abrams M. D. 1988. Effects of burning regime on buried seed banks and canopy coverage in a Kansas tallgrass prairie. The Southwestern Naturalist, 33: 65- 70.
1113. Graham D.J., Hutchings M.J. 1988. Estimation of the seed bank of a chalk grassland ley established on former arable land. Journal of Applied Ecology, 25: 241-252.
1114. Poiani K. A., Johnson W. C. 1988. Evaluation of the emergence method in estimating seed bank composition of prairie wetlands. Aquatic Botany, 32: 91-97.
1115. van der Valk A. G., Verhoeven J. T. A. 1988. Potential role of seed banks and understory species in restoring quaking fens from floating forests. Vegetado, 76: 3- 13.
1116. Saulei S. M., Swaine M. D. 1988. Rain forest seed dynamics during succession at Gogol, Papua New Guinea. Journal of Ecology, 76: 1133-1152.
1117. Morgan P., Neuenschwander L.F. 1988. Seed-bank contributions to regeneration of shrub species after clear-cutting and burning. Canadian Journal of Botany, 66: 169-172.
1118. Granstrom A. 1988. Seed banks at six open and afforested heathland sites in southern Sweden. Journal of Applied Ecology, 25: 297-306.
1119. Willems J. H. 1988. Soil seed bank and regeneration of a Calluna vulgaris community after forest clearing. Acta Botanica Neerlandica, 37: 313-320.
1120. Henderson C.B., Petersen K.E., Redak R.A. 1988. Spatial and temporal patterns in the seed bank and vegetation of a desert grassland community. Journal of Ecology, 76: 717-728.
1121. Bigwood D.W., Inouye D.W. 1988. Spatial pattern analysis of seed banks: an improved method and optimized sampling. Ecology, 69: 497-507.
1122. Zammit C.A., Zedler P.H. 1988. The influence of dominant shrubs, fire, and time since fire on soil seed banks in mixed chaparral. Vegetatio, 75: 175-187.
1123. D'Angela E., Facelli J.M., Jacobo E. 1988. The role of the permanent soil seed bank in early stages of a post-agricultural succession in the Inland Pampa, Argentina. Vegetatio, 74: 39-45.
1124. Enright N.J., Cameron E.K. 1988. The soil seed bank of a kauri (Agathis australis) forest remnant near Auckland, New Zealand. New Zealand Journal of Botany, 26: 223-236.
1125. Houle G., Phillips D.L. 1988. The soil seed bank of granite outcrop plant communities. Oikos, 52: 87-93.
1126. Poiani K.A., Johnson W.C. 1989. Effect of hydroperiod on seed-bank composition in semipermanent prairie wetlands. Canadian Journal of Botany, 67: 856-864.
1127. Gerritsen J., Greening H.S. 1989. Marsh seed banks of the Okefenokee swamp: effects of hydrologic regime and nutrients. Ecology, 70: 750-763.
1128. Fyles J.W. 1989. Seed bank populations in upland coniferous forests in central Alberta. Canadian Journal of Botany, 67: 274-278.
1129. Graham A.W., Hopkins M.S. 1990. Soil seed banks of adjacent unlogged rainforest types in north Queensland. Australian Journal of Botany, 38: 261-268.
1130. Donelan M., Thompson K. 1980. Distributition of buried viable seeds along a successional series. Biological Conservation, 17: 297-311.
1131. Warcup J.H. 1980. Effect of heat treatment of forest soil on germination of buried seed. Australian Journal of Botany, 28: 567-571.
1132. Mcgraw J.B. 1980. Seed bank size and distribution of seeds in cottongrass tussock tundra, Eagle Creek, Alaska. Canadian Journal of Botany, 58: 1607-1611.
1133. Hall J.B., Swaine M.D. 1980. Seed stocks in Ghanaian forest soils. Biotropica, 12: 256-263.
1134. Ungar I.A., Riehl T.E. 1980. The effect of seed reserves on species composition in zonal halophyte communities. Botancial Gazette, 141: 447-452.
1135. Archibold O.W. 1981. Buried viable propagules in native prairie and adjacent agricultural sites in central Saskatchewan. Canadian Journal of Botany, 59: 701- 706.
1136. Rabinowitz D. 1981. Buried viable seeds in a North American tall-grass prairie: The resemblance of their abundance and composition to dispersing seeds. Oikos, 36: 191-195.
1137. Young J.A., Evans R.A., Raguse C.A., Larson J.R. 1981. Germinable seeds and periodicity of Germination in annual grasslands. Hilgardia, 49: 1-37.
1138. Ewel J., Berish C., Brown B., Price N., Raich J. 1981. Slash and burn impacts on a Costa Rican wet forest site. Ecological Society of America, 62: 816-829.
1139. Hill M.O., Stevens P.A. 1981. The density of viable seed in soils of forest plantations in Upland Britain. Journal of Ecology, 69: 693-709.
1140. Brown A.H.F., Oosterhuis L. 1981. The role of buried seed in coppicewoods. Biological Conservation, 21: 19-38.
1141. Freedman B., Hill N., Svoboda J., Henry G. 1982. Seed banks and seedling occurrence in a high arctic oasis at Alexandra Fjord, Ellesmere Island, Canada. Canadian Journal of Botany, 60: 2112-2118.
1142. Granstrom A. 1982. Seed banks in five boreal forest stands originating between 1810 and 1963. Canadian Journal of Botany, 60: 1815-1821.
1143. Koniak S., Everett R.L. 1982. Seed reserves in soils of successional stages of pinyon woodlands. The American Midland Naturalist, 108: 295-303.
1144. Keddy P.A., Reznicek A.A. 1982. The role of seed banks in the persistence of Ontario's Coastal Plain Flora. American Journal of Botany, 69: 13-22.
1145. Payette S., Deshaye J., Gilbert H. 1982. Tree seed populations at the treeline in Rivière Aux Feuilles Area, Northern Quebec, Canada. Arctic and Alpine Research, 14: 215-221.
1146. Archibold O.W., Hume L. 1983. A preliminary survey of seed input into fallow fields in Saskatchewan. Canadian Journal of Botany, 61: 1216-1221.
1147. Roach D.A. 1983. Buried seed and standing vegetation in two adjacent tundra habitats, Northern Alaska. Oecologia, 60: 359-364.
1148. Jerling L. 1983. Composition and viability of the seed bank along a successional gradient on a baltic sea shore meadow. Holarctic Ecology, 6: 150-156.
1149. Helsper H.P.G., Glenn-Lewin D., Werger M.J.A. 1983. Early regeneration of calluna heathland under various fertilization treatments. Oecologia, 58: 208-214.
1150. Fox J.F. 1983. Germinable seed banks of interior Alaskan tundra. Arctic and Alpine Research, 15: 405-411.
1151. Smith L.M., Kadlec J.A. 1983. Seed banks and their role during drawdown of a North American marsh. Journal of Applied Ecology, 20: 673-684.
1152. Morash R., Freedman B. 1983. Seedbanks in several recently clear-cut and mature hardwood forests in scotia. Proceedings of the National Academy of Sciences, 33: 85-94.
1153. Nicholson A., Keddy P.A. 1983. The depth profile of a shoreline seed bank in Matchedash Lake, Ontario. Canadian Journal of Botany, 61: 3293-3296.
1154. Hopkins M.S., Graham A.W. 1983. The species composition of soil seed banks beneath lowland tropical rainforests in North Queensland, Australia. Biotropica, 15: 90-99.
1155. Putz E.F. 1983. Treefall pits and mounds, buried seeds, and the importance of soil disturbance to pioneer trees on Barro Colorado Island, Panama. Ecology, 5: 1069-1074.
1156. Stieperaere H., Timmerman C. 1983. Viable seeds in the soils of some parcels of reclaimed and unreclaimed heath in the Flemish District (Northern Belgium). Bulletin de la Société Royale de Botanique de Belgique, 116: 62-73.
1157. Forcellu F. 1984. A species-area curve for buried viable seeds. Australian Journal of Agricultural Research, 35: 645-652.
1158. Hopkins D.R., Parker V.T. 1984. A study of the seed bank of a salt marsh in northern San Francisco Bay. Amercian Journal of Botany, 71: 348-355.
1159. Pratt D.W., Black R.A., Zamora B.A. 1984. Buried viable seed in a ponderosa pine community. Canadian Journal of Botany, 62: 44-52.
1160. Williams E.D. 1984. Changes during 3 years in the size and composition of the seed bank beneath a long-term pasture as influenced by defoliation and fertilizer regime. Journal of Applied Ecology, 21: 603-615.
1161. Nakagoshi N. 1984. Ecological studies on the buried viable seed population in soil of the forest communities in Miyajima Island, southwestern Japan Ⅱ. Hikobia, 9: 109-122.
1162. Mallik A.U., Hobbs R.J., Legg C.J. 1984. Seed dynamics in calluna- arctostaphylos heath in North-Eastern Scotland. Journal of Ecology, 72: 855-871.
1163. Conn J.S., Cochrane C.L., DeLapp J.A. 1984. Soil seed bank changes after forest clearing and agricultural use in Alaska. Weed Science, 32: 343-347.
1164. Reichman O.J. 1984. Spatial and temporal variation of seed distributions in sonoran desert soils. Journal of Biogeography, 11: 1-11.
1165. Schenkeveld A.J., Verkaar H.J. 1984. The ecology of short-lived forbs in chalk grasslands: Distribution of germinative seeds and its significance for seedling emergence. Journal of Biogeography, 11: 251-260.
1166. Hopkins M.S., Graham A.W. 1984. Viable soil seed banks in disturbed lowland tropical rainforest sites in North Queensland. Australian Journal of Ecology, 9: 71- 79.
1167. Thompson K. 1985. Buried seed banks as indicators of seed output along an altitudinal gradient. Journal of Biological Education, 19: 137-140.
1168. Young K.R. 1985. Deeply buried seeds in a tropical wet forest in Costa Rica. Biotropica, 4: 336-338.
1169. Enright N. 1985. Existence of a soil seed bank under rainforest in New Guinea. Australian Jotirnal of Ecology, 10: 67-71.
1170. Meredith T.C. 1985. Factors affecting recruitment from the seed bank of sedge (Cladius mariscus) dominated communities at Wicken Fen, Cambridgeshire, England. Journal of Biogeography, 12: 463-472.
1171. Ryser P., Gigon A. 1985. Influence of seed bank and small mammals on the floristic composition of limestone grassland (Mesobrometum) in Northern Switzerland. Ber. Geobot. Inst. Eth, Stitung Rubel, Zurich, 52: 41-52.
1172. Williams E.D. 1985. Long-term effects of fertilizer on the botanical composition and soil seed population of a permanent grass sward. Grass and Forage Science, 40: 479-483.
1173. Peco B., Traba J., Levassor C., Sánchez A.M., Azcárate F.M. 2003. Seed size, shape and persistence in dry Mediterranean grass and scrublands. Seed Science Research, 13: 87-95.
1174. Miller G. R., Cummins R. P. 2003. Soil seed banks of woodland, heathland, grassland, mire and montane communities, Cairngorm Mountains, Scotland. Plant Ecology, 168: 255-266.
1175. Plue J., Hermy M. 2012. Consistent seed bank spatial structure across semi- natural habitats determines plot sampling. Journal of Vegetation Science, 23: 505- 516.
1176. Scott A.J., Morgan J.W. 2012. Resilience, persistence and relationship to standing vegetation in soil seed banks of semi-arid Australian old fields. Applied Vegetation Science, 15: 48-61.
1177. Gomaa N.H. 2012. Soil seed bank in different habitats of the Eastern Desert of Egypt. Saudi Journal of Biological Sciences, 19: 211-220.
1178. Abella S. R., Chiquoine L. P., Vanier C. H. 2013. Characterizing soil seed banks and relationships to plant communities. Plant Ecology, 214: 703-715.
1179. Royo A.A., Ristau T.E. 2013. Stochastic and deterministic processes regulate spatio-temporal variation in seed bank diversity. Journal of Vegetation Science, 24: 724-734.
1180. Baldwin A.H., Jensen K., Schönfeldt M. 2014. Warming increases plant biomass and reduces diversity across continents, latitudes, and species migration scenarios in experimental wetland communities. Global Change Biology, 20: 835- 850.
1181. Basto S., Thompson K., Phoenix G., Sloan V., Leake J., Rees M. 2015. Long-term nitrogen deposition depletes grassland seed banks. Nature Communications, 6: 6185.
1182. Closset-Kopp D., Decocq G. 2015. Remnant artificial habitats as biodiversity islets into forest oceans. Ecosystems, 18: 507-519.
1183. Calçada E.A., Lenoir J., Plue J., Broeckx L.S., Closset-Kopp D., Hermy M., Decocq G. 2015. Spatial patterns of water-deposited seeds control plant species richness and composition in riparian forest landscapes. Landscape Ecology, 30: 2133-2146.
1184. Wu G.L., Shang Z.H., Zhu Y.J., Ding L.M., Wang D. 2015. Species- abundance–seed-size patterns within a plant community affected by grazing disturbance. Ecological Applications, 25: 848-855.
1185. Chick M.P., Cohn J.S., Nitschke C.R., York A. 2016. Lack of soil seedbank change with time since fire: relevance to seed supply after prescribed burns. International Journal of Wildland Fire, 25: 849-860.
1186. Klaus V.H., Hoever C.J., Fischer M., Hamer U., Kleinebecker T., Mertens D., Schäfer D., Prati D., Hölzel N. 2017. Contribution of the soil seed bank to the restoration of temperate grasslands by mechanical sward disturbance. Restoration ecology, 26: S114-S122.
1187. Strehlow T., Dekeyser S., Kobiela B. 2017. Managing seedbank composition to enhance wetland restoration. Ecological Restoration, 35: 12-16.
1188. Ma M., Dalling J.W., Ma Z., Zhou X. 2017. Soil environmental factors drive seed density across vegetation types on the Tibetan Plateau. Plant Soil, 419: 349- 361.
1189. Luo X., Cao M., Zhang M., Song X., Li J., Nakamura A., Kitching R. 2017. Soil seed banks along elevational gradients in tropical, subtropical and subalpine forests in Yunnan Province, southwest China. Plant Diversity, 39: 273-286.
1190. Sousa T.R., Costa F.R.C., Bentos T.V., Filho N.L., Mesquita R.C.G., Ribeiro I.O. 2017. The effect of forest fragmentation on the soil seed bank of Central Amazonia. Forest Ecology and Management, 393: 105-112.
1191. Plue J., De Frenne P., Acharya K., Brunet J., Chabrerie O., Decocq G., Diekmann M., Graae B. J., Heinken T., Hermy M., Kolb A., Lemke I., Liira J., Naaf T., Verheyen K., Wulf M., Cousins S. A. O. 2017. Where does the community start, and where does it end? Including the seed bank to reassess forest herb layer responses to the environment. Journal of Vegetation Science, 28: 424-435.
1192. Poschlod P., Rosbakh S. 2018. Mudflat species: Threatened or hidden? An extensive seed bank survey of 108 fish ponds in Southern Germany. Biological Conservation, 225: 154-163.
1193. De León Ibarra A., Mariano N.A., Sorani V., Flores-Franco G., Rendón Alquicira E., Wehncke E.V. 2019. Physical environmental conditions determine ubiquitous spatial differentiation of standing plants and seedbanks in Neotropical riparian dry forests. PLoS ONE. 14: e0212185.
1194. Cho H., Marrs R.H., Alday J.G., Cho K.-H. 2019. Vertical and longitudinal variations in plant communities of drawdown zone of a monsoonal riverine reservoir in South Korea. Journal of Ecology and Environment, 43: 271-281.
1195. Ma M., Collins S.L., Du. G. 2020. Direct and indirect effects of temperature and precipitation on alpine seed banks in the Tibetan Plateau. Ecological Applications, 30: e02096.
1196. Strickler G.S., Edgerton P.J. 1976. Emergent seedlings from coniferous litter and soil in eastern Oregon. Ecology, 57: 801-807.
1197. King T.J. 1976. The viable seed contents of ant-hill and pasture soil. New Phytologist, 77: 143-147.
1198. Nelson J.F., Chew R.M. 1977. Factors affecting seed reserves in the soil of a Mojave Desert ecosystem, rock valley, Nye County, Nevada. The American Midland Naturalist, 97: 300-320.
1199. Moore J.M., Wein R.W. 1977. Viable seed populations by soil depth and potential site recolonization after disturbance. Canadian Journal of Botany, 55: 2408-2412.
1200. Kellman M. 1978. Microdistribution of viable weed seed in two tropical soils. Journal of Biogeography, 5: 291-300.
1201. Graber R.E., Thompson D.F. 1978. Seeds in the organic layers and soil of four beech-birch-maple stands. Forest Service Research Paper NE-401.
1202. Whipple S.A. 1978. The relationship of buried, germinating seeds to vegetation in an old-growth Colorado subalpine forest. Canadian Journal of Botany, 56: 1505-1509.
1203. van der Valk A.G., Davis C.B. 1978. The role of seed banks in the vegetation dynamics of prairie glacial marshes. Ecology, 59: 322-335.
1204. van der Valk A.G., Davis C.B. 1979. A reconstruction of the recent vegetational history of a prairie marsh, eagle lake, Iowa, from its seed bank. Aquatic Botany, 6: 29-51.
1205. van der Valk A.G., Davis C.B. 1976. The seed banks of prairie glacial marshes. Canadian Journal of Botany, 54: 1832-1838.
1206. Archibold O.W. 1979. Buried viable propagules as a factor in postfire regeneration in northern Saskatchewan. Canadian Journal of Botany, 57: 54-58.
1207. Reichman O.J. 1979. Desert granivore foraging and its impact on seed densities and distributions. Ecology, 60: 1085-1092.
1208. Cheke A.S., Nanakorn W., Yankoses C. 1979. Dormancy and dispersal of seeds of secondary forest species under the canopy of a primary tropical rain forest in northern Thailand. Biotropica 11: 88-95.
1209. Bartolome J.W. 1979. Germination and seedling establishment in California annual grassland. Journal of Ecology, 67: 273-281.
1210. Thompson K., Grime J.P. 1979. Seasonal variation in the seed banks of herbaceous species in ten contrasting habitats. Journal of Ecology, 67: 893-921.
1211. Leck M.A., Graveline K.J. 1979. The seed bank of a freshwater tidal marsh. American Journal of Botany, 66: 1006-1015.
1212. Hodgkinson K.C., Harrington G.N., Miles G.E. 1980. Composition, spatial and temporal variability of the soil seed pool in a Eucalyptus populnea shrub woodland in central New South Wales. Australian Journal of Ecology, 5: 23-29.
1213. Huang R.L., Zhou H.K., Liu Z.H., Lei Z.L., Yao B.Q., Wang X.C., Wang W.Y., Zhao X.Q. 2013. Effects of slope aspect and altitude on the soil seed bank under different vegetations in Laji Mountains of Qinghai Province, Northwest China. Chinese Journal of Ecology, 32: 2679-2686. (in Chinese)
1214. Fu J.Y., Xu H.L., An H.Y., Zhao X.F., Bai Y. 2013. Characteristics of soil seed bank and seeding bank in the flooded areas in the lower reaches of Tarim River. Journal of Desert Research, 33: 1705-1710. (in Chinese)
1215. He M.X., Mo X.Q., Li H.Y. 2013. The study on soil seed bank and its vegetation restoration ability in Tianjin. Modern Landscape Architecture, 10: 38-44. (in Chinese)
1216. Zhai F.Q., Xu N., Mo X.Q., Li H.Y. 2013. Characteristics of soil seed banks and soil physical and chemical properties of hydro-fluctuation belt in Jiyun Canal. Research of Environmental Sciences, 26: 97-102. (in Chinese)
1217. Li H.D., Pan C.D., Wang B., Zhang G.L. 2013. Interannual variation of soil seed bank in Picea schrenkiana forest in the central part of the Tianshan Mountains. Acta Ecologica Sinica, 33: 4266-4277. (in Chinese)
1218. Zhou L., Meng H., Pan C.D., Zhang G.L., Wang B. 2013. Species similarity between soil seed bank and aboveground vegetation in Picea schrenkiana forests in the central part of the Tianshan Mountains，Xinjiang. Xinjiang Agricultural Sciences, 50: 1235- 1245. (in Chinese)
1219. Shen Z.J., Ou Z.L., Tian S.N., Tang W. 2013. Characters of soil seed bank in copper tailings and its adjacent habitat. Acta Ecologica Sinica, 33:2121-2130. (in Chinese)
1220. Liu Q.Y. , Jiang M., Wang G.D., Lu X.G., Wang M., Lou Y.J. , Yuan Y.X. 2013. Effect of exogenous phosphorus inputs on seed germination of soil seed bank in marshes in Xingkai Lake. Wetland Science, 11: 41-47. (in Chinese)
1221. Peng X.F., Shi C.Q., Zhao T.N., Liang C.H., Feng J.J., Zhang C.L., Gao J., Long J., Wang X.Y., Han Y. 2013. Soil seed bank characteristics of different secondary geologic hazards area after Wenchuan Earthquake. Bulletin of Soil and Water Conservation, 33: 192-197. (in Chinese)
1222. Chen Y., Liu H.J., Zhang J.F., Geng Y.F. 2013. Soil seed bank characteristics preliminary comparison between plantation and natural forest of Betula alnoides. Forest Inventory and Planning, 38: 20-26. (in Chinese)
1223. Liu Y., Zhao Y., Yan J.J., Li H.B., Cong G.Z. 2013. Soil seed bank under natural forest of Prunus divaricata in Xinjiang, China. Arid Zone Research, 30: 666-673. (in Chinese)
1224. Wang X.T., Gao Y., Wei X.H., Sun L., Zhao Y.H., Chen D.D., Yixi C., Miao Y.J. 2014. Effects of different grazing intensities on the soil seed bank of alpine meadow in the Bangjietang research station of Tibet. Acta Agrestia Sinica, 22: 750- 756. (in Chinese)
1225. Li S.J., Li G.Q., Wang L., Chen L., Li M., Chen K.Y. 2014. A coupling relationship research on soil seed bank of different age artificialforests (Caragana microphylla) in desert steppe. Northern Horticulture, 18: 181-185. (in Chinese)
1226. Han R.Y., Chen Y.Y., Li W.X. 2014. The distribution and relationships of ground vegetation，soil seed bank and soil water content of fixed sand under different micro-landform conditions. Pratacultural Science, 31: 1825-1832. (in Chinese)
1227. Yang N., Fu M.Y., Yang M.Y., Lei Y.L., Zou D.S., Lin Z.G, ZH. L.F. 2014. Soil seed bank properties under different land-used models on sloping-land with purple soils in hengyang of hunan province, South-central China. Journal of Northwestern Botany, 34: 2324-2330. (in Chinese)
1228. Liu L.L., Xu Q., Xu Z.Q., Li Q., Zhang X.R. 2014. The characteristics of soil seed banks of degraded Spiraea pubescens shrubs in the northern mountain region of Hebei Province. Journal of Natural Resources, 29: 324-331. (in Chinese)
1229. Li Y.H., Han G.D., Wang Z.W., Bai W.M., Zhao M. L. 2014. The response of soil seed bank to clipping and grazing in a Stipa krylovii steppe, Inner Mongolia. Chinese Journal of Ecology, 33: 1-9. (in Chinese)
1230. Wang L., Huang R., Li Z.Y., Yan G.Y., Wang H.F. 2014. Study on small-scale heterogeneity of soil seed bank in saline-alkali grasslands of the Songnen Plain. Journal of Anhui Agriculature, 42: 1508-1512. (in Chinese)
1231. Wang L., Yu Z., Zhang N., Ma X.M. 2014. Effect of fencing enclosure on soil seed bank of the desert steppe. Heilongjiang Animal Science and Veterinary Medicine, 1: 91-94. (in Chinese)
1232. Zhang Q.P., Zhao C.Z.., Wang Q., Wang Y., Wang H.P. 2015. Soil seed bank of Thermopsis lanceolata community in degraded alpine arid grasslands. Arid Land Geography, 38: 305-311. (in Chinese)
1233. Li Y.J., Bao W.K., Zhou Z.Q., Li F.L., Wu F.Z. 2015. Effects of slope altitude on the soil seed bank in dry valleys of Minjiang River. Jour of Fujian Forestry Sci and Tech, 42: 1-6. (in Chinese)
1234. Qin S.K., Chen M.F., Zhang R.B. 2015. Seed bank in 5 different forests of Pinus massoniana in Guizhou Province. Resources and utilization, 34: 51-55. (in Chinese)
1235. Yan H.Q., Yang N. 2015. Variations of vegetation and soil properties in the process of natural re-vegetation on sloping-land with purple soils in Hengyang. Journal of Hunan Ecological Science, 2：12-17. (in Chinese)
1236. Shen Y., Liu C.F., Ma H.B., Zhao F., Xie Y.Z. 2015. Response of a soil seed bank to modes of grassland management on a desert steppe. Acta Ecologica Sinica, 35: 4725-4732. (in Chinese)
1237. Hu A., Chen H., Chen X.J., Hou F.J. 2015. Soil seed bank of cropland and rangeland on the loess. Pratacultura Science, 32: 1035-1040. (in Chinese)
1238. He M.X., Mo X.Q., Li H.Y. 2015. Analysis of soil seed bank characteristics in Baxian Mountain of Jixian County based on detrended canonical correspondence analysis. Bulletin of Soil and Water Conservation, 3: 325-330. (in Chinese)
1239. Wang L.Y., Liu G.Z., Yue J.W., Long W., Yang H., Jin H.P. 2015. Seed rain and soil seed banks of typical evergreen broad-leaved forests in Jiangxi Province. Journal of China Forestry and Technology, 29: 37-43. (in Chinese)
1240. Yu J., Gao L., Yan Z.J., Wang Q. 2015. Characteristics of soil seed bank of sand dune in different succession stages in the Easter Kubuqi Desert. Chinese Journal of Grassland, 37: 80-85. (in Chinese)
1241. Li Y.J., Bao W.K., Zhou Z.Q., Li F.L., Wu F.Z. 2015. Soil seed bank in different vegetation patches in dry valleys of Minjiang River. Ecology and Environmental Sciences, 24: 602-609. (in Chinese)
1242. Guo X., Zhou H.F., Lu L., He X.H., Li W.X., Yang H.W., Wang L.B. 2015. Research on soil seeds bank of Larix gmelini community in Daxinganling Mountain. Forest Resources Management, 2: 166-170. (in Chinese)
1243. Li C.M., Long L., Xu C.L., Wang M.M., Zhang D.G. 2015. Characteristics of soil seed bank of alpine meadow under different degradation degrees in Eaetern Qilian Mountains. Actaagrestia Sinica, 23: 957-962. (in Chinese)
1244. Zhang M., Song X.Y. 2015. Responses of soil seed banks in tropical forests to an elevational gradient. Chinese Journal of Ecology, 34: 2390-2400. (in Chinese)
1245. Lian Z.M., Xu T., Xu W.X., Wu K., Yang W.K., Blank D. 2015. Piosphere effect on soil seed bank in desert steppe. Chinese Journal of Ecology,34: 2778- 2784. (in Chinese)
1246. Dong P., Jiang J., Li M., Ding X.H., Chen Q.L. 2015. The structure and spatial distribution characteristics of wetlands soil seed bank in lower reaches of Tarim River. Journal of Tarim University, 27：11-17. (in Chinese)
1247. Dong P., Jiang J., Li M., Ding X.H., Chen Q.L. 2015.The structure and spatial distribution characteristics of riverine wetlands soil seed bank in Tarim Watershed. Journal of Shihezi University: Natural Science, 33: 78-83. (in Chinese)
1248. Dong P., Jiang J., Li M., Ding X.H., Chen Q.L. 2015. The characteristics of the soil seed bank of wetland in the upper reaches of Tarim River. Journal of Arid Land Resources and Environment, 29: 122-127. (in Chinese)
1249. Li J.B., Dong Q., Reyimjan T., Zhu J.Z. 2015. Effects of enclosure on soil seed bank in spring autumn pasture in Yilli Valley. Grasslands and Lawns, 35: 27-31. (in Chinese)
1250. Wang X.T., Gao Y., Miao Y.J., Sun L., Zhao Y.H., Zhang Z.S., Liu J.W. 2015. Comparison of soil seed banks under fenced and degraded conditions in alpine meadow of Tibet. Journal of Northwest A&F University, 43: 203-209. (in Chinese)
1251. Zhang G.S., Deng H.J., Du K., Lin Y.M., Ma R.F., Yu W., Wu C.Z., Hong W. 2015. Soil seed bank and its correlations with aboveground vegetation in ecological restoration zones of Wenchuan earthquake region. Chinese Journal of Eco- Agriculture, 23: 69-79. (in Chinese)
1252. Liu L., Liu P., Liu S.C. 2015. Species composition and space distribution characteristic of soil seed bank of Malus sieversii in Xinjiang. Hebei Journal of Forestry and Orchard Research, 30: 145-150. (in Chinese)
1253. Wang Y.B., Yan Y., Wang Y.T., Yuan S., Li Z.G., Zhou Q.H., He C.Z. 2015. Germinable soil seed bank traits and species diversity of the forest invaded by Eupatorium adenophorum. Journal of Northeast Forestry University, 43: 42-46. (in Chinese)
1254. Fu K., Yang J.Y., Wang L., Ding W.Q., Zhang S., Wang Y. 2016. Soil seed bank characteristics of natural slope with different textures in Beijing mountains area. Journal of Soil and Water Conservation, 30: 354-360. (in Chinese)
1255. Liu H., Wang Z.J. 2016. Effect of HCA age on germination characteristics of soil seedbank in Ningxia desert steppe. Ningxia Journal of Agriculture and Forestry Science & Techonoloty, 57: 1-2. (in Chinese)
1256. Chai J.L., Xu C.L., Yu X.J., Xiao H., Zhang J.W., Yang H.L., Guo Y.X., Pan T.T. 2016. Effects of various rangeland improvements on soil seed bank on degraded alpine meadow. Grassland and Turf, 36: 34-40. (in Chinese)
1257. Zhang M., Chen F.Q., Wang Y.J., Chen S.H., Wu Y. 2016. The characteristics of soil seed banks under different restoration patterns and their responses to water- level fluctuation in fluctuating belt of Xiangxi River. Wetland Science, 14: 194-200. (in Chinese)
1258. Yang F., Wang F., Sun H.L. 2016. Soil seed bank of drought sunny slope in degradation stage in Daxing, Anling. Protection Forest Science and Technology, 12: 37-39. (in Chinese)
1259. Xing X.M., Ma X.D., Zhang Y.M. 2016. Effects of biological soil crusts on soil seed bank diversity and distribution characteristics in Gurbantunggut Desert. Chinese Journal of Ecology, 35: 612-620. (in Chinese)
1260. Yang C.H., Li Y., Shan L.S., Duan Y.N. 2016. Soil seed bank natural regeneration potential of Reaumuria soongorica shrubs at different slope positions in Loess hilly and gully region. Bulletion of Soil and Water Conservation, 36: 105-114. (in Chinese)
1261. Zhao N., He M.X., Li H.Y. 2016. Influence of germination characteristic on soil seed bank by adding different mixed substrates. Research of Environmental Sciences, 29: 1811-1818. (in Chinese)
1262. Zhao N., He M.X., Li H.Y. 2016. Influences of peatand perliteon germination characteristics of soil seed bank. Bulletion of Land Water Conservation, 36: 92-96. (in Chinese)
1263. Chen Y., Zhu K., Liu L., Xu X.H., Li Y.L. 2016. Effect of sand burial conditions and water conditions on soil seed bank under closing measures in Mountains Region of North Hebei. Northern Horticulture, 3: 163-169. (in Chinese)
1264. Zhang X.J., Li F.J., Wang Y.Y., Hao W.F., Research on soil seed bank characteristics of medicinal plant communities in Yangxian, Shaanxi. Plant Science Journal, 34: 734-747. (in Chinese)
1265. Dong P., Jiang J.Y., Li M., Chen Q.L, Ding X.H. 2016. Relationship between above ground vegetation soil seed bank of Tarim River Basin. Guizhou Agricultura Sciences, 44: 156-160. (in Chinese)
1266. Li Z., Cao Y., Fu W.L., Wang W., Li P. F., Wen H.J., Li W. 2016. Relationship between soil seed bank and above-ground vegetation in the degraded wetland region of Shishou Swan Island Elk Nature Reserve, Hubei Province. Journal of Hydroecology, 37: 34-41. (in Chinese)
1267. Wu T.T., Chu H.H., Zhang J., Xue S., Zhu W.H. 2016. Studies on characteristics of soil seed bank of typical natural wetland at the lower reaches of Tumen River. Agricultural Science Journal of Yanbian University, 38: 306-324. (in Chinese)
1268. Peng H.W., Liu Z.H., Li P.Q., Wang B.M., Qian W.P., Liu J.H., Deng S.B. Soil seed bank of degraded mountain meadow in Wugong Mountain. Ecological Science, 35: 98-102. (in Chinese)
1269. Zhang Z.M., Shen R., Zhang J.L., Xu Q., Luo Y., Yu Q.C., Zhang Q.X., Xiao K. 2016. Comparisons of species composition between soil seed banks and aboveground plant communities in the dry-hot valley of the Yuanjiang River. Biodiversity Science, 24: 431-439. (in Chinese)
1270. Li W., Xu K. 2017. A preliminary study on soil seed bank in wetland restoration area in Beijing Han Shiqiao. Wetland Science & Management, 13: 51-54. (in Chinese)
1271. Fu H.C., Liu B., Li Y., Yuan Y.X., Tian X., Jiang M. 2017. Soil seed bank characteristics of restored wetlands of Fujin Wetland Park in Sanjiang Plain. Journal of Anhui Agriculture Science. 45: 79-81. (in Chinese)
1272. Li H.G., Liu P.F. 2017. Successive distribution characteristics of soil seed banks on the western margin of Sichuan Basin. Sichuan Forestry Exploration and Design, 4: 14-18. (in Chinese)
1273. Wu Y., Chen F.Q., Lu K., Guan S.P., Tan X.G., Liu Y.Y. 2017. Characteristics of secondary dispersal of seeds and its effects on the soil seed bank of a drawdown zone in the Xiangxi River. Chinese Journal of Applied and Environmental Biology, 23: 1096-1102. (in Chinese)
1274. Zhang R., Ma H.B., Jia X.Y., Zhou Y., Su T.T., Cai Y.R., Zhou J. 2018. Characteristics of soil seed banksin a typical grassland in the loess hilly region of Ningxia under different ecological restoration measures. Acta Prataculturae Sinica, 27: 32-41. (in Chinese)
1275. Li F., Shao W.S., Zhao P.P., Jin C.Q. 2018. Effects of enclosure on the soil seed bank of two plant communities on the desert steppe. Acta Prataculturae Sinica, 27: 52-61. (in Chinese)
1276. Wang J., Zhang J.Q., Liu T.Y., Liu L., Xie Y.H., Chai Q. 2018. Effects of plateau pika (Ochotona curzoniae) disturbance on soil seed bank of alpine grassland. Grassland and Turf, 38: 20-25. (in Chinese)
1277. Huo D., Zhang X., Wu J.T., Cui Y.C., Hou Y.J., Xie T. 2018. Preliminary study on soil effective seed bank of shrub forest in Karst area. Guizhou Forestry Science and Technology, 46: 8-17. (in Chinese)
1278. He F.L., Guo C.X., Ma J.M., Wu H., Jin H.X. 2018. Dynamic changes in soil seed banks and their relationships with aboveground vegetation during the decaying of Haloxylon ammodendron plantations at the edge of the Minqin Oasis. Acta Ecologica Sinica, 38: 4657-4667. (in Chinese)
1279. Zhang R., Ma H.B., Jia X.Y., Zhou Y., Su T.T., Li W.J., Cai Y.R. 2018. Characteristics of soil seed banks of a typical grassland in the loess hilly region of Ningxia ecologically restored by contour trenching. Pratacultural Science, 35: 984-995. (in Chinese)
1280. Badmuqiqige, Sun Z.J., Li P.Y., Tian M., Wu Y.M. 2018. Effect of increasing precipitation seed germination characteristics in the soil seed banks of Seriphidium transiliense desert grassland. Acta Prataculturae Sinica, 27: 136-146. (in Chinese)
1281. Xin Z.M., Dong X., Liu M.H., Li X.L., Duan R.B., Hao Y.G., Lu Z.D. 2019. Monthly dynamic variation of soil seed bank in different dune types of the Yellow River diversion area. Journal of Agricultural Science and Technology, 21: 138-148. (in Chinese)
1282. Li C., Wang Q.H., Chen C., Wen H.F. 2019. The characteristic of soil seed bank and its relationship with vegetation and soil factor in the wetland region of Caijiahe, Beijing. Ecological Science, 38: 133-142. (in Chinese)
1283. Tan X.Q., Chen F.Q., Wang J., Xiong D.W., Xu J.X. 2019. Variations of soil seed bank of natural slopes in the western Sichuan Mountainous Region along altitude gradient. Mountain Research, 37: 508-517. (in Chinese)
1284. Cai W.D.J., Zhang J., Tan J., Sun Hai Q. Study on soil seed bank structure characteristics of Pika Hill in alpine meadow. 2019. Acta Agreatia Sinica, 27: 1182- 1187. (in Chinese)
1285. Tian M., Sun Z.J., Li Y., Li P. Y., Xie K.Y. 2019. Response to increasing precipitation in Artemisia desert grassland of soil seed bank composition and species diversity of germinating plants. Acta Prataculturae Sinica, 28: 17-28. (in Chinese)
1286. Li G.Q., Shao W.S., Zhao P.P., Jin C.Q., Chen Y.Y. 2019. Analysis of soil seed bank characteristics and soil physical and chemical properties of four plant communities in a desert steppe region. Acta Prataculturae Sinica, 39: 6282-6292. (in Chinese)
1287. Xin Z.M., Dong X., Huang Y.L., Luo F.M., Ge B., Guo H. 2019. Characteristics of soil seed banks in water-level-fluctuating zone of the Yellow River diversion area. Acta Botanica Boreali-Occidentalia Sinica, 39: 516-523. (in Chinese)
1288. Lu L.Y., Zhao Y., Chen X., Liu H.L., Guan B., Luo X.Z. 2019. The effect of freeze-thaw action on soil organic carbon content and composition in degraded Stipa purpurea steppe. Heilongjiang Animal Science and Veterinary Medicine, 13: 93-96, 102. (in Chinese)
1289. Li Z.Q., Gao T., Zhang D., Lu J. 2019. Spatial distribution characteristics of soil seed bank of Pinus densata in Linzhi, Tibet. Journal of Northwest Forsetry University, 34: 43-48. (in Chinese)
1290. Tong S.Y., Chen G.D., Zhong S.Y., Fu R., Fu S.B., Lin C.B., Yu X.B. 2020. Characteristics and succession trend of soil seed bank in the next forest community treated with different cutting vines. Chinese Journal of Tropical Crops, 41: 1048-1056. (in Chinese)
1291. Chen M.Z., Jin Z., Lei G.C., Yang J., Lei T. 2020. The response of soil seed bank diversity to soil moisture change in Lake Dongting. Journal of Lake Sciences, 32: 745-753. (in Chinese)
1292. Zhao X.N., Tang J.N., Fan B.L., Li Y.K., Wang Q., Jin H.X., Zhang Y.H., Yang X.M., He F.L., Liu Y.J., Liu Z.H. 2020. Soil seed bank characteristics of grasslands with different desertification degrees in a high-cold region. Pratacultural Science, 37: 2431-2443. (in Chinese)
1293. Wang C.H., Liu Q.Q., Wen Z.M., Wang Z.R., Chen Y.F., Liu B., Wang Z.N. 2020. Variation characteristics of soil seed bank during vegetation restoration in red soil erosion area. Chinese Journal of Applied Ecology, 31: 417-423. (in Chinese)
1294. Yu L., Zhou Y.R., Zhao Y.N., Guo T.D., Sun Z.C., Wang H.M. 2020. Responses of the soil seed bank to simulated rainfall levels and anthropogenically in roduced shrub encroachment in the desert steppe. Acta Prataculturae Sinica, 29: 41-50. (in Chinese)
1295. Teng Y.F., Zhan Y.F., Ma L., Lu Y.F., Qian W.J., Tian X.P. 2020. Characteristics of soil seed bank of artificial vegetation types in Jinta Desert. Bulletin of Soil and Water Conservation, 40: 163-169. (in Chinese)
1296. Liu J.Y., Niu Y.D., Guo K.J., Luo X.W., Yang R., Jiang L.J. 2020. Characteristics of soil seed bank in the early restoration period of Populus deltoides cutting slash in Lake South Dongting, China. Chinese Journal of Applied Ecology, 12: 1-11. (in Chinese)
1297. Xue B., Yuan L.M., Huang H.G., Yang J.G. 2020. Effects of sand barriers on characteristics of seed bank in blowout. Journal of Inner Mongolia Forestry Science & Technology, 46: 13-18. (in Chinese)
1298. Chen W., Ouyang H.N., Lei G.N. 2020. The characteristic of different wetland types and the response to different watering modes in Shaanxi Qianhu National Wetland Park. Henan Science, 38: 1980-1986. (in Chinese)
1299. Ma Q.L., Zhang J.C., Chen F.G., Zhang D.K., Wei L.Y. 2020. Mechanism and dynamics for succession of artificial Hedysarum scoparium sand-binding forests at the southern edge of Tengger Desert. Journal of Desert Research, 40: 206-215. (in Chinese)
1300. Fang X., Wang D.L., Li J., Lu G., Wang K., Lian Z., Liu Y., Qian X. T.2020. Effects of enclosure on the soil seed banks of sand-fixed Pinus sylvestris var. mongolica forests. Pratacultural Science, 37: 635-644. (in Chinese)
1301. Sun Y.T., Xia L.Q., Lin L., Yu M., Li W., Wang W.L., Zhang Z.M. 2020. Analysis of soil seed bank characteristics and soil physical and chemical properties of degraded communities in sub-alpine forest belt of Shangri-La. Journal of Yunnan University: Natural Sciences Edition, 42:1014-1026. (in Chinese)
1302. Tian M., Sun Z.J., Li P.Y., Wang Y. 2020. Effects of warming on seed germination and its diversity in soil seed bank of Artemisia Desert Grassland. Acta Agrestia Sinica, 28: 141-148. (in Chinese)
1303. Liu Y., He J.W., Li S.Y., Yu H., Wu J.Z, Cui Y., Lin Y.M., Wang D.J., Li J. 2021. Relationship between soil seed bank and aboveground vegetation along an altitude gradient in the Jiangjia Gully. Journal of Southwest Forestry University, 41: 54-67. (in Chinese)
1304. Liu J.Y., Niu Y.D., Guo K.J., Jiang L.J., Luo X.W., Wu X.L., Xu J.L. 2021. The characteristics of soil seed bank in the early restoration period before and after the flooding season of Populus deltoides cutting slash in south Lake Dongting. Journal of Lake Sciences, 33: 539-549. (in Chinese)
1305. Ge B.J., Yang Y.C., Li H.Q. 2010. Spatial and temporal patterns of natural forest soil seed banks on Tiantong Mountain. Biodiversity Science, 18: 489-496. (in Chinese)
1306. Sheng L., Wang Y.L. 2010. Effects of rehabilitation of “black soil type” degraded grassland into sowing grasslands on soil seed bank and its relationship with vegetation in the source area of Yellow River. Pratacultural Science, 27: 39-43. (in Chinese)
1307. Shi H.F., Zhang J.F., Zhang F., Li Y.P., Liu Z.J., Xue Y.F. 2010. Study on falling seed rain of subalpine community of Larix potaninii-Quercus spp. in Shangri-La and soil seed pool. Forest Inventory and Planning, 35: 20-22. (in Chinese)
1308. Li S.C., Liu W.Z., Liu H., Li W. 2011. Soil seed bank and ecological implications for the lakeshore marsh of Bang Lake, a Part of Poyang Lake. Plant Science Journal, 29: 164-170. (in Chinese)
1309. Shi G.P., Hong J.M., Tan Y.C., Ma T.Y., Yang Q. 2011. Characteristics of soil seed banks in different areas of degraded vegetation of the Yeyahu Wetlands of Beijing. Wetland Science, 9: 163-172. (in Chinese)
1310. Li H., Jiang Q., Wang Z.Q., Pan Z.B. 2011. A study on soil seed bank in desert steppe of different enclosing years in Ningxia. Research of Soil and Water Conservation, 18: 96-98. (in Chinese)
1311. Chen Z., Zhao Y., Wu Z.M., Wang Q., Tian X.Y., Fan W. 2011. Soil seed bank of Robinia pseudoacacia and Quercus variabilis with different stand ages. Science of Soil and Water Conservation, 9: 86-93. (in Chinese)
1312. Xiao C., Liu W.Z., Liu G.H. 2011. Comparison of the established vegetation and soil seed bank of tidal flat versus tributary habitats of China’s Danjiangkou Reservoir: the potential of hydrochory. Chinese Journal of Plant Ecology, 35: 247-255. (in Chinese)
1313. Shi H.F., Zhang J.F., Li Y.P., Zhang F., Pei Y.H., Ma S.Y. 2011. Soil seed banks in subalpine degraded forestlands in Northwest Yunnan. Journal of Northeast Forestry University, 39: 67-70. (in Chinese)
1314. Huang X.Y., Wang K., Wang Y.T., Kan Y.C., Zhang Y.J., Shao X.Q. 2011. Soil seed bank dynamics during natural restoration by fence in a typical steppe of Inner Mongolia. Acta Agrestia Sinica, 19: 38-42. (in Chinese)
1315. Yan R.R., Wei Z.J., Xin X.P., Liu H.M., Yang J., Wurenqiqige. 2011. Effects of grazing xystems on germinable soil seed bank of desert steppe. Journal of Desert Research, 31: 703-708. (in Chinese)
1316. Qing T.S., Li D.W., Lv Z.J., Chen Y.L. 2011. Soil seed banks in the Pinus bungeana forestland of the Huanglong Mountains on the Loess Plateau. Journal of Zhejiang A & F University, 28: 694 – 700. (in Chinese)
1317. Ouyang X.H., Hao X.D., Xie S.Y., Xie D.T., Li Y.B. 2011. Features of soil seed bank in karst mountain during typical vegetation restoration. Hubei Agricultural Sciences, 50: 3049-3053. (in Chinese)
1318. Li S.C., Lu B., Liu H., Liu W.Z., Duan X.H. 2011. Soil seed bank and its relation to vegetation in the littoral zone of Poyang Lake. Journal of Jiangxi Normal University, 35: 431-436. (in Chinese)
1319. Tang Y.Y., Xie Y.G., Yu G.G., Wu C.P., Liu C.X., Bi N., Shen Y.X. 2011. Seasonal dynamics and strategies of soil seed banks in karst region of northwest Guizhou. Chinese Journal of Ecology, 30: 1454 -1460. (in Chinese)
1320. Chen Z.L., Liu H., Song R., Zhang Y.W., Yuan X.Z. 2011. Wetland soil seed bank features in the littoral zone of Pengxi River of the Three Gorges Reservoir. Journal of Chongqing Normal University, 28: 33-36. (in Chinese)
1321. Wan L.L., Dong Z., Li H.L., Liu Z., Wang L.Y. 2011. Effects of Salix psammophila checkerboard sand barrier on soil seed banks. Science of Soil and Water Conservation, 9: 78-85. (in Chinese)
1322. Gao R.M., Guo J.P., Guo Y.D. 2011. Characteristics of soil seed bank and tree regenerations of riparian forests in the upper reach of Wenyuhe Watershed in Shanxi Province. Plant Science Journal, 29: 580-588. (in Chinese)
1323. Ma Q.L., Zhang D.K., Liu Y.J., Jin H.J., Chen F. 2011. Dynamics of soil seed banks in the reversion process of desertification in the middle reaches of the Shiyang River. Acta Ecologica Sinica, 31: 989-997. (in Chinese)
1324. Hou N., Li X., Zhao Y., Tian X.Y., Fan W., Wang Q., Yang X.T. 2011. Study on typical plant community soil seed bank in hilly areas of Taihang Mountain. Journal of Henan Agricultural University, 45: 531-541. (in Chinese)
1325. Li Y., Huang W., He L., Zhu W.H. 2011. The characteristics of soil seed banks in the wetland in the downstream region of Tumen River. Journal of Yanbian University, 37: 257-263. (in Chinese)
1326. Yan S.G., Cui Y.H. 2011. Effects of soil seed bank and soil moisture on the vegetation invading into transition zones. Journal of Baicheng Normal University, 25: 33-38. (in Chinese)
1327. Lin R., Ji X.M., Liang J.Y. 2011. Investigation on soil seed bank in desert-oasis ecotone in Moyu County of Xinjiang. Protection Forest Science and Technology, 3: 1-3. (in Chinese)
1328. Li C.M., Chen S.Y., Xu C.L., Yang L., Chen J.G., Zhang D.G. 2012. Characteristics of soil seed bank of soil pile made by zokor in alpine meadow area in eastern Qilian Mountains. Journal of Natural Resources, 27: 1543-1549. (in Chinese)
1329. Li C.M., Chen S.Y., Xu C.L., Yang L., Chen J.G., Zhang D.G. 2012. Size and species composition of soil seed bank in sowed pastures of eastern Qilian Mountains of alpine area. Acta Agrestia Sinica, 20: 229-235. (in Chinese)
1330. Hou Z.Y., Chen X.S., Xie Y.H., Li X. 2012. Characteristics of soil seed bank and its relationship with aboveground vegetation in Lake Dongting. Journal of Lake Sciences, 24: 287-293. (in Chinese)
1331. Deng B., Ren G.H., Liu Z.Y., Shang Z.H., Pei S.F. 2012. Effect of 3-year fencing on soil seed banks of three alpine grassland communities. Acta Agrestia Sinica, 21: 23-31. (in Chinese)
1332. Chen Y., Jiao J.Y., Wang N., Jia Y.F. 2012. Characteristics of soil seed banks under different erosion zones on abandoned land in the hilly-gullied Loess Plateau. Research of Soil and Water Conservation, 19: 1-5. (in Chinese)
1333. Li S.F., Liu W.D., Su J.R., Zhang Z.J., Liu Q.Y. 2012. Dynamics of seed banks in soil at the different restoration stages of a monsoon broad-leaved evergreen forest. Scientia Silvae Sinicae, 48: 56-61. (in Chinese)
1334. Liu L., Jiang T., Li Y. L., Li J. Q., Zuo Z.L. 2012. Characteristics of soil seed bank under different habitats in Hebei mountainous region. Journal of Northeast Forestry University, 40: 112-115. (in Chinese)
1335. Zhang D.J., Gong Y.B., Zhang J. 2012. Primary research on the soil seed bank and seed rain of semi-tropical evergreen-broadleaf forests in LiangFengao of Sichuan. Journal of West China Forestry Science, 41: 18-24. (in Chinese)
1336. Li S.F., Liu W.D., Su J.R., Zhang Z.J., Liu Q.Y. 2012. Soil seed bank characteristics of four land use types in the surrounding areas of Pu’er City, Yunnan Province of Southwest China. Chinese Journal of Ecology, 31: 569-576. (in Chinese)
1337. Wang G.D., Lv X. G., Jiang M., Wang M., Zhao K.Y., Lou Y.J. 2012. Characteristics of the soil seed banks and relationships with the vegetation in restored wetlands in Sanjiang Plain, northeast of China. Chinese Journal of Plant Ecology, 36: 763-773. (in Chinese)
1338. Li W. Cui L.J., Zhang S.G. 2012. Species composition characteristics of aboveground vegetation and soil seed bank of reed marshes in lakeshore, Taihu Lake. Wetland Science, 10: 439-444. (in Chinese)
1339. Li W. Cui L.J., Zhang S.G. 2012. Temporal and spatial heterogeneity of soil seed bank under different vegetation cover types in lakeshore wetland, Lake Tai. Scientia Silvae Sinicae, 48: 10-15. (in Chinese)
1340. Mo X.Q., Wang X.M., Meng W.Q., Li H.Y. 2012. Soil seed bank and vegetation succession in a confined space of wetland in Tianjin region. Bulletin of Soil and Water Conservation, 32: 219-214. (in Chinese)
1341. Li H.D., Pan C.D., Zhang G.L., Wang B. 2012. Distribution patterns of soil seed bank of Picea schrenkiana forests along the altitudinal gradient in the central section of Tianshan Mountains, Xinjiang. Xinjiang Agricultural Sciences, 49: 1373-1380. (in Chinese)
1342. Yan S.G., Xu Q.T. 2012. Effect of soil moisture on vegetation invading in to transition zone between windward slope of active dune and interdune lowland. Journal of Desert Research, 32: 1611-1616. (in Chinese)
1343. Zhang R.Q., Gao T.M., Zhang J. 2012. Influence of fencing on vegetation and soil seed bank in Xilamuren Grassland. Journal of Agricultural Science and Technology, 14: 115-120. (in Chinese)
1344. Lin Y.M., Wu C.Z., Hong W., You W.B., Chen C., Li J., Lin S. 2012. Soil seed bank characteristics of different vegetations in typically affected regions of Wenchuan Earthquake—A case study in Subaohe and Weijiagou Basins. Chinese Journal of Ecological Agriculture, 20: 99-104. (in Chinese)
1345. Wang H.H., Sun L., Zhao Y.H., Zhao G.H., Li L., Wei X.H. 2012. Study on soil seed bank of different alpine degraded grasslands in Nakchu area of Tibet. Journal of Northwest A&F University (Natural Science Edition), 40: 103-110. (in Chinese)
1346. Pei Y.H., Yang D.J., Geng Y.F., Shi H.F. 2012. Study on soil seed bank characteristics of vegetations in Shangri-la subalpine of northwest Yunnan under different degraded degrees. Journal of West China Forestry Science, 41: 56-61. (in Chinese)
1347. Liu H.L., Mao L.C., Jin G.L., Yao H.Y., Chen C. 2012. Analysis of soil seed banks for different degraded stages of Seriphidium transllense desert grassland. Acta Agrestia Sinica, 20: 413-418. (in Chinese)
1348. Zeng J.Q., Wei M., Chang Z.J., Liu Y.J. 2013. Characteristics of soil seed bank under different degradation degree of Quercus aquifolioides community. Anhui Agricultural Science Bulletin, 19: 25-55. (in Chinese)
1349. Zhao L.P., Cheng J.M., Wang Z.B. 2013. Potential role of persistent soil seed bank in vegetation restoration of degraded desert grasslands. Pratacultural Science, 30: 104-109. (in Chinese)
1350. Liu R.X., Zhan J., Shi Z.H., Chen L.Q. 2013. Soil seed bank and its correlations with aboveground vegetation and environmental factors in water level fluctuating zone of Danjiangkou Reservoir, Central China. Chinese Journal of Applied Ecology, 24: 801-808. (in Chinese)
1351. Jiang D. M., Miao R. H., Oshida T., Zhou Q. L. 2013. Effects of fence enclosure on vegetation restoration and soil properties in Horqin sandy land. Ecology and Environmental Sciences, 22: 40-46. (in Chinese)
1352. Zhai F.Q., Mo X.Q., Li H.Y. 2013. Characteristics of soil seed banks in saline land of Hydro-fluctuation belt along old channel of Jiyun River. Bulletin of Soil and Water Conservation, 33: 193-197. (in Chinese)
1353. Guo S.S., Liu L., Li Y.L., Liu P., Zhang L.W. 2013. Soil seed bank of Larix principis-rupprechtii plantations and natural Pinus tabulae formis forests at different slope positions in northern Hebei mountainous regions. Journal of Agricultural University of Hebei, 36: 55-60. (in Chinese)
1354. Wang G.D., A Middleton B., Lü X.G., Jiang M., Wang M., Zhao K.Y., Lou Y.J. 2013. Effects of farming on wetland soil seed banks in the Sanjing Plain and wetland restoration potential. Acta Ecologica Sinica, 33: 205-213. (in Chinese)
1355. Tong C., Feng X., Zhang Y. M., Zhong Y.K. 2008. Soil seed banks in different grazing exclusion restoring succession stages in the Xiligole degraded steppe. Acta Ecologica Sinica, 28: 1991-2002. (in Chinese)
1356. Liu J.L., Wang Y.H., Cheng L.L., Ma C.M., Yuan Y.X. 2009. Soil seed bank under different diversity restoration measure in the grassland of Bashang region. Chinese Journal of Eco-Agriculture, 17: 250-255. (in Chinese)
1357. Hou Z.Y., Xie Y.H., Yu X.Y., Li F. 2009. Castle peak embankment converting the different water levels in Dongting Lake characteristics of soil seed bank. Chinese Journal of Applied Ecology, 20: 1323-1328. (in Chinese)
1358. Li M., Jiang D.M., Luo Y.M., Wang X.M., Liu B., Yatian M.X. 2009. Characteristics of soil seed bank of Caragana microphylla community under the grazing and fencing conditions in Horqin sandy land. Arid Zone Research, 26: 714- 719. (in Chinese)
1359. Wang X. H., Liu Y., Zhao B., Zhang X. 2009. Characteristics of soil seed bank between grazing and enclosed grasslands. Journal of Shenyang Agricultural University, 40: 277-281. (in Chinese)
1360. Zhang Q.P., Zhao C.Z., Wang Q., Dong X.G., Wang Y.Y. 2009. Relationship between soil seed banks and vegetation functional group structure of Potentilla acaulis community in arid grassland. Bulletin of Soil and Water Conservation, 29: 46-51. (in Chinese)
1361. Zhang X.B., Wang R.J., Sgangguan Z.P. 2009. Dynamics of seed rain and soil seed bank in Pinus tabulaeformis Carr. forests in eroded hilly loess regions of the Loess Plateau in China. Acta Ecologica Sinica, 29: 1877-1884. (in Chinese)
1362. Wang N., Jia Y.F., Bai W.J., Zhang Z.G., Jiao J.Y. 2009. The character and dynamics with season of soil seed banks in abandoned croplands of loess gully region. Acta Prataculturae Sinica, 18: 43-52. (in Chinese)
1363. Yuan B.N., Li D.W., Li J.X., Wang D.M., Xue L., Liu J. 2009. Studies on characteristics of soil seed banks in natural vegetation restoration of the Loess hilly gully regions. Agricultural Research in the Arid Areas, 27: 215-222. (in Chinese)
1364. Guo M., Zheng F.L., An S.S., Liu Y., Bai W.J. 2009. Quantitative characteristics and germination dynamic variation of soil seed bank during the course of restoration at Loess gully region. Agricultural Research in the Arid Areas, 27: 233-238. (in Chinese)
1365. Liu X.X., Wang M.J. 2009. The structure and dynamics characteristics of soil seed bank in Hunshandake Sandy Land. Animal Husbandry and Feed Science, 30: 42-46. (in Chinese)
1366. Zhang J.L., Bi Y.F. 2009. The soil seed bank’s temporal and spatial characteristics in the enclosed process of the mountain-grassland. Ecology and Environmental Sciences, 18: 1427-1432. (in Chinese)
1367. Zheng S.S., Dai L., Lin P., Chen X.X., Bing Y. 2009. Species composition of community invaded by Spermacoce latifolia Aubl. and seasonal dynamics of its soil seed bank. Journal of Zhejiang University, 35: 677-685. (in Chinese)
1368. Tong C., Feng X., Zhong Y.K. 2009. Soil seed banks of Stipa krylovii degraded steppe in the Xilin River Basin. Acta Ecologica Sinica, 29: 4710-4719. (in Chinese)
1369. Ma M.J., Zhou X.H., Lü Z.W., Du G.Z. 2009. A comparison of the soil seed bank in an enclosed vs. a degraded alpine meadow in the eastern Tibetan Plateau. Acta Ecologica Sinica, 29: 3658-3664. (in Chinese)
1370. Li Y.B., Xie D.T., Wei C.F. 2009. Studies of soil seed bank of representative karst mountainous region in Three Gorges Reservoir Region - Based on Chongqing Municipality. Journal of Chongqing Normal University, 26: 44-48. (in Chinese)
1371. Wang X.R., Cheng R.M., Feng X.H., Guo Q.S., Xiao W. F. 2009. Characteristics of soil seed reservoir in the early waterflooding period of the Three Gorges Reservoir Area. Chinese Journal of Applied Ecology, 20: 2891-2897. (in Chinese)
1372. Yan D.R., Du M., Wang Y.H., Zhang B.Z., Ao W.M., Qiao D.X., Ari G.Z., 2009. Characteristics of natural seed dispersal and soil seed bank for natural Pinus sylvestris var. mongolica forests in sandy land. Journal of Northeast Forestry University, 37: 11-16. (in Chinese)
1373. Wang N., Jia Y.F., Jiao J.Y., Bai W.J., Zhang Z.G. 2009. Relationship between persistent soil seed bank and above-ground vegetation on abandoned farmland in An’sai of the North Shaanxi Province. Science of Soil and Water Conservation, 7: 51-57. (in Chinese)
1374. Dong X.G., Zhao C.Z., Zhang Q.P., Zhou W., Yao Q. 2009. Soil seed bank of Melilotoides ruthenicus var. Inschanicus community on the arid grassland in the upstream area of Shiyang River. Bulletin of Soil and Water Conservation, 29:41-63. (in Chinese)
1375. Ma J.B., Zhang X.M., Yan H.L., Yang X.L., Wang W.H. 2009. Evaluation of soil seed banks in the Taklimakan Desert. Arid Zone Research, 26: 71-77. (in Chinese)
1376. Wang Z.R., Xu H.L., Yin L.K., Li J.M., Zhang Z.J., Li Y. 2009. Characteristics of soil seed bank along desertification gradient in lower reaches of Tarim River. Journal of Desert Research, 29: 885-890. (in Chinese)
1377. Li J.M., Xu H.L. 2009. Spatial Distribution of soil seed bank and its relation to environmental factors in lower reaches of Tarim River. Bulletin of Soil and Water Conservation, 29: 88-93. (in Chinese)
1378. Xu L.L., Chen H.S., Wang K.L., Zhang W. 2009. Separation effect of soil sieves on separating soil seed bank of different vegetation types in Karst Region. Chinese Journal of Soil Sciencerst Region, 40: 150-153. (in Chinese)
1379. Wang Z.R., Xu H.L., Yin L.K., Yan C., Zheng L. 2009. Comparative analysis on germination of soil seed bank in field and laboratory. Journal of Desert Research, 29: 264-269. (in Chinese)
1380. Wang D.J., Zhu J.Z., Lu W.H., Jin G.L., Yu B. 2009. Analysis of soil seed bank level structure in degenerated Seriphidium transiliense desert grassland. Xinjiang Agricultural Sciences, 46: 881-887. (in Chinese)
1381. Zhang H.S., Han J.G., Shi Y.H. 2009. Effects of the enclosuring and shallow ploughing improvement on the soil seed bank in degraded Leymus chinensis meadow grassland. Prataculture & Animal Husbandry, 160: 6-9. (in Chinese)
1382. Nan K.W., Wu Q.L., Hu R.Y., Chen S.Z., Ding B.Y. 2009. Seasonal dynamics of species composition of community and soil seed bank invaded by Oenothera laciniata Hill in Wenzhou, Zhejiang. Journal of Tropical and Subtropical Botany, 17: 535-542. (in Chinese)
1383. Song X.Z., Zhang H.L., Xiao W.F., Guo Z.L., Huang Z.L., Lei J.P. 2009. Seed bank in the logging gaps of broadleaved-Korean pine mixed forests in Changbai Mountain, northeastern China. Journal of Beijing Forestry University, 31: 17-24. (in Chinese)
1384. Zhang Z.T., Song X.Z., Xiao W.F., Gao B.J., Guo Z.L. 2009. Characteristics of soil seed banks in logging gaps of forests at different succession stages in Changbai Mountains. Chinese Journal of Applied Ecology, 20: 1293-1298. (in Chinese)
1385. Zhang Z.T., Song X.Z., Xiao W.F., Gao B.J., Zhang H.L., Hu Y.L., Guo L.H. 2009. The seed bank in logging gaps in Populus davidiana-Betula platyphylla secondary forests in Changbai Mountain. Scientia Silvae Sinicae, 45: 21-26. (in Chinese)
1386. Chen L., Cheng J.M., Wan H.E., Han T.F. 2009. A study on the soil seed bank of a natural forest of Quercus Liaotungensis in Ziwuling Moutain. Research of Soil and Water Conservation, 16: 150-155. (in Chinese)
1387. He Z.W., Cheng J.M., Wan H.E., Xiong C.Q., Chen L., Han T.F., Yang X.M. 2009. Soil seed bank of Pinus tabulaeformis f. shekannesis natural forest in the Ziwuling mountains. Science of Soil and Water Conservation, 7: 85-91. (in Chinese)
1388. He M.Z. 2010. Environmental effects on distribution and composition of desert vegetations in Alxa Plateau: Ⅳ. Soil seed banks. Journal of Desert Research, 30: 287-295. (in Chinese)
1389. Bao X.X., Yi J., Liu S.R., Jimuse, Jigejidesuren. 2010. Effects of different grazing system on soil seed bank in typical steppe of Mongolian Plateau. Chinese Journal of Grassland, 32: 66-72. (in Chinese)
1390. Shi H.F., Li Y.P., Zhang F., Zhang J.F., Ma S.Y. 2010. Study on soil seed bank of Larix potaninii and Quercus aquifoliodes mixed forest in sub-alpine area of Northwest Yunnan. Journal of West China Forestry Science, 39: 57-62. (in Chinese)
1391. Li Y.Z., Xu X.H., Zhang C.M., Li X.Q., Tian Y.X., Yuan S.B. 2010. Distribution characteristics of persistent soil seed bank on east Dongting Lakewetland. Hunan Forestry Science and Technology, 37: 5-14. (in Chinese)
1392. Li Z.Q., Wang M.J., Chen H.J., Sun X.L. 2010. Response of soil seed bank to different grazing intensity in the Stipa breviflora desert Steppe. Journal of Arid Land Resources and Environment, 24: 184-188. (in Chinese)
1393. Wang W., Guo W.H., Pang X.G., Wang R.Q., Zhan J.C., Dai J.R. 2010. Study on biodiversity of soil seed bank along the lower basin of Yellow River. Shandong Agricultural Sciences, 2: 59-63. (in Chinese)
1394. Li X.L., Wang D.J., Lin Y.M., Zheng W.H. 2010. Study on soil seed bank vegetation restoration in Jinsha River dry-hot valley. Journal of Southwest China Normal University ( Natural Science Edition), 35: 94-98. (in Chinese)
1395. Dan Z.C. 2010. The analysis and comparison of alpine meadows in matuo country at different degradation succession alucessional stages. Qinghai Prataculture, 19: 6-8. (in Chinese)
1396. Li Y.J., Bao W.K., Wu F.Z. 2010. Soil seed bank and natural regeneration potential of shrubland in dry valleys of Minjiang River. Acta Ecologica Sinica, 30: 399-407. (in Chinese)
1397. Shi X.D., Gao R.M., Guo J.P., Guo Y.D. 2010. Soil seed bank of mountain riparian forests in Pangquangou Nature Reserve. Forest Research, 23: 157-164. (in Chinese)
1398. Zhao C.Z., Zhang Q.P. 2010. The spatial pattern of soil seed bank of Stellera chamaejasme community in degraded grassland of the Qilian Mountains. Chinese Journal of Grassland, 32: 79-85. (in Chinese)
1399. Wang X.R., Cheng R.M., Xiao W.F., Guo Q.S., Feng X.H., Wang R.L. 2010. Relationship between standing vegetation and soil seed bank in water-level- fluctuating zone of Three Gorges Reservoir at the beginning after charging water. Acta Ecologica Sinica, 30: 5821-5831. (in Chinese)
1400. Zhao C.Z., Zhang Q.P., Dong X.G., Wang Q., Wang Y.Y. 2010. Soil seed bank of Potentilla acaulis community in arid grassland of the upstream of Shiyang River. Arid Land Geography, 33: 71-77. (in Chinese)
1401. Jin G.Z., Yang G.Y., Ma J.Z., Li L.J., Xu Z.G., Zhao X., Hong M.J. 2010. Effect of anthropogenic cone-picking on seed bank and seedling bank of korean pine in the major forest types in Lesser Hing’an Mountains. Journal of Natural Resources, 25: 1845-1854. (in Chinese)
1402. Mo X.Q., Li H.Y., Cai Z., Li D., Hao C., Liang Y.Y. 2010. Characteristics of soil seed bank in saline-alkali wetlands of Tianjin Binhai New Area. Environmental Science & Technology, 33: 52- 57. (in Chinese)
1403. Cui Y., Wang X.P., Pan Y.X., Wang Z.N., Qi P.C. 2010. A comparative study of soil seed banks over different microhabitats in naturally stabilized sandy land. Acta Ecologica Sinica, 30: 1981-1989. (in Chinese)
1404. Cui Y., Wang X.P., Feng L., Su Y.G. 2010. A comparative study on soil bank of naturally stabilized sandy land and artificially re-vegetated region. Journal of Desert Research, 30: 1114-1119. (in Chinese)
1405. Xiong L., Zhang Z., Li X. 1992. A preliminary study on the soil seed banks of different successional stages of subtropical evergreen broadleaved forest. Acta Phytoecologica et Geobotanica Sinica, 16: 249-257. (in Chinese)
1406. Yang Y., Zhu L., Zhang H. 1995. Analysis on the flux of soil seed bank and the seedling mortality in the communities of two species of su aeda in the songnen plain in china. Acta Ecologica Sinica, 15: 66-71. (in Chinese)
1407. An S., Lin X., Hong B. 1996. A preliminary study on the soil seed banks of the dominant vegetation forms on Baohua Mountain. Acta Phytoecologica Sinica, 20: 41- 50. (in Chinese)
1408. Xu H., Ban Y. 1996. The distribution of seeds in the soil and the sustainability of the seed bank of Larix Gmelini in northern Daxinganling Mountains. Acta Phytoecologica Sinica, 20: 28-34. (in Chinese)
1409. Cao M., Tang Y., Zhang J., Sheng C. 1997. Storage and dominants in soil seed banks under the tropical forests of Xishuang Gbanna. Acta Botanica Yunnanica, 19: 177-183. (in Chinese)
1410. Guo J., Xue J., Li S., Wang J. 1998. Study on soil seedbank of larix principis- rupprechtii under canopy in Pangquangou National Reserve, Shanxi, China. Journal of Wuhan Botanical Research, 16: 131-136. (in Chinese)
1411. Yang X., Chen M., Wu Q. 1999. Study on the soil seed banks of different land utilization system in the tropical area. Acta Pedologica Sinica, 36: 327-333. (in Chinese)
1412. Zhou X., Li M., Wang B. 2000. Soil seed banks in a series of successional secondary forest communities in Heishiding Nature Reserve, Guangdong Province. Acta Phytoecologica Sinica, 24: 222-230. (in Chinese)
1413. Zhao M., Xu Z. 2000. Study on seed bank of desert grassland in Inner Mongolia. Grassland of China, 2: 46-48. (in Chinese)
1414. Shangguan T., Xu N., Jia Z., Yue B. 2002. Study on the soil seed bank in flood plain grassland of the Fen River in Taiyuan. Pratacu Ltural Science, 19: 30-33. (in Chinese)
1415. Wang Z., Zhu T. 2002. The seedbank features and its relations to the established vegetation following flooding disturbance on Songnen Steppe. Acta Ecologica Sinica, 22: 1392-1398. (in Chinese)
1416. Li Y., Wei C., Li X., Xie D. 2002. The soil seed banks in karst mountains as affected by land use. Journal of Mountain Science, 20: 319-324. (in Chinese)
1417. Zeng Y., Wang Y., Nan Z., Wei D., Chen S., Li B. 2003. Soil seed banks of different grassland types of Alashan arid desert region, Inner Mongolia. Chinese Journal of Applied Ecology, 14: 1457-1463. (in Chinese)
1418. Zhao L., Li F., Wang X. 2003. Characteristics of soil seed bank and standing vegetation change in sandy grasslands along a desertification gradient. Acta Ecologica Sinica, 23: 1745-1756. (in Chinese)
1419. Shen Y., Zhang P., Cai G., Chen S., Jiang J. 2003. Seeds and their distribution in the soils of karst upland in eastern Yunnan. Journal of Mountain Science, 21: 707-711. (in Chinese)
1420. Shen Y., Chen S., Jiang J., Cai G., Zhang P. 2003. Storage and dominants in soil seed banks under karst secondary forests in southeastern Yunnan. Guihaia, 23: 528-532. (in Chinese)
1421. Shen Y., Liu W., Zhang Y. 2003. The effect of rehabilitation on vegetation species composition and soil seed bank at a degraded dry valley in Dongchuan, Yunnan Province. Acta Ecologica Sinica, 23: 1454-1460. (in Chinese)
1422. Li F., Zhao L., Wang S., Wang X. 2003. Effects of enclosure management on the structure of soil seed bank and standing vegetation in degraded sandy grasslands of eastern Inner Mongolia. Acta Prataculturae Sinica, 12: 90-99. (in Chinese)
1423. Liu W., Cao M., Tang Y. 2003. A comparison in the soil seed banks of a Corylus mandshurica-Quercus liaotungensis mixed scrub community and three young forest plantations in the upper reach of Minjiang River. Journal of Mountain Science, 21: 162-168. (in Chinese)
1424. Zhao L., Li F. 2003. Study on the characteristics of soil seed banks in desertification process. Arid Zone Research, 20: 317-321. (in Chinese)
1425. Yan X., Yang Y. 2003. Comparisons of soil seed banks on the habitats of different disturbance in the Songnen Plains. Grassland and Turf, 4: 22-45. (in Chinese)
1426. Zhao L., Li F. 2003. Characteristics of the soil seed bank and the seedling bank in fenced sandy meadow. Acta Botanica Boreali-Occidentalia Sinica, 23: 1725- 1730. (in Chinese)
1427. Shen Y., Jiang J., Chen S., Cai G., Zhang P. 2004. Storage and composition of soil seed banks of different degraded karst vegetation types in south-eastern Yunnan. Acta Phytoecologica Sinica, 28: 101-106. (in Chinese)
1428. Xu Z. 2004. Investigation of soil seed bank kobresia meadow. Qinghai Prataculture, 13: 47-50. (in Chinese)
1429. Zheng H., Ouyang Z., Wang X., Peng T., Li Z., Zhao T., Li X. 2004. Studies on the characteristics of soil seed banks under different forest restoration types in hilly red soil region, Southern China. Journal of Natural Resources, 19: 361-368. (in Chinese)
1430. Long M., Zhang R. 2004. Storage and composition of soil seed bank in Jinyang Shilin. Guizhou Agricultural Sciences, 32: 24-26. (in Chinese)
1431. Zhao L., Li F., Zhang H., Wang X. 2004. Characteristics of the soil seed bank at the fenced sandy meadow in Horqin Sandy Land. Chinese Journal of Ecology, 23: 45-49. (in Chinese)
1432. Zhang L., Fang J. 2004. Reserves and species diversity of soil seed banks in four types of forest on Mt. Taibai, Qinling Mountains. Biodiversity Science, 12:131-136. (in Chinese)
1433. Zhang L., Fang J. 2004. Composition and dominant species of soil seed bank along an altitudinal gradient in Mt. Taibai, Qinling Mountains. Biodiversity Science, 12: 123-130. (in Chinese)
1434. Zhang L., Fang J. 2004. Changes in soil seed banks and biodiversity along an altitude gradient in Taibai Mt. Acta Geographica Sinica, 59: 880-888. (in Chinese)
1435. Wang H., Ren J. 2004. Seed bank of main forest types in Ziwu Mountains. Journal of Arid Land Resources and Environment, 18: 130-136. (in Chinese)
1436. Wei S., Li L. Huang Z., Peng S., Shi J. 2005. Study on the dynamic of seed bank of Dinghushan forest soil. Ecology and Environment, 14: 917-920. (in Chinese)
1437. Zhan X., Li L., Li X., Cheng W. 2005. Effects of grazing on the soil seed bank of a Stipa krylovii steppe community. Acta Phytoecologica Sinica, 29: 747-752. (in Chinese)
1438. Sun J., Wang Y., Zeng Y. 2005. Characteristics of the soil seed banks in degenerated grasslands under grazing and grazing suspension. Acta Botanica Boreali-Occidentalia Sinica, 25:2035-2042. (in Chinese)
1439. Liu J., Yuan Y., Peng W., Ma C., Guan W. 2005. Relationship between the soil seed banks and vegetation in Gushi Pasture, Bashang, Fengning, Hebei Province. Arid Zone Research, 22: 295-300. (in Chinese)
1440. Lv S., Lu X., Cao B. 2005. Study on diversity of soil seed banks of wind erosion sandy land in Hulunbeier Steppe. Grasslan of China, 27: 5-10. (in Chinese)
1441. Shao X., Wang K., Lv J. 2005. Soil seed bank dynamics of degraded grassland in the crisscross eco-zone of agriculture-animal husbandry in northern China. Prat Acultural Science, 22: 8-12. (in Chinese)
1442. Zhao L., Li Z., Li F., Zhao H. 2005. Soil seed bank of plant communities along restoring succession gradients in Horqin Sandy Land. Acta Ecologica Sinica, 25: 3204-3211. (in Chinese)
1443. Li Q., Liu W., Shen Y., Liu L. 2005. Storage and distribution of soil seed banks in degraded mountainous area of dry-hot valley in Nanjian, Southwest China. Journal of Beijing Forestry University, 27: 26-31. (in Chinese)
1444. Zhao T., Cao Z., Zheng C., Sun B., Ding G. 2005. Impacts of high-parallel sand-barrier on vegetation and soil seed bank in the seriously desertified grassland. Journal of Beijing Forestry University, 27: 34-37. (in Chinese)
1445. Zhou G., Chen G., Wang S., Han Y. 2005. Soil seed banks of Achnatherum splendens steppes in the Qinghai Lake area. Chinese Journal of Ecology, 24: 724- 728. (in Chinese)
1446. Yin K., Pan C., Liu C., Chang J., Chen D. 2005. Species composition and vertical distribution of soil seed bank in Picea schrenkiana forest. Journal of Xinjiang Agricultural University, 28: 1-4. (in Chinese)
1447. Zheng C., Cao Z., Zhao T., Sun B. 2005. The study on the dynamic of soil seed banks in enclosing sandy grassland. Research of Soil and Water Conservation, 12: 169-171. (in Chinese)
1448. Ma C., Zhai M., Yuan Y. 2006. The impact of cultivation disturbance on the seed bank and aboveground vegetation of the pasture on Fengning Bashang Gushi grazing farm. Prat Acultural Science, 73-78. (in Chinese)
1449. Zhang T., Tian C., Sun Y., Feng G. 2006. Soil seed banks of ephemerals in the Gurbantunggut Desert Area. Arid Land Geography, 29: 675-681. (in Chinese)
1450. Ou Z., Lv S., Lu S., Wang X., Xiang W., Qing J. 2006. Preliminary study on soil seed banks of degraded karst vegetation in Southwest Guangxi. Guihaia, 26: 643-649. (in Chinese)
1451. Shang Z., Long R., Ma Y., Zhang L., Shi J., Ding L. 2006. Soil seed banks of degraded alpine grassland in headwater region of the Yellow River: Quantities and dynamics of seed germination. Chinese Journal of Applied & Environmental Biology, 12: 313-317. (in Chinese)
1452. Cao Z., Zhao T., Zheng C., Sun B., Ding G. 2006. The coupling relationship between the seed bank and the standing vegetation on the Sandy Grassland in the course of fencing in the south edge of Hunshandake Sand. Journal of Arid Land Resources and Environment, 1: 178-183. (in Chinese)
1453. Liu J., Chen H., He Y., Li Z. 2006. Study on soil seed bank in enclosured hillsides for regeneration of Karst areas. Journal of Southwest Agricultural University (Natural Science), 28: 376-380. (in Chinese)
1454. Zhao L., Li Z., Zhao J., Zhao H., Zhao X. 2006. Comparison on the difference in soil seed bank between grazed and enclosed grasslands in horqin sandy land. Journal of Plant Ecology (formerly Acta Phytoecologica Sinica), 20: 617-623. (in Chinese)
1455. Zhu X., Li Z., Xie M., Song A., Liu Y. 2006. Effect of simulating forest gap’ s illumination on germination of seed from seed bank in subtropical rainforest in Hexi, Nanjing, China. Journal of Xiamen University (Natural Science), 45: 125-130. (in Chinese)
1456. Shi J., Huang Z., Ouyang X., Zhang C., Li L., Zhou X. 2006. Composition of vegetation and soil seed bank in low subtropical forests and their relationship. Journal of Beijing Forestry University, 28: 22-27. (in Chinese)
1457. Su Y., Li X., Zhang J., Yang L. 2006. Effects of biological soil crusts on seed bank. Journal of Desert Research, 26: 997-1001. (in Chinese)
1458. Cao Z., Zheng C., Zhao T., Sun B. 2006. Influences of seed source effect of enclosed grassland on seed bank around sandy grassland. Journal of Soil and Water Conservation, 20: 197-200. (in Chinese)
1459. Luo H., Wang K. 2006. Soil seed bank of vegetation restoration region in mountainous area of Yuanmou dry-hot valley. Science of Soil and Water Conservation, 4: 87-91. (in Chinese)
1460. Li Y., Xie D., Wei C., Li X. 2006. Distribution of seeds in the soils of karst upland in Chongqing. Ecology and Environment, 15: 358-361. (in Chinese)
1461. Bai W., Jiao J., Zhang Z. 2007. Characteristics of soil seed banks in abandoned croplands at Ansai County on the hilly-gullied loess area. Science of Soil and Water Conservation, 5: 65-72. (in Chinese)
1462. Fu H., Yang Z., Wu X., Gao Q., Na R. 2007. The soil seed bank in desert region under different disturbance. Journal of Arid Land Resources and Environment, 21: 133-137. (in Chinese)
1463. Ma J., Beatrice V. Helge B. Yang Y., Li L., Wang C., Zhang X. 2007. Basic characteristics of soil seed bank in Celei Desert-oasis Transitional Zone. Journal of Xinjiang Agricultural University, 30: 53-59. (in Chinese)
1464. Shen Y., Liu W., Cui J. 2007. Species-area relationships of soil seed bank in Karst forest in central Yunnan, China. Journal of Plant Ecology (Chinese Version), 31: 50-55. (in Chinese)
1465. Yang Z., Ren Q., Qin J., Liu Z. 2007. Primary research of seed storeroom of alpine meadow indifferent ecotope. Qinghai Prataculture, 16: 8-16. (in Chinese)
1466. Zhao H., Su Y., Zhang H., Zhao L., Zhou R. 2007. Multiple effects of shrub on soil properties and understory vegetation in Horqin Sand Land, Inner Mongolia. Journal of desert research, 27: 385-390. (in Chinese)
1467. Li F., Liang S., Wang L., Zhang Z., Hu G. 2007. Seed bank of cinnamomum burmanni communities in soil on karst hills of Guilin. Journal of Sichuan Forestry Science and Technology, 28: 57-61. (in Chinese)
1468. Lv S., Lu S., Ou Z., Xiang W., Wang X., Qin J. 2007. Basic characters of soil seed bank and measures of vegetation restoration in rock desertification area in southwest of Guangxi. Journal of Plant Resources and Environment, 16: 6-11. (in Chinese)
1469. Bai W., Jiao J., Zhang Z. 2007. Relationship between soil seed bank and aboveground vegetation in abandoned croplands on the gullied-hill loess. Acta prataculturae sinica, 16: 30-38. (in Chinese)
1470. Li Z., Zhang W., Shi F., Ren J., Du B., Sun J. 2007. Effect of biology sand barriers on soil seed bank in Horqin Sandy Land. Journal of Inner Mongolia Forestry S ience & Technology, 33: 5-8. (in Chinese)
1471. Li X., Han S., Zong W., Li X., Jiang D. 2007. Characteristics of soil seed banks of sand dune succession process in Horqin Sandy Land. Journal of Beijing Forestry University, 29: 66-69. (in Chinese)
1472. Guo Y., Zhao H., Zuo X., Wang S., Zhang J. 2007. Characteristics of crust soil seed bank in Horqin Sandy Land. Journal of Soil and Water Conservation, 21: 187-191. (in Chinese)
1473. Huang H., Jiang Z., Li X., Ou Z. 2007. A preliminary study on soil seed bank of karst original forest in different geochemical environments in Maolan. Earth and environment, 35: 39-45. (in Chinese)
1474. Yu J., Ma H., Wang N. 2007. A study on dynamic changes of soil seed bank in desert steppe of Yanchi in Ningxia. Journal of Agricultural Sciences, 28: 36-38. (in Chinese)
1475. Tang J., Shi Y., Jia C., Li B., Yuan M., Wang D. 2007. Study on soil seed bank during vegetation restoration in Shuangfeng Mountain National Forest Park. Journal of Anhui Agricultural Sciences, 35: 8184-8186. (in Chinese)
1476. Yan X., Yang Y. 2007. Seed flows of restoration succession series communites in a Kaline meadow of Northeast Chinese Songnen Plain. Chinese Journal of Applied Ecology, 18: 2035-2039. (in Chinese)
1477. Yan X., Yang Y. 2007. Dynamices of soil seed banks of two alkalized meadow communites in Songnen Plain of China. Chinese Journal of Ecology, 26: 822-825. (in Chinese)
1478. Su Y., Li X., Jia R., Pan Y. 2007. Effects of moss crust on soil seed bank at southeast edge of Tengger Desert. Chinese Journal of Applied Ecology, 18: 504-508. (in Chinese)
1479. Sun Z., An S., Ma J. 2007. Effect of fencing on vegetation and diversity of steppe in the middle section of northern slope of the Tianshan Mountains, China. Arid Zone Research, 24: 669-674. (in Chinese)
1480. Li H., Yang X., Huang X., Zhang K. 2007. Soil seedbank features and its relation to vegetation in exclosed rangeland, Yanchi county. Ecology and Environment, 16:533-537. (in Chinese)
1481. Wang L., Pan C., Liu C. 2007. Storage and vertical distribution of soil seed bank in Picea schrenkiana forest after the seed age. Xinjiang Agricultural Sciences, 44: 111-114. (in Chinese)
1482. Wang Y., Meng C., Liu J. 2008. Preliminary discussion on soil seed bank of Drepanostachyum luodianense community under different forest stands. Journal of Anhui Agricultural Sciences, 36: 2759-2761. (in Chinese)
1483. Chen R., Zhang Y., Wei W., Wang H., Wu N., Zhang J. 2008. Effects of different dune positions and microbiotic crusts on soil seed banks in the Gurbantonggut Desert. Arid Zone Research, 25: 107-113. (in Chinese)
1484. De Y., Ao T., Buren J. 2008. Effects of different grazing intensities on species diversity and life form of soil seed bank in steppe desert. Arid Zone Research, 25: 637-641. (in Chinese)
1485. Zhang J., Wang H., Bi Y., Zhang W. 2008. Effects of enclosure management on soil seed bank and vegetation diversity of degraded grassland in dry-hot valley of Jinsha River. Grassland and Turf, 1: 6-17. (in Chinese)
1486. Chen Q. 2008. Storage and composition of soil seed bank of karst area in maolan. Earth and Environment, 36: 207-212. (in Chinese)
1487. Li J., Xu H., Zhang Z., Y e M., Wang Z., Li Y. 2008. Characteristics of standing vegetation and soil seed bank in desert rparian forest in lower reaches of Tarim River under effects of river-flooding. Chinese Journal of Applied Ecology, 19: 1651-1657. (in Chinese)
1488. Li Q., Fang H. 2008. Study on soil seed bank of Nitraria sphaerocarpa coppice dune in a desert-oasis marginal zone. Arid Zone Research, 502-506. (in Chinese)
1489. Zhao L., Cheng J., Wan H., Shi H., Tan S. 2008. Characteristics of soil seed banks in grassland under fencing and grazing in Loess Plateau. Pratacultural Science, 25: 78-83. (in Chinese)
1490. Zhao L., Cheng J., Wan H. 2008. Dynamic analysis of the soil seed bank for grassland in a typical prairie on the Loess Plateau. Bulletin of Soil and Water Conservation, 28: 60-65. (in Chinese)
1491. Dou H., Wang M. 2008. The temporal and spatial dynamics of soil seed bank under different types of sand dunes in Hunshandake sandy land. Pratacultural Science, 25: 116-118. (in Chinese)
1492. Zhang J., Zhang W., Bi Y. 2008. The characteristic of soil seed bank and vegetation under enclosure management condition in degeneration grassland of hot-dry valley of Jinsha River. Chinese Journal of Grassland, 30: 15-20. (in Chinese)
1493. Liu S., Shi F., Lv S., Feng C., Gao J., Lin D. 2008. Effects of litter of plant communities on soil seed bank in the Baihua Mountainous Area of West Beijing City. Bulletin of Soil and Water Conservation, 28: 41-47. (in Chinese)
1494. Cheng J., Cheng J., Qiu L., Zhao L. 2008. Soil seed banks and vegetation succession of different forest communities in Liupan Mountain. Journal of Soil and Water Conservation, 22: 187-192. (in Chinese)
1495. Song R., Yu M., Li M., Chen W., Jiang Y., Wen X. 2008. Soil seed bank and natural regeneration of fragmented evergreen broad-leaved forest. Acta Ecologica Sinica, 28: 2554-2562. (in Chinese)
1496. Li S., Yao X., Ren H., Zhang S. 2008. Different land-used soil seed banks in karst rocky desertification area of middle Guizhou Province, China. Acta Ecologica Sinica, 28: 4602-4608. (in Chinese)
1497. Xing F., Wang Y., Xu K., Yu L., Lv X. 2008. Characteristics of soil seed banks of community successional Seriesin Marshes in the Sanjiang Plain.Wetland Science, 6: 351-358. (in Chinese)
1498. Li J., Xu H., Zhang Z., Ye M., Wang Z., Li Y. 2008. The characteristics of soil seed bank and standing vegetation in differently degraded areas in the lower reaches of Tarim River. Acta Ecologica Sinica, 28: 3626-3636. (in Chinese)
1499. Xu H., Ye M., Li J., Wang Z. 2008. Seasonal dynamics of soil seed bank in the lower reaches of Tarim River. Bulletin of Soil and Water Conservation, 28: 17-22. (in Chinese)
1500. Wang Z., Xu H., Yin L., Li J., Zhang Z., Li Y. 2008. Characteristics of soil seed banks in vegetation degraded areas of the lower reaches of Tarim River. Journal of Arid Land Resources and Environment, 22: 143-148. (in Chinese)
1501. Wang Z., Xu H., Yin L., Li J., Zhang Z., Li Y. 2008. Contribution of soil seed bank to the regeneration of damaged vegetation on floodplain. Chinese Journal of Applied Ecology, 19: 2611-2617. (in Chinese)
1502. Shen Y., Liu W., Guan H. 2008. Pre-germination treatment method for samples from soil/seed bank-concentration by water washing. Acta Pedologica Snica, 45: 1199-1202. (in Chinese)
