# Supplementary material for: Global patterns of potential future plant diversity hidden in soil seed banks
Source: Nat Commun. 2021 Dec 2;12:7023. doi: 10.1038/s41467-021-27379-1 (PMC8639999; doi:10.1038/s41467-021-27379-1)
Supplement: Supplementary file 4 — Dataset 2 [file 41467_2021_27379_MOESM4_ESM.xlsx]

## Sheet: dat.soil.seed.bank
Supplementary Data 2: The global dataset of soil seed bank
	Source	Country	Location	Latitude	longitude	Time.sample	Depth	Area	Method	Value	index
1	Hadinezhad et al. 2021	Iran	Chenarnaz	30.0778	53.5138	10	0-10cm	0.0019625m2	germination	8.28169	Diversity
2	Hadinezhad et al. 2021	Iran	Chenarnaz	30.0778	53.5138	10	0-10cm	0.0019625m2	germination	6.8169	Diversity
3	Hadinezhad et al. 2021	Iran	Chenarnaz	30.0778	53.5138	10	0-10cm	0.0019625m2	germination	6.56338	Diversity
4	Hadinezhad et al. 2021	Iran	Chenarnaz	30.0778	53.5138	10	0-10cm	0.0019625m2	germination	3.1831	Diversity
5	Gonzalez & Ghermandi 2021	Argentina	Patagonian	-41.05	-71.0167	4	0-3cm	0.00785m2	germination	4.4	Diversity
6	Pereira et al. 2021	Australia	Campaspe River	-36.4167	144.583	2	0-5cm	0.0025m2	germination	5.79917	Diversity
7	Pereira et al. 2021	Australia	Campaspe River	-36.4167	144.583	2	0-5cm	0.0025m2	germination	7.08806	Diversity
8	Pereira et al. 2021	Australia	Campaspe River	-36.4167	144.583	2	0-5cm	0.0025m2	germination	6.9687	Diversity
9	Alharthi et al. 2021	Saudi Arabia	Alwaht	21.1681	40.3567	5	0-10cm	0.04m2	germination	42	Diversity
10	Alharthi et al. 2021	Saudi Arabia	Alwaht	21.1608	40.3606	5	0-10cm	0.04m2	germination	15	Diversity
11	Alharthi et al. 2021	Saudi Arabia	Ash-shafa	21.0706	40.3583	5	0-10cm	0.04m2	germination	25	Diversity
12	Alharthi et al. 2021	Saudi Arabia	Ash-shafa	21.0758	40.3622	5	0-10cm	0.04m2	germination	27	Diversity
13	Alharthi et al. 2021	Saudi Arabia	Ash-shafa	21.0817	40.3694	5	0-10cm	0.04m2	germination	15	Diversity
14	Alharthi et al. 2021	Saudi Arabia	Ar Ruddaf	21.2228	40.4383	5	0-10cm	0.04m2	germination	13	Diversity
15	Rolhauser & Pucheta 2021	Argentina	Médanos Grandes	-31.7217	-68.1381	6	0-5cm	0.0151m2	germination	4.59316	Diversity
16	Rolhauser & Pucheta 2021	Argentina	Médanos Grandes	-31.7217	-68.1381	6	0-5cm	0.0151m2	germination	6.42966	Diversity
17	Rolhauser & Pucheta 2021	Argentina	Médanos Grandes	-31.7217	-68.1381	6	0-5cm	0.0151m2	germination	6.48289	Diversity
18	Rolhauser & Pucheta 2021	Argentina	Médanos Grandes	-31.7217	-68.1381	6	0-5cm	0.0151m2	germination	6.53612	Diversity
19	Rolhauser & Pucheta 2021	Argentina	Médanos Grandes	-31.7217	-68.1381	10	0-5cm	0.0151m2	germination	2.80989	Diversity
20	Rolhauser & Pucheta 2021	Argentina	Médanos Grandes	-31.7217	-68.1381	10	0-5cm	0.0151m2	germination	3.58175	Diversity
21	Rolhauser & Pucheta 2021	Argentina	Médanos Grandes	-31.7217	-68.1381	10	0-5cm	0.0151m2	germination	3.55513	Diversity
22	Rolhauser & Pucheta 2021	Argentina	Médanos Grandes	-31.7217	-68.1381	10	0-5cm	0.0151m2	germination	4.61977	Diversity
23	Rolhauser & Pucheta 2021	Argentina	Médanos Grandes	-31.7217	-68.1381	1	0-5cm	0.0151m2	germination	3.84791	Diversity
24	Rolhauser & Pucheta 2021	Argentina	Médanos Grandes	-31.7217	-68.1381	1	0-5cm	0.0151m2	germination	4.8327	Diversity
25	Rolhauser & Pucheta 2021	Argentina	Médanos Grandes	-31.7217	-68.1381	1	0-5cm	0.0151m2	germination	4.91255	Diversity
26	Rolhauser & Pucheta 2021	Argentina	Médanos Grandes	-31.7217	-68.1381	1	0-5cm	0.0151m2	germination	6.03042	Diversity
27	Rolhauser & Pucheta 2021	Argentina	Médanos Grandes	-31.7217	-68.1381	4	0-5cm	0.0151m2	germination	1.8251	Diversity
28	Rolhauser & Pucheta 2021	Argentina	Médanos Grandes	-31.7217	-68.1381	4	0-5cm	0.0151m2	germination	5.55133	Diversity
29	Rolhauser & Pucheta 2021	Argentina	Médanos Grandes	-31.7217	-68.1381	4	0-5cm	0.0151m2	germination	5.57795	Diversity
30	Rolhauser & Pucheta 2021	Argentina	Médanos Grandes	-31.7217	-68.1381	4	0-5cm	0.0151m2	germination	5.71103	Diversity
31	Rolhauser & Pucheta 2021	Argentina	Médanos Grandes	-31.7217	-68.1381	6	0-5cm	0.0151m2	germination	1.26616	Diversity
32	Rolhauser & Pucheta 2021	Argentina	Médanos Grandes	-31.7217	-68.1381	6	0-5cm	0.0151m2	germination	1.79848	Diversity
33	Rolhauser & Pucheta 2021	Argentina	Médanos Grandes	-31.7217	-68.1381	6	0-5cm	0.0151m2	germination	1.90494	Diversity
34	Rolhauser & Pucheta 2021	Argentina	Médanos Grandes	-31.7217	-68.1381	6	0-5cm	0.0151m2	germination	4.91255	Diversity
35	Rolhauser & Pucheta 2021	Argentina	Médanos Grandes	-31.7217	-68.1381	1	0-5cm	0.0151m2	germination	4.11407	Diversity
36	Rolhauser & Pucheta 2021	Argentina	Médanos Grandes	-31.7217	-68.1381	1	0-5cm	0.0151m2	germination	6.6692	Diversity
37	Rolhauser & Pucheta 2021	Argentina	Médanos Grandes	-31.7217	-68.1381	1	0-5cm	0.0151m2	germination	6.69582	Diversity
38	Rolhauser & Pucheta 2021	Argentina	Médanos Grandes	-31.7217	-68.1381	1	0-5cm	0.0151m2	germination	5.76426	Diversity
39	Lei & Middleton 2021	USA	Mississippi River Alluvial Valley	30.5119	-94.708	11	0-5cm	0.047m2	germination	3.05921	Diversity
40	Lei & Middleton 2021	USA	Mississippi River Alluvial Valley	30.7911	-91.8613	11	0-5cm	0.047m2	germination	2.79605	Diversity
41	Lei & Middleton 2021	USA	Mississippi River Alluvial Valley	32.3684	-91.7883	11	0-5cm	0.047m2	germination	2.05592	Diversity
42	Lei & Middleton 2021	USA	Mississippi River Alluvial Valley	34.3231	-91.4964	11	0-5cm	0.047m2	germination	2.40132	Diversity
43	Lei & Middleton 2021	USA	Mississippi River Alluvial Valley	33.1591	-90.5109	11	0-5cm	0.047m2	germination	2.13816	Diversity
44	Lei & Middleton 2021	USA	Mississippi River Alluvial Valley	29.7992	-90.438	11	0-5cm	0.047m2	germination	3.27303	Diversity
45	Lei & Middleton 2021	USA	Mississippi River Alluvial Valley	36.4521	-89.635	11	0-5cm	0.047m2	germination	4.17763	Diversity
46	Lei & Middleton 2021	USA	Mississippi River Alluvial Valley	37.3099	-89.1971	11	0-5cm	0.047m2	germination	3.38816	Diversity
47	Lei & Middleton 2021	USA	Mississippi River Alluvial Valley	30.187	-84.2701	11	0-5cm	0.047m2	germination	2.43421	Diversity
48	Zou et al. 2021	China	Cenwanglaoshan	24.35	106.45	5	0-10cm	0.0019625m2	germination	46	Diversity
49	Zou et al. 2021	China	Cenwanglaoshan	24.35	106.45	5	0-10cm	0.0019625m2	germination	37	Diversity
50	Zou et al. 2021	China	Cenwanglaoshan	24.35	106.45	5	0-10cm	0.0019625m2	germination	30	Diversity
51	Zou et al. 2021	China	Cenwanglaoshan	24.35	106.45	5	0-10cm	0.0019625m2	germination	34	Diversity
52	Zou et al. 2021	China	Cenwanglaoshan	24.35	106.45	5	0-10cm	0.0019625m2	germination	34	Diversity
53	Zou et al. 2021	China	Dayaoshan	23.8667	110.017	5	0-10cm	0.0019625m2	germination	32	Diversity
54	Zou et al. 2021	China	Dayaoshan	23.8667	110.017	5	0-10cm	0.0019625m2	germination	23	Diversity
55	Zou et al. 2021	China	Dayaoshan	23.8667	110.017	5	0-10cm	0.0019625m2	germination	8	Diversity
56	Zou et al. 2021	China	Dayaoshan	23.8667	110.017	5	0-10cm	0.0019625m2	germination	12	Diversity
57	Zou et al. 2021	China	Huaping	25.6	109.833	5	0-10cm	0.0019625m2	germination	20	Diversity
58	Zou et al. 2021	China	Huaping	25.6	109.833	5	0-10cm	0.0019625m2	germination	13	Diversity
59	Zou et al. 2021	China	Mulun	25.1167	107.9	5	0-10cm	0.0019625m2	germination	17	Diversity
60	Zou et al. 2021	China	Mulun	25.1167	107.9	5	0-10cm	0.0019625m2	germination	32	Diversity
61	Zou et al. 2021	China	Cenwanglaoshan	24.35	106.45	10	0-10cm	0.0019625m2	germination	35	Diversity
62	Zou et al. 2021	China	Cenwanglaoshan	24.35	106.45	10	0-10cm	0.0019625m2	germination	30	Diversity
63	Zou et al. 2021	China	Cenwanglaoshan	24.35	106.45	10	0-10cm	0.0019625m2	germination	22	Diversity
64	Zou et al. 2021	China	Cenwanglaoshan	24.35	106.45	10	0-10cm	0.0019625m2	germination	30	Diversity
65	Zou et al. 2021	China	Cenwanglaoshan	24.35	106.45	10	0-10cm	0.0019625m2	germination	33	Diversity
66	Zou et al. 2021	China	Dayaoshan	23.8667	110.017	10	0-10cm	0.0019625m2	germination	28	Diversity
67	Zou et al. 2021	China	Dayaoshan	23.8667	110.017	10	0-10cm	0.0019625m2	germination	24	Diversity
68	Zou et al. 2021	China	Dayaoshan	23.8667	110.017	10	0-10cm	0.0019625m2	germination	12	Diversity
69	Zou et al. 2021	China	Dayaoshan	23.8667	110.017	10	0-10cm	0.0019625m2	germination	11	Diversity
70	Zou et al. 2021	China	Huaping	25.6	109.833	10	0-10cm	0.0019625m2	germination	26	Diversity
71	Zou et al. 2021	China	Huaping	25.6	109.833	10	0-10cm	0.0019625m2	germination	16	Diversity
72	Zou et al. 2021	China	Mulun	25.1167	107.9	10	0-10cm	0.0019625m2	germination	19	Diversity
73	Zou et al. 2021	China	Mulun	25.1167	107.9	10	0-10cm	0.0019625m2	germination	26	Diversity
74	Huang et al. 2021	China	Yongxing Island	16.825	112.342	4	0-5cm	0.003115665m2	germination	12.2	Diversity
75	Huang et al. 2021	China	Yongxing Island	16.825	112.342	4	5-10cm	0.003115665m2	germination	13.4	Diversity
76	Huang et al. 2021	China	Yongxing Island	16.825	112.342	10	0-5cm	0.003115665m2	germination	11.8	Diversity
77	Huang et al. 2021	China	Yongxing Island	16.825	112.342	10	5-10cm	0.003115665m2	germination	13.2	Diversity
78	Palma et al. 2021	Australia	Atherton Tableland	-17.4192	145.617	NA	0-5cm	0.157m2	germination	52.8977	Diversity
79	Palma et al. 2021	Australia	Atherton Tableland	-17.4192	145.617	NA	0-5cm	0.157m2	germination	39.9716	Diversity
80	Kelleway et al. 2020	Australia	Ita Lake	-34.2833	144.3	12	0-5cm	0.002826m2	germination	6.31346	Diversity
81	Tamura 2020	Japan	Houkisugisawa valley	35.4667	139.15	4	0-5cm	0.04m2	germination	39	Diversity
82	Tamura 2020	Japan	Houkisugisawa valley	35.4667	139.15	4	0-5cm	0.04m2	germination	58	Diversity
83	de Medeiros-Sarmento et al. 2021	Brazil	Estação Científica Ferreira Penna	-1.23333	-48.2833	NA	0-8cm	0.25m2	germination	12.9492	Diversity
84	de Medeiros-Sarmento et al. 2021	Brazil	EstaçãoCientífica Ferreira Penna	-1.23333	-48.2833	NA	0-8cm	0.25m2	germination	10.4719	Diversity
85	de Medeiros-Sarmento et al. 2021	Brazil	Estação Científica Ferreira Penna	-1.23333	-48.2833	NA	0-8cm	0.25m2	germination	10.5469	Diversity
86	de Medeiros-Sarmento et al. 2021	Brazil	Estação Científica Ferreira Penna	-1.23333	-48.2833	NA	0-8cm	0.25m2	germination	8.13839	Diversity
87	Saatkamp et al. 2018	France	Négreiron	43.3725	4.81824	2	0-5cm	0.024m2	germination	6.67755	Diversity
88	Saatkamp et al. 2018	France	Terme Blanc	43.5346	4.86836	2	0-5cm	0.024m2	germination	9.14531	Diversity
89	Saatkamp et al. 2018	France	Peau de Meau	43.5571	4.82372	2	0-5cm	0.024m2	germination	4.67102	Diversity
90	Saatkamp et al. 2018	France	Merle	43.6492	5.01356	2	0-5cm	0.024m2	germination	8.51306	Diversity
91	Saatkamp et al. 2018	France	La Crau Plain	43.5283	4.88097	2	0-5cm	0.024m2	germination	38	Diversity
92	Uhl & Clark 1983	Venezuela	San Carlos de Rio Negro	1.56	-67.03	NA	0-5cm	0.024m2	germination	97	Diversity
93	Uhl & Clark 1983	Venezuela	San Carlos de Rio Negro	1.56	-67.03	NA	0-5cm	0.024m2	germination	100	Diversity
94	Brenchley 1918	UK	Eothamsted	51.8066	-0.3602	6	0-2.54cm	0.02322576m2	germination	4	Diversity
95	Brenchley 1918	UK	Eothamsted	51.8066	-0.3602	6	2.54-5.08cm	0.02322576m2	germination	4	Diversity
96	Brenchley 1918	UK	Eothamsted	51.8066	-0.3602	6	5.08-7.62cm	0.02322576m2	germination	4	Diversity
97	Brenchley 1918	UK	Eothamsted	51.8066	-0.3602	6	7.62-10.16cm	0.02322576m2	germination	3	Diversity
98	Brenchley 1918	UK	Eothamsted	51.8066	-0.3602	6	10.16-12.7cm	0.02322576m2	germination	1	Diversity
99	Brenchley 1918	UK	Eothamsted	51.8066	-0.3602	6	12.7-15.24cm	0.02322576m2	germination	1	Diversity
100	Brenchley 1918	UK	Eothamsted	51.8066	-0.3602	6	15.24-17.78cm	0.02322576m2	germination	2	Diversity
101	Brenchley 1918	UK	Eothamsted	51.8066	-0.3602	6	17.78-20.32cm	0.02322576m2	germination	2	Diversity
102	Brenchley 1918	UK	Eothamsted	51.8066	-0.3602	6	20.32-22.86cm	0.02322576m2	germination	1	Diversity
103	Brenchley 1918	UK	Eothamsted	51.8066	-0.3602	6	25.4-27.94cm	0.02322576m2	germination	1	Diversity
104	Brenchley 1918	UK	Eothamsted	51.8066	-0.3602	4	0-2.54cm	0.02322576m2	germination	16	Diversity
105	Brenchley 1918	UK	Eothamsted	51.8066	-0.3602	4	2.54-5.08cm	0.02322576m2	germination	15	Diversity
106	Brenchley 1918	UK	Eothamsted	51.8066	-0.3602	4	5.08-7.62cm	0.02322576m2	germination	12	Diversity
107	Brenchley 1918	UK	Eothamsted	51.8066	-0.3602	4	7.62-10.16cm	0.02322576m2	germination	16	Diversity
108	Brenchley 1918	UK	Eothamsted	51.8066	-0.3602	4	10.16-12.7cm	0.02322576m2	germination	10	Diversity
109	Brenchley 1918	UK	Eothamsted	51.8066	-0.3602	4	12.7-15.24cm	0.02322576m2	germination	8	Diversity
110	Brenchley 1918	UK	Eothamsted	51.8066	-0.3602	4	15.24-17.78cm	0.02322576m2	germination	9	Diversity
111	Brenchley 1918	UK	Eothamsted	51.8066	-0.3602	4	17.78-20.32cm	0.02322576m2	germination	3	Diversity
112	Brenchley 1918	UK	Eothamsted	51.8066	-0.3602	4	20.32-22.86cm	0.02322576m2	germination	5	Diversity
113	Brenchley 1918	UK	Eothamsted	51.8066	-0.3602	4	22.86-25.4cm	0.02322576m2	germination	7	Diversity
114	Brenchley 1918	UK	Eothamsted	51.8066	-0.3602	4	27.94-30.48cm	0.02322576m2	germination	2	Diversity
115	Chippindale & Milton 1934	UK	Llety-Ifan-hen	52.3	-3.9	12	0-2.54cm	0.00580644m2	germination	17	Diversity
116	Chippindale & Milton 1934	UK	Llety-Ifan-hen	52.3	-3.9	12	2.54-5.08cm	0.00580644m2	germination	12	Diversity
117	Chippindale & Milton 1934	UK	Llety-Ifan-hen	52.3	-3.9	12	5.08-7.62cm	0.00580644m2	germination	5	Diversity
118	Chippindale & Milton 1934	UK	Llety-Ifan-hen	52.3	-3.9	12	7.62-10.16cm	0.00580644m2	germination	1	Diversity
119	Chippindale & Milton 1934	UK	Llety-Ifan-hen	52.3	-3.9	12	10.16-12.7cm	0.00580644m2	germination	1	Diversity
120	Chippindale & Milton 1934	UK	Llety-Ifan-hen	52.3	-3.9	12	12.7-15.24cm	0.00580644m2	germination	1	Diversity
121	Chippindale & Milton 1934	UK	Llety-Ifan-hen	52.3	-3.9	12	15.24-22.86cm	0.00580644m2	germination	1	Diversity
122	Chippindale & Milton 1934	UK	Ponterwyd	52.4	-3.84	3	0-2.54cm	0.00580644m2	germination	15	Diversity
123	Chippindale & Milton 1934	UK	Ponterwyd	52.4	-3.84	3	2.54-5.08cm	0.00580644m2	germination	12	Diversity
124	Chippindale & Milton 1934	UK	Ponterwyd	52.4	-3.84	3	5.08-7.62cm	0.00580644m2	germination	10	Diversity
125	Chippindale & Milton 1934	UK	Ponterwyd	52.4	-3.84	3	7.62-10.16cm	0.00580644m2	germination	7	Diversity
126	Chippindale & Milton 1934	UK	Ponterwyd	52.4	-3.84	3	10.16-12.7cm	0.00580644m2	germination	6	Diversity
127	Chippindale & Milton 1934	UK	Ponterwyd	52.4	-3.84	3	12.7-15.24cm	0.00580644m2	germination	6	Diversity
128	Chippindale & Milton 1934	UK	Ponterwyd	52.4	-3.84	3	15.24-17.78cm	0.00580644m2	germination	3	Diversity
129	Chippindale & Milton 1934	UK	Ponterwyd	52.4	-3.84	3	17.78-20.32cm	0.00580644m2	germination	2	Diversity
130	Chippindale & Milton 1934	UK	Ponterwyd	52.4	-3.84	3	20.32-22.86cm	0.00580644m2	germination	2	Diversity
131	Chippindale & Milton 1934	UK	Ponterwyd	52.4	-3.84	3	0-2.54cm	0.00580644m2	germination	9	Diversity
132	Chippindale & Milton 1934	UK	Ponterwyd	52.4	-3.84	3	2.54-5.08cm	0.00580644m2	germination	7	Diversity
133	Chippindale & Milton 1934	UK	Ponterwyd	52.4	-3.84	3	5.08-7.62cm	0.00580644m2	germination	2	Diversity
134	Chippindale & Milton 1934	UK	Ponterwyd	52.4	-3.84	3	7.62-10.16cm	0.00580644m2	germination	2	Diversity
135	Chippindale & Milton 1934	UK	Ponterwyd	52.4	-3.84	3	10.16-12.7cm	0.00580644m2	germination	3	Diversity
136	Chippindale & Milton 1934	UK	Ponterwyd	52.4	-3.84	3	12.7-15.24cm	0.00580644m2	germination	2	Diversity
137	Chippindale & Milton 1934	UK	Waun-fawr	52.5	-4	3	0-2.54cm	0.00580644m2	germination	40	Diversity
138	Chippindale & Milton 1934	UK	Waun-fawr	52.5	-4	3	2.54-5.08cm	0.00580644m2	germination	33	Diversity
139	Chippindale & Milton 1934	UK	Waun-fawr	52.5	-4	3	5.08-7.62cm	0.00580644m2	germination	23	Diversity
140	Chippindale & Milton 1934	UK	Waun-fawr	52.5	-4	3	7.62-10.16cm	0.00580644m2	germination	17	Diversity
141	Chippindale & Milton 1934	UK	Waun-fawr	52.5	-4	3	10.16-12.7cm	0.00580644m2	germination	10	Diversity
142	Chippindale & Milton 1934	UK	Waun-fawr	52.5	-4	3	12.7-15.24cm	0.00580644m2	germination	11	Diversity
143	Chippindale & Milton 1934	UK	Waun-fawr	52.5	-4	3	15.24-17.78cm	0.00580644m2	germination	9	Diversity
144	Chippindale & Milton 1934	UK	Waun-fawr	52.5	-4	3	17.78-20.32cm	0.00580644m2	germination	7	Diversity
145	Chippindale & Milton 1934	UK	Waun-fawr	52.5	-4	3	20.32-22.86cm	0.00580644m2	germination	5	Diversity
146	Chippindale & Milton 1934	UK	Waun-fawr	52.5	-4	3	22.86-25.4cm	0.00580644m2	germination	1	Diversity
147	Chippindale & Milton 1934	UK	Waun-fawr	52.5	-4	3	25.4-27.94cm	0.00580644m2	germination	5	Diversity
148	Chippindale & Milton 1934	UK	Waun-fawr	52.5	-4	3	27.94-30.48cm	0.00580644m2	germination	1	Diversity
149	Milton 1939	UK	Plynlymon	52.467	-3.78307	3	0-17.78cm	0.0003117m2	germination	12	Diversity
150	Milton 1939	UK	Plynlymon	52.467	-3.78307	3	0-17.78cm	0.0003117m2	germination	8	Diversity
151	Milton 1939	UK	Plynlymon	52.467	-3.78307	3	0-17.78cm	0.0003117m2	germination	12	Diversity
152	Milton 1939	UK	Plynlymon	52.467	-3.78307	3	0-17.78cm	0.0003117m2	germination	10	Diversity
153	Milton 1939	UK	Plynlymon	52.467	-3.78307	3	0-17.78cm	0.0003117m2	germination	8	Diversity
154	Milton 1939	UK	Plynlymon	52.467	-3.78307	3	0-17.78cm	0.0003117m2	germination	8	Diversity
155	Milton 1939	UK	Plynlymon	52.6722	-3.898	3	0-17.78cm	0.0003117m2	germination	12	Diversity
156	Milton 1939	UK	Plynlymon	52.6722	-3.898	3	0-17.78cm	0.0003117m2	germination	16	Diversity
157	Milton 1939	UK	Plynlymon	52.6722	-3.898	3	0-17.78cm	0.0003117m2	germination	14	Diversity
158	Milton 1939	UK	Plynlymon	52.6722	-3.898	3	0-17.78cm	0.0003117m2	germination	11	Diversity
159	Milton 1939	UK	Plynlymon	52.6722	-3.898	3	0-17.78cm	0.0003117m2	germination	11	Diversity
160	Milton 1939	UK	Plynlymon	52.6722	-3.898	3	0-17.78cm	0.0003117m2	germination	8	Diversity
161	Milton 1939	UK	Dovey	52.6	-4.03	3	0-17.78cm	0.0003117m2	germination	4	Diversity
162	Milton 1939	UK	Dovey	52.6	-4.03	3	0-17.78cm	0.0003117m2	germination	7	Diversity
163	Milton 1939	UK	Dovey	52.6	-4.03	3	0-17.78cm	0.0003117m2	germination	7	Diversity
164	Milton 1939	UK	Dovey	52.6	-4.03	3	0-17.78cm	0.0003117m2	germination	4	Diversity
165	Milton 1939	UK	Dovey	52.6	-4.03	3	0-17.78cm	0.0003117m2	germination	11	Diversity
166	Oosting & Humphreys 1940	USA	Durham	35.98	-78.94	11	0-13.462cm	0.0277473010820611m2	germination	46.7076	Diversity
167	Oosting & Humphreys 1940	USA	Durham	35.98	-78.94	11	0-13.462cm	0.0277473010820611m2	germination	33.8061	Diversity
168	Oosting & Humphreys 1940	USA	Durham	35.98	-78.94	11	0-13.462cm	0.0277473010820611m2	germination	37.4613	Diversity
169	Dore & Raymond 1942	Canada	Cowansville	45.2	-72.74	NA	0-2.54cm	0.09290304m2	germination	32	Diversity
170	Dore & Raymond 1942	Canada	Cowansville	45.2	-72.74	NA	0-2.54cm	0.09290304m2	germination	21	Diversity
171	Dore & Raymond 1942	Canada	Cowansville	45.2	-72.74	NA	0-2.54cm	0.09290304m2	germination	33	Diversity
172	Dore & Raymond 1942	Canada	Cowansville	45.2	-72.74	NA	0-2.54cm	0.09290304m2	germination	32	Diversity
173	Weaver & Muelle 1942	USA	Pleasant Dale	40.79	-96.9	3	0-1.77cm	0.0903224m2	germination	10	Diversity
174	Weaver & Muelle 1942	USA	Lincoln	40.8	-96.6	3	0-1.77cm	0.0903224m2	germination	8	Diversity
175	Weaver & Muelle 1942	USA	Lincoln	40.8	-96.6	3	0-1.77cm	0.0903224m2	germination	10	Diversity
176	Weaver & Muelle 1942	USA	Crete	40.6	-96.9	3	0-1.77cm	0.0903224m2	germination	7	Diversity
177	Weaver & Muelle 1942	USA	Clay Center	40.5	-98.1	3	0-1.77cm	0.0903224m2	germination	11	Diversity
178	Weaver & Muelle 1942	USA	Fairfield	40.43	-98.1	3	0-1.77cm	0.0903224m2	germination	15	Diversity
179	Weaver & Muelle 1942	USA	Carleton	40.3	-97.6	3	0-1.77cm	0.0903224m2	germination	7	Diversity
180	Weaver & Muelle 1942	USA	Nelson	40.19	-98	3	0-1.77cm	0.0903224m2	germination	8	Diversity
181	Weaver & Muelle 1942	USA	Superior	40.03	-97.9	3	0-1.77cm	0.0903224m2	germination	9	Diversity
182	Weaver & Muelle 1942	USA	Holdrege	40.4	-99.3	3	0-1.77cm	0.0903224m2	germination	15	Diversity
183	Weaver & Muelle 1942	USA	Alma	40.1	-99.3	3	0-1.77cm	0.0903224m2	germination	7	Diversity
184	Weaver & Muelle 1942	USA	Norton	41.9	-71.1	3	0-1.77cm	0.0903224m2	germination	4	Diversity
185	Weaver & Muelle 1942	USA	Jennings	39.8	-99.8	3	0-1.77cm	0.0903224m2	germination	12	Diversity
186	Weaver & Muelle 1942	USA	Jennings	39.8	-99.8	3	0-1.77cm	0.0903224m2	germination	10	Diversity
187	Weaver & Muelle 1942	USA	Colby	39.3	-101	3	0-1.77cm	0.0903224m2	germination	5	Diversity
188	Weaver & Muelle 1942	USA	Brewster	39.3	-101.3	3	0-1.77cm	0.0903224m2	germination	10	Diversity
189	Weaver & Muelle 1942	USA	Goodland	39.35	-101.7	3	0-1.77cm	0.0903224m2	germination	10	Diversity
190	Weaver & Muelle 1942	USA	Kanorado	39.36	-101.9	3	0-1.77cm	0.0903224m2	germination	7	Diversity
191	Weaver & Muelle 1942	USA	Burlington	39.24	-102.29	3	0-1.77cm	0.0903224m2	germination	14	Diversity
192	Weaver & Muelle 1942	USA	Stratton	39.3	-102.6	3	0-1.77cm	0.0903224m2	germination	8	Diversity
193	Weaver & Muelle 1942	USA	Seibert	39.3	-102.87	3	0-1.77cm	0.0903224m2	germination	9	Diversity
194	Weaver & Muelle 1942	USA	Idalia	39.7	-102.29	3	0-1.77cm	0.0903224m2	germination	8	Diversity
195	Weaver & Muelle 1942	USA	Chetenne Wells	38.82	-102.34	3	0-1.77cm	0.0903224m2	germination	9	Diversity
196	Weaver & Muelle 1942	USA	Arriba	39.28	-103.27	3	0-1.77cm	0.0903224m2	germination	9	Diversity
197	Weaver & Muelle 1942	USA	Phillipsburg	39.75	-99.32	3	0-1.77cm	0.0903224m2	germination	7	Diversity
198	Weaver & Muelle 1942	USA	Stockton	39.43	-99.27	3	0-1.77cm	0.0903224m2	germination	12	Diversity
199	Weaver & Muelle 1942	USA	Hays	38.87	-99.31	3	0-1.77cm	0.0903224m2	germination	5	Diversity
200	Weaver & Muelle 1942	USA	Hays	38.87	-99.31	3	0-1.77cm	0.0903224m2	germination	8	Diversity
201	Weaver & Muelle 1942	USA	Ogallah	38.99	-99.74	3	0-1.77cm	0.0903224m2	germination	9	Diversity
202	Weaver & Muelle 1942	USA	Quinter	39.05	-100.24	3	0-1.77cm	0.0903224m2	germination	12	Diversity
203	Weaver & Muelle 1942	USA	Buffalo Park	37.68	-97.46	3	0-1.77cm	0.0903224m2	germination	8	Diversity
204	Weaver & Muelle 1942	USA	Winona	39.06	-101.24	3	0-1.77cm	0.0903224m2	germination	8	Diversity
205	Weaver & Muelle 1942	USA	Winona	39.06	-101.24	3	0-1.77cm	0.0903224m2	germination	11	Diversity
206	Weaver & Muelle 1942	USA	Wallace	38.91	-101.59	3	0-1.77cm	0.0903224m2	germination	9	Diversity
207	Weaver & Muelle 1942	USA	Wallace	38.91	-101.59	3	0-1.77cm	0.0903224m2	germination	11	Diversity
208	Weaver & Muelle 1942	USA	Tribune	38.46	-101.75	3	0-1.77cm	0.0903224m2	germination	12	Diversity
209	Weaver & Muelle 1942	USA	Syracuse	37.98	-101.75	3	0-1.77cm	0.0903224m2	germination	5	Diversity
210	Weaver & Muelle 1942	USA	Syracuse	37.98	-101.75	3	0-1.77cm	0.0903224m2	germination	7	Diversity
211	Weaver & Muelle 1942	USA	Syracuse	37.98	-101.75	3	0-1.77cm	0.0903224m2	germination	7	Diversity
212	Weaver & Muelle 1942	USA	Holcomb	37.99	-100.98	3	0-1.77cm	0.0903224m2	germination	5	Diversity
213	Weaver & Muelle 1942	USA	Kalvesta	38.05	-100.28	3	0-1.77cm	0.0903224m2	germination	3	Diversity
214	Weaver & Muelle 1942	USA	Dighton	38.48	-100.46	3	0-1.77cm	0.0903224m2	germination	9	Diversity
215	Weaver & Muelle 1942	USA	Dighton	38.48	-100.46	3	0-1.77cm	0.0903224m2	germination	12	Diversity
216	Weaver & Muelle 1942	USA	Dighton	38.48	-100.46	3	0-1.77cm	0.0903224m2	germination	8	Diversity
217	Weaver & Muelle 1942	USA	Larid	38.44	-100.05	3	0-1.77cm	0.0903224m2	germination	12	Diversity
218	Weaver & Muelle 1942	USA	Ness City	38.45	-99.9	3	0-1.77cm	0.0903224m2	germination	10	Diversity
219	Weaver & Muelle 1942	USA	Ness City	38.45	-99.9	3	0-1.77cm	0.0903224m2	germination	6	Diversity
220	Weaver & Muelle 1942	USA	LaCrosse	38.53	-99.3	3	0-1.77cm	0.0903224m2	germination	8	Diversity
221	Weaver & Muelle 1942	USA	LaCrosse	38.53	-99.3	3	0-1.77cm	0.0903224m2	germination	8	Diversity
222	Olmsted & Curtis 1947	USA	Maine	44.91	-68.66	10	0cm	0.00258064m2	germination	11	Diversity
223	Olmsted & Curtis 1947	USA	Maine	44.91	-68.66	10	0cm	0.00258064m2	germination	13	Diversity
224	Olmsted & Curtis 1947	USA	Maine	44.91	-68.66	10	0cm	0.00258064m2	germination	5	Diversity
225	Olmsted & Curtis 1947	USA	Maine	44.91	-68.66	10	0cm	0.00258064m2	germination	8	Diversity
226	Olmsted & Curtis 1947	USA	Maine	44.91	-68.66	10	0cm	0.00258064m2	germination	12	Diversity
227	Olmsted & Curtis 1947	USA	Maine	44.91	-68.66	10	0cm	0.00258064m2	germination	10	Diversity
228	Olmsted & Curtis 1947	USA	Maine	44.91	-68.66	10	0cm	0.00258064m2	germination	8	Diversity
229	Champness & Morris 1948	UK	England and Wales	55	-4	NA	0-17.78cm	0.00245246415699736m2	germination	17	Diversity
230	Champness & Morris 1948	UK	England and Wales	55	-4	NA	0-17.78cm	0.00245246415699736m2	germination	23	Diversity
231	Champness & Morris 1948	UK	England and Wales	55	-4	NA	0-17.78cm	0.00245246415699736m2	germination	27	Diversity
232	Champness & Morris 1948	UK	England and Wales	55	-4	NA	0-17.78cm	0.00245246415699736m2	germination	33	Diversity
233	Champness & Morris 1948	UK	England and Wales	55	-4	NA	0-17.78cm	0.00245246415699736m2	germination	29.2	Diversity
234	Champness & Morris 1948	UK	England and Wales	55	-4	NA	0-17.78cm	0.00245246415699736m2	germination	24.2	Diversity
235	Champness & Morris 1948	UK	England and Wales	55	-4	NA	0-17.78cm	0.00245246415699736m2	germination	54	Diversity
236	Champness & Morris 1948	UK	England and Wales	55	-4	NA	0-17.78cm	0.00245246415699736m2	germination	29.7	Diversity
237	Champness & Morris 1948	UK	England and Wales	55	-4	NA	0-17.78cm	0.00245246415699736m2	germination	30.2	Diversity
238	Champness & Morris 1948	UK	England and Wales	55	-4	NA	0-17.78cm	0.00245246415699736m2	germination	31	Diversity
239	Champness & Morris 1948	UK	England and Wales	55	-4	NA	0-17.78cm	0.00245246415699736m2	germination	32	Diversity
240	Champness & Morris 1948	UK	England and Wales	55	-4	NA	0-17.78cm	0.00245246415699736m2	germination	27	Diversity
241	Champness & Morris 1948	UK	England and Wales	55	-4	NA	0-17.78cm	0.00245246415699736m2	germination	13	Diversity
242	Champness & Morris 1948	UK	England and Wales	55	-4	NA	0-17.78cm	0.00245246415699736m2	germination	17.7	Diversity
243	Champness & Morris 1948	UK	England and Wales	55	-4	NA	0-17.78cm	0.00245246415699736m2	germination	12	Diversity
244	Champness & Morris 1948	UK	England and Wales	55	-4	NA	0-17.78cm	0.00245246415699736m2	germination	30	Diversity
245	Champness & Morris 1948	UK	England and Wales	55	-4	NA	0-17.78cm	0.00245246415699736m2	germination	28.5	Diversity
246	Champness & Morris 1948	UK	England and Wales	55	-4	NA	0-17.78cm	0.00245246415699736m2	germination	25	Diversity
247	Champness & Morris 1948	UK	England and Wales	55	-4	NA	0-17.78cm	0.00245246415699736m2	germination	19.5	Diversity
248	Champness & Morris 1948	UK	England and Wales	55	-4	NA	0-17.78cm	0.00245246415699736m2	germination	15	Diversity
249	Champness & Morris 1948	UK	England and Wales	55	-4	NA	0-17.78cm	0.00245246415699736m2	germination	11	Diversity
250	Champness & Morris 1948	UK	England and Wales	55	-4	NA	0-17.78cm	0.00245246415699736m2	germination	7	Diversity
251	Champness & Morris 1948	UK	England and Wales	55	-4	NA	0-17.78cm	0.00245246415699736m2	germination	25	Diversity
252	Champness & Morris 1948	UK	England and Wales	55	-4	NA	0-17.78cm	0.00245246415699736m2	germination	16	Diversity
253	Champness & Morris 1948	UK	England and Wales	55	-4	NA	0-17.78cm	0.00245246415699736m2	germination	11.5	Diversity
254	Went 1949	USA	Pinto Basin	33.92	-115.7	1	0-0.5cm	0.04m2	germination	52	Diversity
255	Went 1949	USA	Hidden Valley	34.14	-118.87	1	0-0.5cm	0.04m2	germination	49	Diversity
256	Lippert & Hopkins 1950	USA	Hays	38.87	-99.32	11	0-1.28cm	0.0929m2	germination	11	Diversity
257	Major & Pyott 1966	USA	Yolo County	38.5083	-122.042	10	0-2.5cm	0.00215m2	germination	7	Diversity
258	Major & Pyott 1966	USA	Yolo County	38.5083	-122.042	10	2.5-5cm	0.00215m2	germination	5	Diversity
259	Johnston et al. 1969	Canada	Waterton Lake	49.08	-113.86	10	0-2.5cm	0.00785m2	germination	16	Diversity
260	Johnston et al. 1969	Canada	Waterton Lake	49.08	-113.86	10	0-2.5cm	0.00785m2	germination	11	Diversity
261	Johnston et al. 1969	Canada	Waterton Lake	49.08	-113.86	10	0-2.5cm	0.00785m2	germination	32	Diversity
262	Frank & Safford 1970	USA	Penobscot Maine	46.35	-68.5	5	0-15.24cm	0.0182322216m2	germination	13	Diversity
263	Kellman 1970	Canada	Haney	49.25	-122.583	6	0-5cm	0.00785m2	germination	19	Diversity
264	Kellman 1970	Canada	Haney	49.25	-122.583	6	5-10cm	0.00785m2	germination	8	Diversity
265	Kellman 1974	Canada	Haney	49.2667	-122.583	8	0-10cm	0.126m2	germination	17	Diversity
266	Kellman 1974	Canada	Haney	49.2667	-122.583	8	0-10cm	0.126m2	germination	16	Diversity
267	Goodall et al. 1973	USA	Bajada	35.56	-106.2	7	0cm	0.01m2	germination	3	Diversity
268	Goodall et al. 1973	USA	Bajada	35.56	-106.2	7	0-1cm	0.01m2	germination	9	Diversity
269	Goodall et al. 1973	USA	Bajada	35.56	-106.2	7	1-2cm	0.01m2	germination	8	Diversity
270	Goodall et al. 1973	USA	Bajada	35.56	-106.2	7	2-5cm	0.01m2	germination	8	Diversity
271	Goodall et al. 1973	USA	Bajada	35.56	-106.2	7	5-10cm	0.01m2	germination	5	Diversity
272	Goodall et al. 1973	USA	Jornada	33.6167	-106.733	7	0-1cm	0.01m2	germination	12	Diversity
273	Goodall et al. 1973	USA	Jornada	33.6167	-106.733	7	1-2cm	0.01m2	germination	13	Diversity
274	Goodall et al. 1973	USA	Jornada	33.6167	-106.733	7	2-5cm	0.01m2	germination	13	Diversity
275	Goodall et al. 1973	USA	Jornada	33.6167	-106.733	7	5-10cm	0.01m2	germination	9	Diversity
276	Goodall et al. 1973	USA	Jornada	33.6167	-106.733	7	0-1cm	0.01m2	germination	9	Diversity
277	Goodall et al. 1973	USA	Jornada	33.6167	-106.733	7	1-2cm	0.01m2	germination	10	Diversity
278	Goodall et al. 1973	USA	Jornada	33.6167	-106.733	7	2-5cm	0.01m2	germination	10	Diversity
279	Goodall et al. 1973	USA	Jornada	33.6167	-106.733	7	5-10cm	0.01m2	germination	7	Diversity
280	Jalloq 1975	UK	Cardiganshire	52.5167	-4.4	4	0-10cm	0.171199865m2	germination	20	Diversity
281	Jalloq 1975	UK	Cardiganshire	52.5167	-4.4	4	0-10cm	0.18237434m2	germination	20	Diversity
282	Jalloq 1975	UK	Cardiganshire	52.5167	-4.4	4	0-10cm	0.163946465m2	germination	31	Diversity
283	Jalloq 1975	UK	Cardiganshire	52.5167	-4.4	4	0-10cm	0.120011585m2	germination	22	Diversity
284	Chu et al.2019	China	Gangcha County, Qinghai Province	37.35	100.067	5	0-7cm	0.25m2	germination	4.25692	Diversity
285	Chu et al.2019	China	Gangcha County, Qinghai Province	37.35	100.067	5	7-15cm	0.25m2	germination	1.30061	Diversity
286	Chu et al.2019	China	Gangcha County, Qinghai Province	37.35	100.067	5	0-15cm	0.25m2	germination	4.59429	Diversity
287	Chu et al.2019	China	Gangcha County, Qinghai Province	37.35	100.067	7	0-7cm	0.25m2	germination	8.42295	Diversity
288	Chu et al.2019	China	Gangcha County, Qinghai Province	37.35	100.067	7	7-15cm	0.25m2	germination	4.78358	Diversity
289	Chu et al.2019	China	Gangcha County, Qinghai Province	37.35	100.067	7	0-15cm	0.25m2	germination	8.70684	Diversity
290	Chu et al.2019	China	Gangcha County, Qinghai Province	37.35	100.067	11	0-7cm	0.25m2	germination	9.5	Diversity
291	Chu et al.2019	China	Gangcha County, Qinghai Province	37.35	100.067	11	7-15cm	0.25m2	germination	7.75	Diversity
292	Chu et al.2019	China	Gangcha County, Qinghai Province	37.35	100.067	11	0-15cm	0.25m2	germination	10.875	Diversity
293	Valdez et al.2019	Germany	south-western edge of Lake Schmiechen in Baden-Württemberg, Germany	49.3	9.65	3	0-10cm	0.0089m2	germination	46	Diversity
294	Omomoh et al. 2019	Nigeria	Akure Forest Reserve	7.27827	5.03389	11	0-3cm	1m2	germination	9	Diversity
295	Omomoh et al. 2019	Nigeria	Akure Forest Reserve	7.27827	5.03389	11	3-6cm	1m2	germination	9	Diversity
296	Omomoh et al. 2019	Nigeria	Akure Forest Reserve	7.27827	5.03389	11	6-9cm	1m2	germination	7	Diversity
297	Omomoh et al. 2019	Nigeria	Akure Forest Reserve	7.27827	5.03389	11	0-9cm	1m2	germination	9	Diversity
298	Mi et al.2019	China	The top of the Hezhai mine	35.775	111.9	NA	0-20cm	0.004m2	germination	8	Diversity
299	Mi et al.2019	China	The middle of the Hezhai mine	35.775	111.9	NA	0-20cm	0.004m2	germination	13	Diversity
300	Mi et al.2019	China	The bottom of the Hezhai mine	35.775	111.9	NA	0-20cm	0.004m2	germination	12	Diversity
301	Hu et al. 2019	China	Huan County	37.1167	106.8	11	0-10cm	0.0254m2	germination	13	Diversity
302	Hu et al. 2019	China	Huan County	37.1167	106.8	11	0-10cm	0.0254m2	germination	17	Diversity
303	He et al. 2020	China	GC-Ⅰ,Guiyang	26.55	106.2	2	0-5cm	0.01m2	germination	8.01399	Diversity
304	He et al. 2020	China	GC-Ⅰ,Guiyang	26.55	106.2	2	5-10cm	0.01m2	germination	3.47712	Diversity
305	He et al. 2020	China	GC-Ⅰ,Guiyang	26.55	106.2	2	10-15cm	0.01m2	germination	5.88998	Diversity
306	He et al. 2020	China	GC-Ⅰ,Guiyang	26.55	106.2	2	0-15cm	0.01m2	germination	20	Diversity
307	He et al. 2020	China	GC-Ⅱ,Guiyang	26.55	106.2	2	0-5cm	0.01m2	germination	4.32308	Diversity
308	He et al. 2020	China	GC-Ⅱ,Guiyang	26.55	106.2	2	5-10cm	0.01m2	germination	2.84967	Diversity
309	He et al. 2020	China	GC-Ⅱ,Guiyang	26.55	106.2	2	10-15cm	0.01m2	germination	2.26668	Diversity
310	He et al. 2020	China	GC-Ⅱ,Guiyang	26.55	106.2	2	0-15cm	0.01m2	germination	28	Diversity
311	He et al. 2020	China	SCG-Ⅰ, Guiyang	26.55	106.2	2	0-5cm	0.01m2	germination	5.40909	Diversity
312	He et al. 2020	China	SCG-Ⅰ, Guiyang	26.55	106.2	2	5-10cm	0.01m2	germination	3.00654	Diversity
313	He et al. 2020	China	SCG-Ⅰ, Guiyang	26.55	106.2	2	10-15cm	0.01m2	germination	3.66565	Diversity
314	He et al. 2020	China	SCG-Ⅰ, Guiyang	26.55	106.2	2	0-15cm	0.01m2	germination	30	Diversity
315	He et al. 2020	China	SCG-Ⅱ, Guiyang	26.55	106.2	2	0-5cm	0.01m2	germination	6.44056	Diversity
316	He et al. 2020	China	SCG-Ⅱ, Guiyang	26.55	106.2	2	5-10cm	0.01m2	germination	3.63399	Diversity
317	He et al. 2020	China	SCG-Ⅱ, Guiyang	26.55	106.2	2	10-15cm	0.01m2	germination	4.18389	Diversity
318	He et al. 2020	China	SCG-Ⅱ, Guiyang	26.55	106.2	2	0-15cm	0.01m2	germination	38	Diversity
319	He et al. 2020	China	TVSF, Guiyang	26.55	106.2	2	0-5cm	0.01m2	germination	5.57203	Diversity
320	He et al. 2020	China	TVSF, Guiyang	27.1	106.2	2	5-10cm	0.01m2	germination	3.18954	Diversity
321	He et al. 2020	China	TVSF, Guiyang	26.55	106.2	2	10-15cm	0.01m2	germination	4.14781	Diversity
322	He et al. 2020	China	TVSF, Guiyang	26.55	106.2	2	0-15cm	0.01m2	germination	32	Diversity
323	He et al. 2020	China	SF, Guiyang	26.55	106.2	2	0-5cm	0.01m2	germination	4.56154	Diversity
324	He et al. 2020	China	SF, Guiyang	26.55	106.2	2	5-10cm	0.01m2	germination	3.39869	Diversity
325	He et al. 2020	China	SF, Guiyang	26.55	106.2	2	10-15cm	0.01m2	germination	3.85097	Diversity
326	He et al. 2020	China	SF, Guiyang	26.55	106.2	2	0-15cm	0.01m2	germination	35	Diversity
327	He et al. 2020	China	SEBF, Guiyang	26.55	106.2	2	0-5cm	0.01m2	germination	6.18951	Diversity
328	He et al. 2020	China	SEBF, Guiyang	26.55	106.2	2	5-10cm	0.01m2	germination	4.52288	Diversity
329	He et al. 2020	China	SEBF, Guiyang	26.55	106.2	2	10-15cm	0.01m2	germination	4.53234	Diversity
330	He et al. 2020	China	SEBF, Guiyang	26.55	106.2	2	0-15cm	0.01m2	germination	34	Diversity
331	He et al. 2020	China	PEBF, Guiyang	26.55	106.2	2	0-5cm	0.01m2	germination	6.27133	Diversity
332	He et al. 2020	China	PEBF, Guiyang	26.55	106.2	2	5-10cm	0.01m2	germination	4.31373	Diversity
333	He et al. 2020	China	PEBF, Guiyang	26.55	106.2	2	10-15cm	0.01m2	germination	5.27914	Diversity
334	He et al. 2020	China	PEBF, Guiyang	26.55	106.2	2	0-15cm	0.01m2	germination	33	Diversity
335	Liu et al. 2020	China	the Xinxue River constructed wetland in Weishan County, Jining City, Shandong Province	34.74	117.143	3	0-10cm	0.2827m2	germination	9	Diversity
336	Block et al. 2020	USA	BNI Coal mine in central North Dakota	47.0536	-101.329	8	0-15cm	0.000962m2	germination	2	Diversity
337	Block et al. 2020	USA	BNI Coal mine in central North Dakota	47.0536	-101.329	8	30-45cm	0.000962m2	germination	2	Diversity
338	Block et al. 2020	USA	BNI Coal mine in central North Dakota	47.0536	-101.329	8	60-75cm	0.000962m2	germination	1	Diversity
339	Block et al. 2020	USA	BNI Coal mine in central North Dakota	47.0536	-101.329	8	90-120cm	0.000962m2	germination	1	Diversity
340	Block et al. 2020	USA	BNI Coal mine in central North Dakota	47.0536	-101.329	8	300-350cm	0.000962m2	germination	1	Diversity
341	Block et al. 2020	USA	BNI Coal mine in central North Dakota	47.0536	-101.329	8	450-490cm	0.000962m2	germination	1	Diversity
342	Block et al. 2020	USA	BNI Coal mine in central North Dakota	47.0536	-101.329	8	750-790cm	0.000962m2	germination	3	Diversity
343	Mei et al. 2020	Italy	FMU1,Nerone massif	43.55	12.5	5	0-15cm	0.0225m2	germination	88	Diversity
344	Mei et al. 2020	Italy	FMU2,Nerone massif	43.55	12.5	5	0-15cm	0.0225m2	germination	158	Diversity
345	Mei et al. 2020	Italy	FMU5,Nerone massif	43.55	12.5	5	0-15cm	0.0225m2	germination	67	Diversity
346	Mei et al. 2020	Italy	FMU6,Nerone massif	43.55	12.5	5	0-15cm	0.0225m2	germination	66	Diversity
347	Mei et al. 2020	Italy	FMU7,Nerone massif	43.55	12.5	5	0-15cm	0.0225m2	germination	115	Diversity
348	He et al. 2020	China	Maqu Wetland Protection Area1	33.75	102.067	NA	0-5cm	0.001m2	germination	25.0447	Diversity
349	He et al. 2020	China	Maqu Wetland Protection Area1	33.75	102.067	NA	5-10cm	0.001m2	germination	13.0476	Diversity
350	He et al. 2020	China	Maqu Wetland Protection Area1	33.75	102.067	NA	0-10cm	0.001m2	germination	36.1322	Diversity
351	He et al. 2020	China	Maqu Wetland Protection Area2	33.75	102.067	NA	0-5cm	0.001m2	germination	43.8637	Diversity
352	He et al. 2020	China	Maqu Wetland Protection Area2	33.75	102.067	NA	5-10cm	0.001m2	germination	12.7697	Diversity
353	He et al. 2020	China	Maqu Wetland Protection Area2	33.75	102.067	NA	0-10cm	0.001m2	germination	55.9283	Diversity
354	He et al. 2020	China	Maqu Wetland Protection Area3	33.75	102.067	NA	0-5cm	0.001m2	germination	41.4904	Diversity
355	He et al. 2020	China	Maqu Wetland Protection Area3	33.75	102.067	NA	5-10cm	0.001m2	germination	14.3236	Diversity
356	He et al. 2020	China	Maqu Wetland Protection Area3	33.75	102.067	NA	0-10cm	0.001m2	germination	47.0487	Diversity
357	He et al. 2020	China	Maqu Wetland Protection Area4	33.75	102.067	NA	0-5cm	0.001m2	germination	50.3679	Diversity
358	He et al. 2020	China	Maqu Wetland Protection Area4	33.75	102.067	NA	5-10cm	0.001m2	germination	17.242	Diversity
359	He et al. 2020	China	Maqu Wetland Protection Area4	33.75	102.067	NA	0-10cm	0.001m2	germination	35.8097	Diversity
360	He et al. 2020	China	Maqu Wetland Protection Area5	33.75	102.067	NA	0-5cm	0.001m2	germination	76.3219	Diversity
361	He et al. 2020	China	Maqu Wetland Protection Area5	33.75	102.067	NA	5-10cm	0.001m2	germination	16.0705	Diversity
362	He et al. 2020	China	Maqu Wetland Protection Area5	33.75	102.067	NA	0-10cm	0.001m2	germination	86.7367	Diversity
363	He et al. 2020	China	Maqu Wetland Protection Area6	33.75	102.067	NA	0-5cm	0.001m2	germination	77.9836	Diversity
364	He et al. 2020	China	Maqu Wetland Protection Area6	33.75	102.067	NA	5-10cm	0.001m2	germination	16.3489	Diversity
365	He et al. 2020	China	Maqu Wetland Protection Area6	33.75	102.067	NA	0-10cm	0.001m2	germination	92.6758	Diversity
366	Jara-Guerrero et al. 2020	China	the southwesternmost tip of Ecuador	-3.57096	80.1462	11	0-3cm	0.0625m2	germination	15	Diversity
367	Veselkin et al. 2020	Russia	Group I, Yekaterinburg	56.8519	60.6122	7	0-10cm	0.03m2	germination	15.7	Diversity
368	Veselkin et al. 2020	Russia	Group II, Yekaterinburg	56.8519	60.6122	7	0-10cm	0.03m2	germination	13	Diversity
369	Veselkin et al. 2020	Russia	Group IV, Yekaterinburg	56.8519	60.6122	7	0-10cm	0.03m2	germination	13	Diversity
370	Erfanzadeh et al. 2020	Iran	upslope edge of the Astragalus myriacanthus, Marvast, Yazd Province	31.8833	54.4167	9	0-5cm	0.0196m2	germination	18	Diversity
371	Erfanzadeh et al. 2020	Iran	downslope edge of the Astragalus myriacanthus, Marvast, Yazd Province	31.8833	54.4167	9	0-5cm	0.0196m2	germination	18	Diversity
372	Erfanzadeh et al. 2020	Iran	centre of the Astragalus myriacanthus, Marvast, Yazd Province	31.8833	54.4167	9	0-5cm	0.0196m2	germination	15	Diversity
373	Erfanzadeh et al. 2020	Iran	outside of the Astragalus myriacanthus, Marvast, Yazd Province	31.8833	54.4167	9	0-5cm	0.0196m2	germination	3	Diversity
374	Erfanzadeh et al. 2020	Iran	upslope edge of the Acantholimon spinosum, Marvast, Yazd Province	31.8833	54.4167	9	0-5cm	0.0196m2	germination	22	Diversity
375	Erfanzadeh et al. 2020	Iran	downslope edge of the Acantholimon spinosum, Marvast, Yazd Province	31.8833	54.4167	9	0-5cm	0.0196m2	germination	15	Diversity
376	Erfanzadeh et al. 2020	Iran	centre of the Acantholimon spinosum, Marvast, Yazd Province	31.8833	54.4167	9	0-5cm	0.0196m2	germination	13	Diversity
377	Erfanzadeh et al. 2020	Iran	outside of the Acantholimon spinosum, Marvast, Yazd Province	31.8833	54.4167	9	0-5cm	0.0196m2	germination	7	Diversity
378	Liu et al. 2020	China	Nonflooded control area of Lake Lashi wetland	26.8833	100.142	11	0-120cm	0.01m2	germination	20	Diversity
379	Liu et al. 2020	China	Flood plain area of Lake Lashi wetland	26.8833	100.142	11	0-120cm	0.01m2	germination	23	Diversity
380	Liu et al. 2020	China	Seasonally flooded area of Lake Lashi wetland	26.8833	100.142	11	0-120cm	0.01m2	germination	18	Diversity
381	Liu et al. 2020	China	Perennially flooded area of Lake Lashi wetland	26.8833	100.142	11	0-120cm	0.01m2	germination	6	Diversity
382	Schneider et al. 2020	Argentina	P1,the Middle Paraná floodplain	-31.6943	-60.5513	NA	0-7cm	0.008481m2	germination	6	Diversity
383	Schneider et al. 2020	Argentina	P2,the Middle Paraná floodplain	-31.6748	-60.5104	NA	0-7cm	0.008481m2	germination	12	Diversity
384	Schneider et al. 2020	Argentina	P3,the Middle Paraná floodplain	-31.6735	-60.5096	NA	0-7cm	0.008481m2	germination	7	Diversity
385	Schneider et al. 2020	Argentina	P4,the Middle Paraná floodplain	-31.6393	-60.4725	NA	0-7cm	0.008481m2	germination	12	Diversity
386	Schneider et al. 2020	Argentina	P5,the Middle Paraná floodplain	-31.6399	-60.4807	NA	0-7cm	0.008481m2	germination	15	Diversity
387	Schneider et al. 2020	Argentina	P6,the Middle Paraná floodplain	-31.6617	-60.4939	NA	0-7cm	0.008481m2	germination	14	Diversity
388	Schneider et al. 2020	Argentina	P7,the Middle Paraná floodplain	-31.6647	-60.5006	NA	0-7cm	0.008481m2	germination	13	Diversity
389	Schneider et al. 2020	Argentina	P8,the Middle Paraná floodplain	-31.6678	-60.4952	NA	0-7cm	0.008481m2	germination	15	Diversity
390	Schneider et al. 2020	Argentina	P9,the Middle Paraná floodplain	-31.6518	-60.528	NA	0-7cm	0.008481m2	germination	8	Diversity
391	Schneider et al. 2020	Argentina	P10,the Middle Paraná floodplain	-31.6556	-60.5338	NA	0-7cm	0.008481m2	germination	16	Diversity
392	Schneider et al. 2020	Argentina	P11,the Middle Paraná floodplain	-31.651	-60.5958	NA	0-7cm	0.008481m2	germination	6	Diversity
393	Schneider et al. 2020	Argentina	P12,the Middle Paraná floodplain	-31.6433	-60.573	NA	0-7cm	0.008481m2	germination	20	Diversity
394	Schneider et al. 2020	Argentina	P13,the Middle Paraná floodplain	-31.6466	-60.5824	NA	0-7cm	0.008481m2	germination	9	Diversity
395	Schneider et al. 2020	Argentina	P14,the Middle Paraná floodplain	-31.6291	-60.5597	NA	0-7cm	0.008481m2	germination	5	Diversity
396	Schneider et al. 2020	Argentina	P15,the Middle Paraná floodplain	-31.6808	-60.5432	NA	0-7cm	0.008481m2	germination	17	Diversity
397	Schneider et al. 2020	Argentina	C6,the Middle Paraná floodplain	-31.7521	-60.7634	NA	0-7cm	0.008481m2	germination	4	Diversity
398	Schneider et al. 2020	Argentina	C8,the Middle Paraná floodplain	-31.7357	-60.7794	NA	0-7cm	0.008481m2	germination	6	Diversity
399	Schneider et al. 2020	Argentina	C9,the Middle Paraná floodplain	-31.756	-60.7788	NA	0-7cm	0.008481m2	germination	5	Diversity
400	Schneider et al. 2020	Argentina	C11,the Middle Paraná floodplain	-31.7519	-60.8036	NA	0-7cm	0.008481m2	germination	6	Diversity
401	Schneider et al. 2020	Argentina	C12,the Middle Paraná floodplain	-31.7827	-60.6919	NA	0-7cm	0.008481m2	germination	5	Diversity
402	Schneider et al. 2020	Argentina	C13,the Middle Paraná floodplain	-31.8215	-60.7106	NA	0-7cm	0.008481m2	germination	13	Diversity
403	Schneider et al. 2020	Argentina	C14,the Middle Paraná floodplain	-31.8166	-60.7076	NA	0-7cm	0.008481m2	germination	12	Diversity
404	Schneider et al. 2020	Argentina	C16,the Middle Paraná floodplain	-31.8384	-60.7281	NA	0-7cm	0.008481m2	germination	8	Diversity
405	Schneider et al. 2020	Argentina	C17,the Middle Paraná floodplain	-1.82502	-60.708	NA	0-7cm	0.008481m2	germination	4	Diversity
406	Schneider et al. 2020	Argentina	,the Middle Paraná floodplain	-29.775	-59.6833	NA	0-7cm	0.008481m2	germination	48	Diversity
407	da Costa Kohagura et al. 2020	Brazil	the riparian forest of the Paraguay River	-19.5233	-57.05	1	0-5cm	0.04m2	germination	59	Diversity
408	da Costa Kohagura et al. 2020	Brazil	the riparian forest of the Paraguay River	-19.6939	-57.05	1	0-5cm	0.04m2	germination	53	Diversity
409	Oshima & Takahashi 2020	Japan	Mount Keshibozu	36.2767	137.963	6	0-5cm	0.04m2	germination	62	Diversity
410	Lei & Middleton 2020	USA	IL,the Mississippi River Alluvial_x000D_ Valley	37.3143	-88.4649	11	0-5cm	0.094m2	germination	3.01863	Diversity
411	Lei & Middleton 2020	USA	TN,the Mississippi River Alluvial_x000D_ Valley	36.4	-88.903	11	0-5cm	0.094m2	germination	2.7764	Diversity
412	Lei & Middleton 2020	USA	AR,the Mississippi River Alluvial_x000D_ Valley	34.3429	-90.813	11	0-5cm	0.094m2	germination	2.04969	Diversity
413	Lei & Middleton 2020	USA	MS,the Mississippi River Alluvial_x000D_ Valley	33.1429	-89.8312	11	0-5cm	0.094m2	germination	2.42236	Diversity
414	Lei & Middleton 2020	USA	LA-N,the Mississippi River Alluvial_x000D_ Valley	32.3143	-90.9952	11	0-5cm	0.094m2	germination	2.12422	Diversity
415	Lei & Middleton 2020	USA	LA-C,the Mississippi River Alluvial_x000D_ Valley	30.7429	-91.2312	11	0-5cm	0.094m2	germination	3.2236	Diversity
416	Lei & Middleton 2020	USA	TX,the Mississippi River Alluvial_x000D_ Valley	30.6	-94.5364	11	0-5cm	0.094m2	germination	4.19255	Diversity
417	Lei & Middleton 2020	USA	LA-S,the Mississippi River Alluvial_x000D_ Valley	29.7429	-89.8221	11	0-5cm	0.094m2	germination	3.35404	Diversity
418	Lei & Middleton 2020	USA	FL,the Mississippi River Alluvial_x000D_ Valley	30.0286	-83.8784	11	0-5cm	0.094m2	germination	2.45963	Diversity
419	Zida et al. 2020	Burkina Faso	Laba	11.6667	-2.83333	11	0-3cm	0.0625m2	germination	2	Diversity
420	Zida et al. 2020	Burkina Faso	Laba	11.6667	-2.83333	11	3-6cm	0.0625m2	germination	1.17949	Diversity
421	Zida et al. 2020	Burkina Faso	Laba	11.6667	-2.83333	11	6-9cm	0.0625m2	germination	0.487179	Diversity
422	Zida et al. 2020	Burkina Faso	Laba	11.6667	-2.83333	11	0-9cm	0.0625m2	germination	24	Diversity
423	Zida et al. 2020	Burkina Faso	Tiogo	12.2167	-2.7	11	0-3cm	0.0625m2	germination	3.74359	Diversity
424	Zida et al. 2020	Burkina Faso	Tiogo	12.2167	-2.7	11	3-6cm	0.0625m2	germination	2.97436	Diversity
425	Zida et al. 2020	Burkina Faso	Tiogo	12.2167	-2.7	11	6-9cm	0.0625m2	germination	2	Diversity
426	Zida et al. 2020	Burkina Faso	Tiogo	12.2167	-2.7	11	0-9cm	0.0625m2	germination	35	Diversity
427	Konsam et al.2020	India	Central Himalayan low altitude subtropical Chir pine forest	30.2146	78.8028	NA	0-3cm	0.0225m2	germination	50	Diversity
428	Konsam et al.2020	India	Central Himalayan low altitude subtropical Chir pine forest	30.2146	78.8028	NA	3-6cm	0.0225m2	germination	39	Diversity
429	Konsam et al.2020	India	Central Himalayan low altitude subtropical Chir pine forest	30.2146	78.8028	NA	6-9cm	0.0225m2	germination	39	Diversity
430	Konsam et al.2020	India	Central Himalayan low altitude subtropical Chir pine forest	30.2146	78.8028	NA	0-9cm	0.0225m2	germination	58	Diversity
431	Mndela et al. 2020	South Africa	Maseding_x000D_	-25.23	28.11	8	0-30cm	0.0028m2	germination	18	Diversity
432	Mndela et al. 2020	South Africa	Maseding_x000D_	-25.23	28.11	1	0-30cm	0.0028m2	germination	10	Diversity
433	Mndela et al. 2020	South Africa	Maseding_x000D_	-25.23	28.11	12	0-30cm	0.0028m2	germination	10	Diversity
434	Mndela et al. 2020	South Africa	Maseding_x000D_	-25.23	28.11	4	0-30cm	0.0028m2	germination	18	Diversity
435	Mndela et al. 2020	South Africa	Maseding_x000D_	-25.23	28.11	8	0-30cm	0.0028m2	germination	16	Diversity
436	Mndela et al. 2020	South Africa	Kgomokgomo	-25.1531	28.0789	8	0-30cm	0.0028m2	germination	16	Diversity
437	Mndela et al. 2020	South Africa	Kgomokgomo	-25.1531	28.0789	1	0-30cm	0.0028m2	germination	10	Diversity
438	Mndela et al. 2020	South Africa	Kgomokgomo	-25.1531	28.0789	12	0-30cm	0.0028m2	germination	14	Diversity
439	Mndela et al. 2020	South Africa	Kgomokgomo	-25.1531	28.0789	4	0-30cm	0.0028m2	germination	14	Diversity
440	Mndela et al. 2020	South Africa	Kgomokgomo	-25.1531	28.0789	8	0-30cm	0.0028m2	germination	12	Diversity
441	Zhao et al. 2020	China	UM, the Gansu Agricultural University experimental station	37.0667	102.533	4	0-8cm	0.0043m2	germination	29	Diversity
442	Zhao et al. 2020	China	ME, the Gansu Agricultural University experimental station	37.0667	102.533	4	0-8cm	0.0043m2	extraction	29	Diversity
443	Zhao et al. 2020	China	the Gansu Agricultural University experimental station	37.0667	102.533	4	0-8cm	0.0043m2	extraction	24	Diversity
444	Val et al. 2020	Australia	Black box	-32.9167	151.783	NA	0-5cm	0.0049m2	germination	104	Diversity
445	Val et al. 2020	Australia	Cypress pine	-32.9167	151.783	NA	0-5cm	0.0049m2	germination	101	Diversity
446	Val et al. 2020	Australia	Red gum	-32.9167	151.783	NA	0-5cm	0.0049m2	germination	112	Diversity
447	Val et al. 2020	Australia	New South Wales	-32.9167	151.783	NA	0-5cm	0.0049m2	germination	192	Diversity
448	An et al. 2020	China	the eastern part of the Qinghai-Tibet Plateau	34.22	102.3	8	0-10cm	0.01018m2	germination	114	Diversity
449	Borokini et al. 2020	USA	Unit2, The Great Basin Desert	120	-39.93	11	0-3cm	0.1042m2	germination	18	Diversity
450	Borokini et al. 2020	USA	Unit3, The Great Basin Desert	39.72	-119.96	11	0-3cm	0.1042m2	germination	14	Diversity
451	Borokini et al. 2020	USA	Unit5, The Great Basin Desert	39.54	-119.94	11	0-3cm	0.1042m2	germination	14	Diversity
452	Borokini et al. 2020	USA	Unit6, The Great Basin Desert	39.62	-119.97	11	0-3cm	0.1042m2	germination	16	Diversity
453	Borokini et al. 2020	USA	Unit7, The Great Basin Desert	39.63	-120.03	11	0-3cm	0.1042m2	germination	16	Diversity
454	Borokini et al. 2020	USA	Unit8, The Great Basin Desert	39.62	-120.03	11	0-3cm	0.1042m2	germination	16	Diversity
455	Borokini et al. 2020	USA	Unit11, The Great Basin Desert	39.67	-120.24	11	0-3cm	0.1042m2	germination	21	Diversity
456	Borokini et al. 2020	USA	Unit12, The Great Basin Desert	39.57	-120.15	11	0-3cm	0.1042m2	germination	20	Diversity
457	Borokini et al. 2020	USA	Unit13, The Great Basin Desert	39.58	-120.12	11	0-3cm	0.1042m2	germination	18	Diversity
458	Borokini et al. 2020	USA	Unit16, The Great Basin Desert	38.81	-120.38	11	0-3cm	0.1042m2	germination	16	Diversity
459	Borokini et al. 2020	USA	The Great Basin Desert	39.569	-120.082	11	0-3cm	0.1042m2	germination	32	Diversity
460	Huang et al. 2020	China	in the edge of the East Island	16.6667	112.733	NA	0-10cm	0.00503m2	germination	7.92	Diversity
461	Huang et al. 2020	China	in the middle of the East Island	16.6667	112.733	NA	0-10cm	0.00503m2	germination	7.92	Diversity
462	Huang et al. 2020	China	in the center of the East Island	16.6667	112.733	NA	0-10cm	0.00503m2	germination	7.92	Diversity
463	Huang et al. 2020	China	East Island	16.6667	112.733	NA	0-10cm	0.00503m2	germination	43	Diversity
464	Carrasco-Puga et al. 2020	Chile	Prepuna	-23.8634	-69.1416	4	0-5cm	0.1428m2	germination	19	Diversity
465	Carrasco-Puga et al. 2020	Chile	Puna	-23.8634	-69.1416	4	0-5cm	0.1428m2	germination	10	Diversity
466	Carrasco-Puga et al. 2020	Chile	Steppe	-23.8634	-69.1416	4	0-5cm	0.1428m2	germination	21	Diversity
467	Carrasco-Puga et al. 2020	Chile	Atacama Desert	-23.8634	-69.1416	4	0-5cm	0.1428m2	germination	21	Diversity
468	Lenzewski et al. 2020	Germany	Farnhornstieg, Hamburg	53.5919	9.90833	8	0-5.1cm	0.0098m2	germination	37	Diversity
469	Chen et al. 2020	China	Xiangxi River	31.0406	110.93	NA	0-15cm	0.00506m2	germination	50	Diversity
470	Chalermsri et al. 2020	Thailand	Na Haeo Forest Reserve	17.4833	101.067	4	0-5cm	0.04m2	germination	33	Diversity
471	Chalermsri et al. 2020	Thailand	Na Haeo Forest Reserve	17.4833	101.067	10	0-5cm	0.04m2	germination	3	Diversity
472	Chalermsri et al. 2020	Thailand	Na Haeo Forest Reserve	17.4833	101.067	NA	0-5cm	0.04m2	germination	35	Diversity
473	Kottler & Gedan 2020	USA	Blackwater National Wildlife Refuge Complex	38.8	-72.81	3	0-5cm	0.0028m2	germination	27	Diversity
474	Miao et al. 2020	China	temperate steppe in Inner Mongolia	42.0333	116.283	4	0-2cm	0.0625m2	germination	3.82072	Diversity
475	Miao et al. 2020	China	temperate steppe in Inner Mongolia	42.0333	116.283	4	2-5cm	0.0625m2	germination	1.97062	Diversity
476	Miao et al. 2020	China	temperate steppe in Inner Mongolia	42.0333	116.283	4	5-10cm	0.0625m2	germination	2.08663	Diversity
477	Miao et al. 2020	China	temperate steppe in Inner Mongolia	42.0333	116.283	4	0-10cm	0.0625m2	germination	4.47458	Diversity
478	Erfanzadeh et al. 2020	Iran	Berberis integerrima, Baladeh Watershed	36.29	51.84	9	0-10cm	0.0079m2	germination	48	Diversity
479	Erfanzadeh et al. 2020	Iran	Juniperus sabina L, Baladeh Watershed	36.29	51.84	9	0-10cm	0.0079m2	germination	36	Diversity
480	Erfanzadeh et al. 2020	Iran	Onobrychis cornuta, Baladeh Watershed	36.29	51.84	9	0-10cm	0.0079m2	germination	41	Diversity
481	Erfanzadeh et al. 2020	Iran	herbaceous patch, Baladeh Watershed	36.29	51.84	9	0-10cm	0.0079m2	germination	38	Diversity
482	Erfanzadeh et al. 2020	Iran	Baladeh Watershed	36.29	51.84	9	0-10cm	0.0079m2	germination	61	Diversity
483	de Souza Vieira & Overbeck 2020	Brazil	grassland in the southern part of Brazil's Atlantic Forest domain	-29.07	-50.0136	NA	0-10cm	0.0079m2	germination	45	Diversity
484	de Souza Vieira & Overbeck 2020	Brazil	pine plantations in the southern part of Brazil's Atlantic Forest domain	-29.07	-50.0136	NA	0-10cm	0.0079m2	germination	13	Diversity
485	de Souza Vieira & Overbeck 2020	Brazil	the southern part of Brazil's Atlantic Forest domain	-29.07	-50.0136	NA	0-10cm	0.0079m2	germination	178	Diversity
486	Silva & Overbeck 2020	Brazil	the Universidade Federal do Rio Grande do Sul	-30.0833	-51.6667	10	0-10cm	0.0079m2	germination	55	Diversity
487	Silva & Overbeck 2020	Brazil	the Universidade Federal do Rio Grande do Sul	-30.0833	-51.6667	3	0-10cm	0.0079m2	germination	50	Diversity
488	Neto et al. 2020	Brazil	mature forest, EPTEA	-20.8	-42.85	2	0-5cm	0.075m2	germination	15	Diversity
489	Neto et al. 2020	Brazil	initial forest, EPTEA	-20.8	-42.85	2	0-5cm	0.075m2	germination	10	Diversity
490	Neto et al. 2020	Brazil	Eucalyptus, EPTEA	-20.8	-42.85	2	0-5cm	0.075m2	germination	13	Diversity
491	Neto et al. 2020	Brazil	Pinus stands, EPTEA	-20.8	-42.85	2	0-5cm	0.075m2	germination	14	Diversity
492	Neto et al. 2020	Brazil	EPTEA	-20.8	-42.85	2	0-5cm	0.075m2	germination	21	Diversity
493	Neto et al. 2020	Brazil	mature forest, EPTEA	-20.8	-42.85	5	0-5cm	0.075m2	germination	12	Diversity
494	Neto et al. 2020	Brazil	initial forest, EPTEA	-20.8	-42.85	5	0-5cm	0.075m2	germination	10	Diversity
495	Neto et al. 2020	Brazil	Eucalyptus, EPTEA	-20.8	-42.85	5	0-5cm	0.075m2	germination	10	Diversity
496	Neto et al. 2020	Brazil	Pinus stands, EPTEA	-20.8	-42.85	5	0-5cm	0.075m2	germination	9	Diversity
497	Neto et al. 2020	Brazil	EPTEA	-20.8	-42.85	5	0-5cm	0.075m2	germination	17	Diversity
498	Mohammed & Denboba 2020	Ethiopia	Six years ex-closure, Alaba district	7.31028	38.0969	NA	0-9cm	0.1125m2	germination	2.9	Diversity
499	Mohammed & Denboba 2020	Ethiopia	Fifteen years ex-closure, Alaba district	7.31028	38.0969	NA	0-9cm	0.1125m2	germination	4.3	Diversity
500	Mohammed & Denboba 2020	Ethiopia	Twenty-five years ex-closure, Alaba district	7.31028	38.0969	NA	0-9cm	0.1125m2	germination	4.7	Diversity
501	Rusterholz et al. 2020	Switzerland	Vineyards, canton Ticino	46.3167	8.81667	4	0-10cm	0.01m2	germination	1.57426	Diversity
502	Rusterholz et al. 2020	Switzerland	Grasslands, canton Ticino	46.3167	8.81667	4	0-10cm	0.01m2	germination	2.0099	Diversity
503	Trezise et al. 2020	Australia	Fleurieu Peninsula	-35.5021	138.782	8	0-5cm	1.27m2	germination	73	Diversity
504	Dairel & Fidelis 2020	Brazil	UB, EEI	-22.2167	-48	NA	0-2cm	0.02m2	extraction	5	Diversity
505	Dairel & Fidelis 2020	Brazil	MM, EEI	-22.2167	-48	NA	0-2cm	0.02m2	extraction	4	Diversity
506	Dairel & Fidelis 2020	Brazil	N, EEI	-22.2167	-48	NA	0-2cm	0.02m2	extraction	7	Diversity
507	Foronda et al. 2020	Spain	" La Lomaza de Belchite" Wildlife Reserve	41.3925	-0.705	NA	0-10cm	0.000962m2	germination	28	Diversity
508	Eshete et al. 2020	Ethiopia	High, Amibara	39.8929	9.45222	12	0-30cm	0.0393m2	germination	56	Diversity
509	Eshete et al. 2020	Ethiopia	Med, Amibara	39.8929	9.45222	12	0-30cm	0.0393m2	germination	86	Diversity
510	Eshete et al. 2020	Ethiopia	Low, Amibara	39.8929	9.45222	12	0-30cm	0.0393m2	germination	8	Diversity
511	Eshete et al. 2020	Ethiopia	None, Amibara	39.8929	9.45222	12	0-30cm	0.0393m2	germination	17	Diversity
512	Eshete et al. 2020	Ethiopia	High, Gewane	40.8584	10.2829	12	0-30cm	0.0393m2	germination	15	Diversity
513	Eshete et al. 2020	Ethiopia	Med, Gewane	40.8584	10.2829	12	0-30cm	0.0393m2	germination	16.2	Diversity
514	Eshete et al. 2020	Ethiopia	Low, Gewane	40.8584	10.2829	12	0-30cm	0.0393m2	germination	9.4	Diversity
515	Eshete et al. 2020	Ethiopia	None, Gewane	40.8584	10.2829	12	0-30cm	0.0393m2	germination	8	Diversity
516	Duarte et al. 2020	Brazil	AI, the Itajaí Mirim River	-27.0456	-48.9086	8	0-10cm	0.25m2	germination	24	Diversity
517	Duarte et al. 2020	Brazil	AI, the Itajaí Mirim River	-27.0456	-48.9086	2	0-10cm	0.25m2	germination	10	Diversity
518	Duarte et al. 2020	Brazil	AII, the Itajaí Mirim River	-27.0438	-48.9112	8	0-10cm	0.25m2	germination	25	Diversity
519	Duarte et al. 2020	Brazil	AII, the Itajaí Mirim River	-27.0438	-48.9112	2	0-10cm	0.25m2	germination	11	Diversity
520	Duarte et al. 2020	Brazil	AIII,the Itajaí Mirim River	-27.0485	-48.9128	8	0-10cm	0.25m2	germination	27	Diversity
521	Duarte et al. 2020	Brazil	AIII,the Itajaí Mirim River	-27.0485	-48.9128	2	0-10cm	0.25m2	germination	13	Diversity
522	Duarte et al. 2020	Brazil	the Itajaí Mirim River	-27.0485	-48.9128	8	0-10cm	0.25m2	germination	31	Diversity
523	Duarte et al. 2020	Brazil	the Itajaí Mirim River	-27.0485	-48.9128	2	0-10cm	0.25m2	germination	15	Diversity
524	Lipoma et al. 2020	Argentina	Argentina	-31.4917	-65.4667	5	0-5cm	0.01131m2	extraction	15	Diversity
525	Niknam et al. 2018	Iran	northern Alborz	36.3486	52.5486	1	0-5cm	0.011775m2	germination	13.0857	Diversity
526	Niknam et al. 2018	Iran	northern Alborz	36.3486	52.5486	1	5-10cm	0.011775m2	germination	6.34286	Diversity
527	Niknam et al. 2018	Iran	northern Alborz	36.3486	52.5486	1	0-5cm	0.011775m2	germination	9.77143	Diversity
528	Niknam et al. 2018	Iran	northern Alborz	36.3486	52.5486	1	5-10cm	0.011775m2	germination	4.22857	Diversity
529	Niknam et al. 2018	Iran	northern Alborz	36.3486	52.5486	1	0-5cm	0.011775m2	germination	12.3429	Diversity
530	Niknam et al. 2018	Iran	northern Alborz	36.3486	52.5486	1	5-10cm	0.011775m2	germination	6.57143	Diversity
531	Niknam et al. 2018	Iran	northern Alborz	36.3486	52.5486	1	0-5cm	0.011775m2	germination	9.02857	Diversity
532	Niknam et al. 2018	Iran	northern Alborz	36.3486	52.5486	1	5-10cm	0.011775m2	germination	3.82857	Diversity
533	Buisson et al. 2018	France	the plain of La Crau	43.5672	4.83531	4	0-20cm	0.01256m2	germination	5.4	Diversity
534	Buisson et al. 2018	France	the plain of La Crau	43.5672	4.83531	8	0-20cm	0.01256m2	germination	15.2	Diversity
535	Török et al. 2018	Hungary	The Kiskunság calcareous sand region	46.88	19.41	4	0-10cm	4m2	germination	37	Diversity
536	Török et al. 2018	Hungary	The Kiskunság calcareous sand region	46.87	19.42	4	0-10cm	4m2	germination	55	Diversity
537	Saaed et al. 2018	South Africa	The Tankwa Karoo National Park	-32.3	20	11	0-10cm	0.004415625m2	germination	90	Diversity
538	Saaed et al. 2018	South Africa	The Tankwa Karoo National Park	-32.3	20	5	0-10cm	0.004415625m2	germination	66	Diversity
539	Cho et al. 2018	South Korea	Cheongmicheon Stream	37.1742	127.662	3	0-5cm	1m2	germination	7	Diversity
540	Cho et al. 2018	South Korea	Cheongmicheon Stream	37.1742	127.662	3	0-5cm	1m2	germination	2	Diversity
541	Cho et al. 2018	South Korea	Cheongmicheon Stream	37.1742	127.662	3	0-5cm	1m2	germination	13	Diversity
542	Cho et al. 2018	South Korea	Cheongmicheon Stream	37.1742	127.662	3	0-5cm	1m2	germination	16	Diversity
543	Cho et al. 2018	South Korea	Cheongmicheon Stream	37.1742	127.662	3	0-5cm	1m2	germination	14	Diversity
544	Cho et al. 2018	South Korea	Cheongmicheon Stream	37.1742	127.662	3	0-5cm	1m2	germination	19	Diversity
545	Ssali et al. 2018	Uganda	Bwindi Impenetrable National Park	-1.00833	29.7081	NA	0-10cm	0.05202m2	germination	41	Diversity
546	Ssali et al. 2018	Uganda	Bwindi Impenetrable National Park	-1.00833	29.7081	NA	0-10cm	0.05202m2	germination	38	Diversity
547	Ssali et al. 2018	Uganda	Bwindi Impenetrable National Park	-1.00833	29.7081	NA	0-10cm	0.05202m2	germination	30	Diversity
548	Flores-Alvarez et al. 2018	Peru	Nor Yauyos Cochas	-12.3517	-75.7619	9	0-5cm	0.00866m2	germination	9	Diversity
549	Flores-Alvarez et al. 2018	Peru	Nor Yauyos Cochas	-12.3517	-75.7619	9	0-5cm	0.00866m2	germination	3	Diversity
550	Davies et al. 2018	Australia	Oodnadatta Town	-27.5333	135.433	NA	0-5cm	0.0039375m2	germination	7	Diversity
551	Davies et al. 2018	Australia	Oodnadatta Town	-27.5333	135.433	NA	0-5cm	0.0039375m2	germination	8	Diversity
552	Davies et al. 2018	Australia	Oodnadatta Town	-27.5333	135.433	NA	0-5cm	0.0039375m2	germination	9	Diversity
553	Davies et al. 2018	Australia	Oodnadatta Town	-27.5333	135.433	NA	0-5cm	0.0039375m2	germination	8	Diversity
554	Davies et al. 2018	Australia	Oodnadatta Town	-27.5333	135.433	NA	0-5cm	0.0039375m2	germination	28.5	Diversity
555	Davies et al. 2018	Australia	Oodnadatta Town	-27.5333	135.433	NA	0-5cm	0.0039375m2	germination	30.5	Diversity
556	Davies et al. 2018	Australia	Oodnadatta Town	-27.5333	135.433	NA	0-5cm	0.0039375m2	germination	28.5	Diversity
557	Davies et al. 2018	Australia	Oodnadatta Town	-27.5333	135.433	NA	0-5cm	0.0039375m2	germination	27.5	Diversity
558	Lanta et al. 2019	Czech	Podyjí National Park	48.8489	15.8869	NA	0-10cm	0.001m2	germination	19.4	Diversity
559	Lanta et al. 2019	Czech	Podyjí National Park	48.8489	15.8869	NA	0-10cm	0.001m2	germination	20.8	Diversity
560	Lanta et al. 2019	Czech	Podyjí National Park	48.8489	15.8869	NA	0-10cm	0.001m2	germination	7.4	Diversity
561	Chick et al. 2019	Australia	Otway Ranges	-38.75	143.567	NA	0-5cm	0.0735m2	germination	45.3091	Diversity
562	Sanoua et al. 2019	Burkina Faso	Sanguié Province	12	-3	4	0-5cm	0.45m2	germination	15	Diversity
563	Sanoua et al. 2019	Burkina Faso	Sanguié Province	12	-3	4	5-10cm	0.45m2	germination	10.9259	Diversity
564	Sanoua et al. 2019	Burkina Faso	Sanguié Province	12	-3	4	10-15cm	0.45m2	germination	8.51852	Diversity
565	Sanoua et al. 2019	Burkina Faso	Sanguié Province	12	-3	4	15-20cm	0.45m2	germination	0.925926	Diversity
566	Sanoua et al. 2019	Burkina Faso	Sanguié Province	12	-3	4	0-20cm	0.45m2	germination	22	Diversity
567	Sanoua et al. 2019	Burkina Faso	Sanguié Province	12	-3	4	0-5cm	0.45m2	germination	12.037	Diversity
568	Sanoua et al. 2019	Burkina Faso	Sanguié Province	12	-3	4	5-10cm	0.45m2	germination	9.44444	Diversity
569	Sanoua et al. 2019	Burkina Faso	Sanguié Province	12	-3	4	10-15cm	0.45m2	germination	6.04938	Diversity
570	Sanoua et al. 2019	Burkina Faso	Sanguié Province	12	-3	4	15-20cm	0.45m2	germination	0.987654	Diversity
571	Sanoua et al. 2019	Burkina Faso	Sanguié Province	12	-3	4	0-20cm	0.45m2	germination	18	Diversity
572	Sanoua et al. 2019	Burkina Faso	Sanguié Province	12	-3	4	0-5cm	0.45m2	germination	14.0123	Diversity
573	Sanoua et al. 2019	Burkina Faso	Sanguié Province	12	-3	4	5-10cm	0.45m2	germination	5.98765	Diversity
574	Sanoua et al. 2019	Burkina Faso	Sanguié Province	12	-3	4	10-15cm	0.45m2	germination	6.54321	Diversity
575	Sanoua et al. 2019	Burkina Faso	Sanguié Province	12	-3	4	15-20cm	0.45m2	germination	1.48148	Diversity
576	Sanoua et al. 2019	Burkina Faso	Sanguié Province	12	-3	4	0-20cm	0.45m2	germination	11	Diversity
577	Zhang et al. 2019	China	Maqu Branch Station	35.9667	101.883	7	0-15cm	0.040192m2	germination	38.4894	Diversity
578	Funk et al. 2019	Argentina	Patagonia	-40.725	-64.3	9	0-5cm	0.00785m2	extraction	22.934	Diversity
579	Funk et al. 2019	Argentina	Patagonia	-40.725	-64.3	9	0-5cm	0.00785m2	extraction	23.7897	Diversity
580	Funk et al. 2019	Argentina	Patagonia	-40.725	-64.3	9	0-5cm	0.00785m2	extraction	30.978	Diversity
581	Funk et al. 2019	Argentina	Patagonia	-40.725	-64.3	9	0-5cm	0.00785m2	extraction	23.9609	Diversity
582	Akinyemi et al. 2019	Nigeria	Shasha Forest Reserve	7.125	4.525	3	0-15cm	0.005671625m2	germination	16	Diversity
583	Akinyemi et al. 2019	Nigeria	Shasha Forest Reserve	7.125	4.525	3	0-15cm	0.005671625m2	germination	18	Diversity
584	Akinyemi et al. 2019	Nigeria	Shasha Forest Reserve	7.125	4.525	3	0-15cm	0.005671625m2	germination	18	Diversity
585	Loydi 2019	Argentina	Ernesto Tornquist Provincial Park	-38.05	-61.975	1	0-5cm	0.00785m2	extraction	51	Diversity
586	Görzen et al. 2019	Romania	C?mpiaTransilvaniei	46.74	23.67	6	0-10cm	0.005941665m2	germination	0.641992	Diversity
587	Görzen et al. 2019	Romania	C?mpiaTransilvaniei	46.74	23.67	6	0-10cm	0.005941665m2	germination	0.67137	Diversity
588	Rengifo-Faiffer & Arana 2019	Peru	The National Reserve of Lachay	-11.3978	-77.3855	NA	0-5cm	0.01m2	germination	1.9605	Diversity
589	Rengifo-Faiffer & Arana 2019	Peru	The National Reserve of Lachay	-11.3978	-77.3855	NA	0-5cm	0.01m2	germination	2.2746	Diversity
590	Rengifo-Faiffer & Arana 2019	Peru	The National Reserve of Lachay	-11.3978	-77.3855	NA	0-5cm	0.01m2	germination	2.4736	Diversity
591	Rengifo-Faiffer & Arana 2019	Peru	The National Reserve of Lachay	-11.3978	-77.3855	NA	0-5cm	0.01m2	germination	2.5124	Diversity
592	Maccherini et al. 2019	Italy	Asciano	43.2764	11.4322	7	0-5cm	0.021195m2	germination	3	Diversity
593	Maccherini et al. 2019	Italy	Asciano	43.2764	11.4322	7	0-5cm	0.021195m2	germination	10	Diversity
594	Maccherini et al. 2019	Italy	Asciano	43.2764	11.4322	7	0-5cm	0.021195m2	germination	20	Diversity
595	Maccherini et al. 2019	Italy	Asciano	43.2764	11.4322	7	0-5cm	0.01413m2	germination	20	Diversity
596	Martini et al. 2019	China	Cenwanglaoshan National Nature Reserve	24.44	106.35	NA	0-10cm	0.00785m2	germination	1.85	Diversity
597	Martini et al. 2019	China	Cenwanglaoshan National Nature Reserve	24.44	106.35	NA	0-10cm	0.00785m2	germination	3.1	Diversity
598	Martini et al. 2019	China	Cenwanglaoshan National Nature Reserve	24.44	106.35	NA	0-10cm	0.00785m2	germination	1.75	Diversity
599	Neto et al. 2019	Brazil	Vicosa County	-20.8	-42.85	11	0-5cm	0.075m2	germination	14	Diversity
600	Neto et al. 2019	Brazil	Vicosa County	-20.8	-42.85	11	0-5cm	0.075m2	germination	4	Diversity
601	Neto et al. 2019	Brazil	Vicosa County	-20.8	-42.85	11	0-5cm	0.075m2	germination	9	Diversity
602	Neto et al. 2019	Brazil	Vicosa County	-20.8	-42.85	11	0-5cm	0.075m2	germination	11	Diversity
603	Neto et al. 2019	Brazil	Vicosa County	-20.8	-42.85	11	0-5cm	0.075m2	germination	17	Diversity
604	Neto et al. 2019	Brazil	Vicosa County	-20.8	-42.85	5	0-5cm	0.075m2	germination	8	Diversity
605	Neto et al. 2019	Brazil	Vicosa County	-20.8	-42.85	5	0-5cm	0.075m2	germination	4	Diversity
606	Neto et al. 2019	Brazil	Vicosa County	-20.8	-42.85	5	0-5cm	0.075m2	germination	6	Diversity
607	Neto et al. 2019	Brazil	Vicosa County	-20.8	-42.85	5	0-5cm	0.075m2	germination	5	Diversity
608	Neto et al. 2019	Brazil	Vicosa County	-20.8	-42.85	5	0-5cm	0.075m2	germination	14	Diversity
609	Tamura 2019	Japan	Mt. Tanzawa	35.4746	139.163	4	0-5cm	0.04m2	germination	9.3	Diversity
610	Tamura 2019	Japan	Mt. Tanzawa	35.4746	139.163	4	0-5cm	0.04m2	germination	12.5	Diversity
611	Tamura 2019	Japan	Mt. Tanzawa	35.4746	139.163	4	0-5cm	0.04m2	germination	8.8	Diversity
612	Shiferaw et al. 2019	Ethiopia	Great Rift Valley	9.25	40.12	5	0-9cm	0.0225m2	germination	3.94	Diversity
613	Shiferaw et al. 2019	Ethiopia	Great Rift Valley	9.25	40.12	5	0-9cm	0.0225m2	germination	3.83	Diversity
614	Shiferaw et al. 2019	Ethiopia	Great Rift Valley	9.25	40.12	5	0-9cm	0.0225m2	germination	5.13	Diversity
615	Balestrin et al. 2019	Brazil	São Sebastião da Vargem Alegre	-21.033	-42.5833	NA	0-5cm	0.1305m2	germination	51	Diversity
616	Gomes et al. 2019	Brazil	FazendaExperimental doVale do Curu	-3.79278	-39.2694	11	0-10cm	0.98125m2	germination	9	Diversity
617	Gomes et al. 2019	Brazil	Fazenda Não Me Deixes	-4.9675	-39.0156	11	0-10cm	0.98125m2	germination	13	Diversity
618	Gomes et al. 2019	Brazil	Empresa Brasileira de Pesquisa Agropecuária	-3.74778	-40.3597	11	0-10cm	0.98125m2	germination	16	Diversity
619	Gomes et al. 2019	Brazil	Empresa Brasileira de Pesquisa Agropecuária	-3.74778	-40.3597	11	0-10cm	0.98125m2	germination	10.2	Diversity
620	Valliere et al. 2019	USA	Santa Rosa Plateau Ecological Reserve	33.5128	-117.277	NA	0-5cm	0.0157m2	germination	21	Diversity
621	Grieger et al. 2019	Australia	BoondallWetlandsReserve	-27.3342	153.068	4	0-10cm	0.1125m2	germination	20	Diversity
622	Haussmann et al. 2019	South Africa	Ngqushwa Municipality	-33.402	27.27	1	0-10cm	0.01m2	germination	64	Diversity
623	Wang et al. 2019	China	Wulanaodu region	42.84	119.84	4	0-5cm	0.007693m2	germination	19	Diversity
624	Wang et al. 2019	China	Wulanaodu region	42.84	119.84	4	5-10cm	0.007693m2	germination	17	Diversity
625	Wang et al. 2019	China	Wulanaodu region	42.84	119.84	4	0-10cm	0.007693m2	germination	23	Diversity
626	Wang et al. 2019	China	Wulanaodu region	42.84	119.84	4	0-5cm	0.007693m2	germination	16	Diversity
627	Wang et al. 2019	China	Wulanaodu region	42.84	119.84	4	5-10cm	0.007693m2	germination	10	Diversity
628	Wang et al. 2019	China	Wulanaodu region	42.84	119.84	4	0-10cm	0.007693m2	germination	19	Diversity
629	Chen et al. 2019	China	Wangushi village	31.0406	110.93	3	0-10cm	0.0625m2	germination	3.1	Diversity
630	Chen et al. 2019	China	Wangushi village	31.0406	110.93	3	0-10cm	0.0625m2	germination	4.4	Diversity
631	Chen et al. 2019	China	Wangushi village	31.0406	110.93	3	0-10cm	0.0625m2	germination	6.4	Diversity
632	Chen et al. 2019	China	Wangushi village	31.0406	110.93	3	0-10cm	0.0625m2	germination	6.7	Diversity
633	Chen et al. 2019	China	Wangushi village	31.0406	110.93	3	0-10cm	0.0625m2	germination	6.8	Diversity
634	Chen et al. 2019	China	Wangushi village	31.0406	110.93	3	0-10cm	0.0625m2	germination	9.6	Diversity
635	Chen et al. 2019	China	Wangushi village	31.0406	110.93	3	0-10cm	0.0625m2	germination	6.17	Diversity
636	Chen et al. 2019	China	Wangushi village	31.0406	110.93	3	0-15cm	0.02512m2	germination	8.9	Diversity
637	Chen et al. 2019	China	Wangushi village	31.0406	110.93	3	0-15cm	0.02512m2	germination	10.4	Diversity
638	Chen et al. 2019	China	Wangushi village	31.0406	110.93	3	0-15cm	0.02512m2	germination	12.8	Diversity
639	Chen et al. 2019	China	Wangushi village	31.0406	110.93	3	0-15cm	0.02512m2	germination	14.6	Diversity
640	Chen et al. 2019	China	Wangushi village	31.0406	110.93	3	0-15cm	0.02512m2	germination	16.8	Diversity
641	Chen et al. 2019	China	Wangushi village	31.0406	110.93	3	0-15cm	0.02512m2	germination	18.6	Diversity
642	Chen et al. 2019	China	Wangushi village	31.0406	110.93	3	0-15cm	0.02512m2	germination	13.68	Diversity
643	Ma et al. 2019	China	Tibetan Plateau	34.9167	102.883	7	0-12cm	0.0101736m2	germination	9.98169	Diversity
644	Ma et al. 2019	China	Tibetan Plateau	34.9167	102.883	7	0-12cm	0.0101736m2	germination	8.31487	Diversity
645	Ma et al. 2019	China	Tibetan Plateau	34.9167	102.883	4	0-12cm	0.0101736m2	germination	8.76421	Diversity
646	Ma et al. 2019	China	Tibetan Plateau	34.9167	102.883	4	0-12cm	0.0101736m2	germination	13.1733	Diversity
647	Manela et al. 2019	Israel	Mount Carmel	32	32.75	NA	0-5cm	0.02m2	germination	4.37172	Diversity
648	Manela et al. 2019	Israel	Mount Carmel	32	32.75	NA	0-5cm	0.02m2	germination	5.86642	Diversity
649	Manela et al. 2019	Israel	Mount Carmel	32	32.75	NA	0-5cm	0.02m2	germination	6.08636	Diversity
650	Guan et al. 2019	China	YRD Natural Reserve	37.8083	118.94	3	0-5cm	0.0038465m2	germination	0.554457	Diversity
651	Guan et al. 2019	China	YRD Natural Reserve	37.8083	118.94	3	0-5cm	0.0038465m2	germination	0.111257	Diversity
652	Guan et al. 2019	China	YRD Natural Reserve	37.8083	118.94	7	0-5cm	0.0038465m2	germination	1.3232	Diversity
653	Guan et al. 2019	China	YRD Natural Reserve	37.8083	118.94	7	0-5cm	0.0038465m2	germination	2.43178	Diversity
654	Guan et al. 2019	China	YRD Natural Reserve	37.8083	118.94	7	0-5cm	0.0038465m2	germination	1.83508	Diversity
655	Guan et al. 2019	China	YRD Natural Reserve	37.8083	118.94	7	0-5cm	0.0038465m2	germination	1.3055	Diversity
656	Guan et al. 2019	China	YRD Natural Reserve	37.8083	118.94	3	5-10cm	0.0038465m2	germination	0.798491	Diversity
657	Guan et al. 2019	China	YRD Natural Reserve	37.8083	118.94	3	5-10cm	0.0038465m2	germination	0.40743	Diversity
658	Guan et al. 2019	China	YRD Natural Reserve	37.8083	118.94	3	5-10cm	0.0038465m2	germination	1.65361	Diversity
659	Guan et al. 2019	China	YRD Natural Reserve	37.8083	118.94	3	5-10cm	0.0038465m2	germination	2.2971	Diversity
660	Guan et al. 2019	China	YRD Natural Reserve	37.8083	118.94	3	5-10cm	0.0038465m2	germination	2.42302	Diversity
661	Guan et al. 2019	China	YRD Natural Reserve	37.8083	118.94	3	5-10cm	0.0038465m2	germination	1.13484	Diversity
662	Guan et al. 2019	China	YRD Natural Reserve	37.8083	118.94	3	0-5cm	0.0038465m2	germination	0.430982	Diversity
663	Guan et al. 2019	China	YRD Natural Reserve	37.8083	118.94	3	0-5cm	0.0038465m2	germination	0.983372	Diversity
664	Guan et al. 2019	China	YRD Natural Reserve	37.8083	118.94	3	0-5cm	0.0038465m2	germination	1.8279	Diversity
665	Guan et al. 2019	China	YRD Natural Reserve	37.8083	118.94	3	0-5cm	0.0038465m2	germination	1.16015	Diversity
666	Guan et al. 2019	China	YRD Natural Reserve	37.8083	118.94	3	0-5cm	0.0038465m2	germination	1.72998	Diversity
667	Guan et al. 2019	China	YRD Natural Reserve	37.8083	118.94	3	0-5cm	0.0038465m2	germination	1.73258	Diversity
668	Guan et al. 2019	China	YRD Natural Reserve	37.8083	118.94	3	5-10cm	0.0038465m2	germination	0.552433	Diversity
669	Guan et al. 2019	China	YRD Natural Reserve	37.8083	118.94	3	5-10cm	0.0038465m2	germination	1.00202	Diversity
670	Guan et al. 2019	China	YRD Natural Reserve	37.8083	118.94	3	5-10cm	0.0038465m2	germination	2.6542	Diversity
671	Guan et al. 2019	China	YRD Natural Reserve	37.8083	118.94	3	5-10cm	0.0038465m2	germination	3.51591	Diversity
672	Guan et al. 2019	China	YRD Natural Reserve	37.8083	118.94	3	5-10cm	0.0038465m2	germination	0.992741	Diversity
673	Guan et al. 2019	China	YRD Natural Reserve	37.8083	118.94	3	5-10cm	0.0038465m2	germination	1.32176	Diversity
674	Guan et al. 2019	China	YRD Natural Reserve	37.8083	118.94	3	0-10cm	0.0038465m2	germination	18	Diversity
675	Guan et al. 2019	China	YRD Natural Reserve	37.8083	118.94	3	0-10cm	0.0038465m2	germination	15	Diversity
676	Menezes et al. 2019	Brazil	“Mata Seca” State Park	-14.88	-43.995	NA	0cm	0.009m2	germination	49	Diversity
677	Menezes et al. 2019	Brazil	“Mata Seca” State Park	-14.88	-43.995	NA	0-5cm	0.009m2	germination	71	Diversity
678	Menezes et al. 2019	Brazil	“Mata Seca” State Park	-14.88	-43.995	NA	5-10cm	0.009m2	germination	53	Diversity
679	Menezes et al. 2019	Brazil	“Mata Seca” State Park	-14.88	-43.995	NA	0-10cm	0.009m2	germination	63	Diversity
680	Menezes et al. 2019	Brazil	“Mata Seca” State Park	-14.88	-43.995	NA	0-10cm	0.009m2	germination	73	Diversity
681	Grace et al. 2019	USA	Jim Hogg County	27.0439	-98.87	NA	0-12.7cm	0.1312m2	germination	2.33	Diversity
682	Grace et al. 2019	USA	Jim Hogg County	27.0439	-98.87	NA	0-12.7cm	0.1312m2	germination	1.5	Diversity
683	Grace et al. 2019	USA	Jim Hogg County	27.0439	-98.87	NA	0-12.7cm	0.1312m2	germination	1.33	Diversity
684	Grace et al. 2019	USA	Jim Hogg County	27.0439	-98.87	NA	0-12.7cm	0.1312m2	germination	3	Diversity
685	Grace et al. 2019	USA	Jim Hogg County	27.0439	-98.87	NA	0-12.7cm	0.1312m2	germination	2.83	Diversity
686	Grace et al. 2019	USA	Jim Hogg County	27.0439	-98.87	NA	0-12.7cm	0.1312m2	germination	4.17	Diversity
687	Grace et al. 2019	USA	Jim Hogg County	27.0439	-98.87	NA	0-12.7cm	0.1312m2	germination	3.33	Diversity
688	Grace et al. 2019	USA	Jim Hogg County	27.0439	-98.87	NA	0-12.7cm	0.1312m2	germination	3.17	Diversity
689	Grace et al. 2019	USA	Jim Hogg County	27.0439	-98.87	NA	0-12.7cm	0.1312m2	germination	4.83	Diversity
690	Grace et al. 2019	USA	Jim Hogg County	27.0439	-98.87	NA	0-12.7cm	0.1312m2	germination	3.5	Diversity
691	Grace et al. 2019	USA	Jim Hogg County	27.0439	-98.87	NA	0-12.7cm	0.1312m2	germination	2.5	Diversity
692	Grace et al. 2019	USA	Jim Hogg County	27.0439	-98.87	NA	0-12.7cm	0.1312m2	germination	2.33	Diversity
693	Grace et al. 2019	USA	Jim Hogg County	27.0439	-98.87	NA	0-12.7cm	0.1312m2	germination	2.5	Diversity
694	Grace et al. 2019	USA	Jim Hogg County	27.0439	-98.87	NA	0-12.7cm	0.1312m2	germination	3.17	Diversity
695	Grace et al. 2019	USA	Jim Hogg County	27.0439	-98.87	NA	0-12.7cm	0.1312m2	germination	2.83	Diversity
696	Hirayama et al. 2019	Japan	Kyoto City	35.05	135.767	2	0-5cm	0.04m2	germination	20	Diversity
697	Hirayama et al. 2019	Japan	Kyoto City	35.05	135.767	2	0-5cm	0.04m2	germination	20	Diversity
698	Hirayama et al. 2019	Japan	Kyoto City	35	135.783	7	0-5cm	0.04m2	germination	20	Diversity
699	de Almeida Silva et al. 2019	Brazil	São Sebastião da Vargem Alegre	-21.0722	-42.6364	NA	0-5cm	0.075m2	germination	58	Diversity
700	Greulich et al. 2019	France	Mareau‐aux‐Prés	47.86	1.78	NA	0-6cm	0.0346185m2	germination	15	Diversity
701	Greulich et al. 2019	France	Mareau‐aux‐Prés	47.86	1.78	NA	0-6cm	0.0346185m2	germination	14.7475	Diversity
702	Greulich et al. 2019	France	Mareau‐aux‐Prés	47.86	1.78	NA	0-6cm	0.0346185m2	germination	16.6667	Diversity
703	Greulich et al. 2019	France	Mareau‐aux‐Prés	47.86	1.78	NA	0-6cm	0.0346185m2	germination	7.0202	Diversity
704	Greulich et al. 2019	France	Mareau‐aux‐Prés	47.86	1.78	NA	0-6cm	0.0346185m2	germination	13.4344	Diversity
705	Shinoda & Akasaka 2019	Japan	Nakajima Island	42.5	140.8	7	0-5.1cm	0.00196875m2	germination	17	Diversity
706	Hu et al. 2019	China	Huanxian County	37.1167	106.8	NA	0-10cm	0.01m2	germination	1.9	Diversity
707	Zhang et al.2017	China	Zigui county	31.0161	110.757	4	0-15cm	0.02512m2	germination	26	Diversity
708	Zhang et al.2017	China	Zigui county	31.0161	110.757	4	0-15cm	0.02512m2	germination	26	Diversity
709	Zhang et al.2017	China	Zigui county	31.0161	110.757	4	0-15cm	0.02512m2	germination	38	Diversity
710	Zhang et al.2017	China	Wanzhou city	30.7258	108.429	4	0-15cm	0.02512m2	germination	26	Diversity
711	Zhang et al.2017	China	Wanzhou city	30.7258	108.429	4	0-15cm	0.02512m2	germination	36	Diversity
712	Zhang et al.2017	China	Wanzhou city	30.7258	108.429	4	0-15cm	0.02512m2	germination	40	Diversity
713	Zhang et al.2017	China	Zhongxian county	30.4142	108.158	4	0-15cm	0.02512m2	germination	37	Diversity
714	Zhang et al.2017	China	Zhongxian county	30.4142	108.158	4	0-15cm	0.02512m2	germination	36	Diversity
715	Zhang et al.2017	China	Zhongxian county	30.4142	108.158	4	0-15cm	0.02512m2	germination	42	Diversity
716	Ngeyun et al.2016	Australia	Moolayember Creek	-25	149	1	0-10cm	0.0192325m2	germination	28.8095	Diversity
717	Ngeyun et al.2016	Australia	Moolayember Creek	-25	149	4	0-10cm	0.0192325m2	germination	25.9524	Diversity
718	Ngeyun et al.2016	Australia	Moolayember Creek	-25	149	1	0-10cm	0.0192325m2	germination	24.2857	Diversity
719	Ngeyun et al.2016	Australia	Moolayember Creek	-25	149	5	0-10cm	0.0192325m2	germination	30.119	Diversity
720	Ngeyun et al.2016	Australia	Clermont	-23	148	4	0-10cm	0.0192325m2	germination	6.78571	Diversity
721	Ngeyun et al.2016	Australia	Clermont	-23	148	5	0-10cm	0.0192325m2	germination	5.71429	Diversity
722	Ngeyun et al.2016	Australia	Clermont	-23	148	5	0-10cm	0.0192325m2	germination	8.09524	Diversity
723	Tessema et al.2017	Ethiopia	Babile Elephant Sanctuary	8.69165	42.5583	9	0-5cm	1m2	germination	12.5	Diversity
724	Tessema et al.2017	Ethiopia	Babile Elephant Sanctuary	8.69165	42.5583	9	5-10cm	1m2	germination	7.5	Diversity
725	Tessema et al.2017	Ethiopia	Babile Elephant Sanctuary	8.69165	42.5583	9	0-5cm	1m2	germination	12.5	Diversity
726	Tessema et al.2017	Ethiopia	Babile Elephant Sanctuary	8.69165	42.5583	9	5-10cm	1m2	germination	5.75	Diversity
727	Tessema et al.2017	Ethiopia	Babile Elephant Sanctuary	8.69165	42.5583	9	0-5cm	1m2	germination	13	Diversity
728	Tessema et al.2017	Ethiopia	Babile Elephant Sanctuary	8.69165	42.5583	9	5-10cm	1m2	germination	5.5	Diversity
729	Tessema et al.2017	Ethiopia	Babile Elephant Sanctuary	8.69165	42.5583	9	0-5cm	1m2	germination	12	Diversity
730	Tessema et al.2017	Ethiopia	Babile Elephant Sanctuary	8.69165	42.5583	9	5-10cm	1m2	germination	6	Diversity
731	Tessema et al.2017	Ethiopia	Babile Elephant Sanctuary	8.69165	42.5583	9	0-5cm	1m2	germination	16	Diversity
732	Tessema et al.2017	Ethiopia	Babile Elephant Sanctuary	8.69165	42.5583	9	5-10cm	1m2	germination	15.3	Diversity
733	Tessema et al.2017	Ethiopia	Babile Elephant Sanctuary	8.69165	42.5583	9	0-5cm	1m2	germination	9	Diversity
734	Tessema et al.2017	Ethiopia	Babile Elephant Sanctuary	8.69165	42.5583	9	5-10cm	1m2	germination	7.3	Diversity
735	Buckley et al. 2017	UK	North Downs	51.1	1.13333	5	0-15cm	0.0019625m2	germination	46	Diversity
736	Buckley et al. 2017	UK	North Downs	51.1	1.13333	12	0-15cm	0.0019625m2	germination	41	Diversity
737	Buckley et al. 2017	UK	North Downs	51.1	1.13333	2	0-15cm	0.0019625m2	germination	44	Diversity
738	Buckley et al. 2017	UK	North Downs	51.1	1.13333	4	0-15cm	0.0019625m2	germination	43	Diversity
739	Nuche et al.2018	Spain	Torla village	42.6277	-0.112139	6	0-10cm	0.005m2	germination	56	Diversity
740	Nuche et al.2018	Spain	Torla village	42.6277	-0.112139	6	0-10cm	0.005m2	germination	95	Diversity
741	Godefroid et al.2018	Belgium	Freylange 1	49.66	5.63	7	0-10cm	0.0098125m2	germination	14	Diversity
742	Godefroid et al.2018	Belgium	Freylange 2	49.66	5.63	7	0-10cm	0.0098125m2	germination	16	Diversity
743	Godefroid et al.2018	Belgium	Geoffroy 1	49.66	5.63	7	0-10cm	0.0098125m2	germination	14	Diversity
744	Godefroid et al.2018	Belgium	Geoffroy 2	49.66	5.63	7	0-10cm	0.0098125m2	germination	12	Diversity
745	Godefroid et al.2018	Belgium	Sorcières 1	49.66	5.63	7	0-10cm	0.0098125m2	germination	12	Diversity
746	Godefroid et al.2018	Belgium	Sorcières 2	49.66	5.63	7	0-10cm	0.0098125m2	germination	5	Diversity
747	Godefroid et al.2018	Belgium	Valansart 1	49.66	5.63	7	0-10cm	0.0098125m2	germination	12	Diversity
748	Godefroid et al.2018	Belgium	Valansart 2	49.66	5.63	7	0-10cm	0.0098125m2	germination	27	Diversity
749	Godefroid et al.2018	Belgium	Tattert 1	49.66	5.63	7	0-10cm	0.0098125m2	germination	6	Diversity
750	Godefroid et al.2018	Belgium	Tattert 2	49.66	5.63	7	0-10cm	0.0098125m2	germination	12	Diversity
751	Godefroid et al.2018	Belgium	Cawette 1	49.66	5.63	7	0-10cm	0.0098125m2	germination	7	Diversity
752	Godefroid et al.2018	Belgium	Cawette 2	49.66	5.63	7	0-10cm	0.0098125m2	germination	7	Diversity
753	Godefroid et al.2018	Belgium	Fouches 1	49.66	5.63	7	0-10cm	0.0098125m2	germination	18	Diversity
754	Godefroid et al.2018	Belgium	Fouches 2	49.66	5.63	7	0-10cm	0.0098125m2	germination	11	Diversity
755	Godefroid et al.2018	Belgium	Gore-Aubrion 1	49.66	5.63	7	0-10cm	0.0098125m2	germination	20	Diversity
756	Godefroid et al.2018	Belgium	Gore-Aubrion 2	49.66	5.63	7	0-10cm	0.0098125m2	germination	15	Diversity
757	Godefroid et al.2018	Belgium	Chantemelle 1	49.66	5.63	7	0-10cm	0.0098125m2	germination	18	Diversity
758	Godefroid et al.2018	Belgium	Chantemelle 2	49.66	5.63	7	0-10cm	0.0098125m2	germination	22	Diversity
759	Godefroid et al.2018	Belgium	Volettes 1	49.66	5.63	7	0-10cm	0.0098125m2	germination	5	Diversity
760	Godefroid et al.2018	Belgium	Volettes 2	49.66	5.63	7	0-10cm	0.0098125m2	germination	10	Diversity
761	Sanou et al.2018	Burkina Faso	Tiogo State Forest	12.22	-2.7	NA	0-15cm	0.01m2	germination	14.0954	Diversity
762	Luna et al.2018	Mexico	San Juanero Hill	18.3275	-97.4575	7	0-1.5cm	0.0625m2	germination	2.79	Diversity
763	Fernández et al.2018	Spain	Avila	40.3997	-5.11556	12	0-5cm	0.05m2	germination	27	Diversity
764	Franca et al. 2018	Italy	Monte Pisanu	40.18	9.22	10	0-5cm	0.005024m2	germination	11	Diversity
765	Ma et al. 2018	China	Xingshan county	31.08	110.31	10	0-15cm	0.005024m2	germination	15	Diversity
766	Ma et al. 2018	China	Zigui county	30.95	110.29	10	0-15cm	0.005024m2	germination	15	Diversity
767	Ma et al. 2018	China	Wanzhou city	30.8	107.05	10	0-15cm	0.005024m2	germination	14	Diversity
768	Ma et al. 2018	China	Zhongxian county	30.41	106.82	10	0-15cm	0.005024m2	germination	14	Diversity
769	Lipoma et al.2018	Argentina	Sierras de Córdoba	-31.5	-64.5833	4	0-5cm	0.002m2	germination	28.5484	Diversity
770	Lipoma et al.2018	Argentina	Sierras de Córdoba	-31.5	-64.5833	4	5-10cm	0.002m2	germination	27.8211	Diversity
771	Ma et al.2018	China	Maqu Wetland Protection Area	33.75	102.067	4	0-5cm	0.00101736m2	germination	16.4	Diversity
772	Ma et al.2018	China	Maqu Wetland Protection Area	33.75	102.067	4	5-10cm	0.00101736m2	germination	8.6	Diversity
773	Ma et al.2018	China	Maqu Wetland Protection Area	33.75	102.067	4	10-15cm	0.00101736m2	germination	6.6	Diversity
774	Ma et al.2018	China	Maqu Wetland Protection Area	33.75	102.067	7	0-5cm	0.00101736m2	germination	15.8	Diversity
775	Ma et al.2018	China	Maqu Wetland Protection Area	33.75	102.067	7	5-10cm	0.00101736m2	germination	9.4	Diversity
776	Ma et al.2018	China	Maqu Wetland Protection Area	33.75	102.067	7	10-15cm	0.00101736m2	germination	10.2	Diversity
777	Philipp et al.2018	Greenland	West Greenland	69.25	-53.6	7	0-20cm	0.004m2	germination	7	Diversity
778	Philipp et al.2018	Greenland	West Greenland	69.25	-53.6	7	0-20cm	0.004m2	germination	19	Diversity
779	Philipp et al.2018	Greenland	West Greenland	69.25	-53.6	7	0-20cm	0.004m2	germination	19	Diversity
780	Cousins et al.2018	South Africa	Swartland	-33.1667	18.7833	3	0-5cm	0.0025m2	germination	59	Diversity
781	Cousins et al.2018	South Africa	Swartland	-33.1667	18.7833	3	0-5cm	0.0025m2	germination	50	Diversity
782	Maclean et al.2018	UK	Argyll and Kintyre	55.4333	-5.0319	5	0-8cm	0.00237m2	germination	15.856	Diversity
783	Maclean et al.2018	UK	Argyll and Kintyre	55.4333	-5.0319	5	0-8cm	0.00237m2	germination	7.56599	Diversity
784	Maclean et al.2018	UK	Argyll and Kintyre	55.4333	-5.0319	5	0-8cm	0.00237m2	germination	6.26717	Diversity
785	Le Stradic et al.2018	Brazil	Espinhao	-19.3333	-43.5833	9	0-5cm	3.14m2	germination	12.6471	Diversity
786	Le Stradic et al.2018	Brazil	Espinhao	-19.3333	-43.5833	9	0-5cm	3.14m2	germination	16.1765	Diversity
787	Le Stradic et al.2018	Brazil	Espinhao	-19.3333	-43.5833	9	0-5cm	3.14m2	germination	1.32353	Diversity
788	Le Stradic et al.2018	Brazil	Espinhao	-19.3333	-43.5833	9	0-5cm	3.14m2	germination	4.11765	Diversity
789	Losapio et al.2018	Spain	Tabernas desert	37.1333	-2.36667	9	0-3cm	0.025m2	germination	49	Diversity
790	Losapio et al.2018	Spain	Tabernas desert	37.1333	-2.36667	9	0-3cm	0.025m2	germination	50	Diversity
791	Losapio et al.2018	Spain	Tabernas desert	37.1333	-2.36667	9	0-3cm	0.025m2	germination	54	Diversity
792	Losapio et al.2018	Spain	Tabernas desert	37.1333	-2.36667	9	0-3cm	0.025m2	germination	54	Diversity
793	Losapio et al.2018	Spain	Tabernas desert	37.1333	-2.36667	9	0-3cm	0.025m2	germination	51	Diversity
794	da Luz et al.2018	Brazil	Serra do Cipó	-19.38	-43.54	NA	0-5cm	0.09m2	germination	9.49207	Diversity
795	da Luz et al.2018	Brazil	Serra do Cipó	-19.38	-43.54	NA	0-5cm	0.09m2	germination	9.11039	Diversity
796	da Luz et al.2018	Brazil	Serra do Cipó	-19.38	-43.54	NA	0-5cm	0.09m2	germination	5.62488	Diversity
797	da Luz et al.2018	Brazil	Serra do Cipó	-19.38	-43.54	NA	0-5cm	0.09m2	germination	10.9904	Diversity
798	da Luz et al.2018	Brazil	Serra do Cipó	-19.38	-43.54	NA	0-5cm	0.09m2	germination	11.2762	Diversity
799	da Luz et al.2018	Brazil	Serra do Cipó	-19.38	-43.54	NA	0-5cm	0.09m2	germination	3.85252	Diversity
800	da Luz et al.2018	Brazil	Serra do Cipó	-19.38	-43.54	NA	0-5cm	0.09m2	germination	6.59425	Diversity
801	Ma et al.2018	China	Da’an Sodic Land Experiment Station	45.6	123.85	4	0-5cm	0.02355m2	germination	3.68707	Diversity
802	Ma et al.2018	China	Da’an Sodic Land Experiment Station	45.6	123.85	8	0-5cm	0.02355m2	germination	8.32977	Diversity
803	Ma et al.2018	China	Da’an Sodic Land Experiment Station	45.6	123.9	12	0-5cm	0.02355m2	germination	5.95408	Diversity
804	Ma et al.2018	China	Da’an Sodic Land Experiment Station	45.6	123.9	4	0-5cm	0.02355m2	germination	1.71206	Diversity
805	Ma et al.2018	China	Da’an Sodic Land Experiment Station	45.6	123.9	8	0-5cm	0.02355m2	germination	2.98862	Diversity
806	Ma et al.2018	China	Da’an Sodic Land Experiment Station	45.6	123.9	12	0-5cm	0.02355m2	germination	4.96189	Diversity
807	Ma et al.2018	China	Da’an Sodic Land Experiment Station	45.6	123.9	4	0-5cm	0.02355m2	germination	3.01603	Diversity
808	Ma et al.2018	China	Da’an Sodic Land Experiment Station	45.6	123.9	8	0-5cm	0.02355m2	germination	3.35545	Diversity
809	Ma et al.2018	China	Da’an Sodic Land Experiment Station	45.6	123.9	12	0-5cm	0.02355m2	germination	4.09839	Diversity
810	Ma et al.2018	China	Da’an Sodic Land Experiment Station	45.6	123.9	4	0-5cm	0.02355m2	germination	1.65516	Diversity
811	Ma et al.2018	China	Da’an Sodic Land Experiment Station	45.6	123.9	8	0-5cm	0.02355m2	germination	3.22251	Diversity
812	Ma et al.2018	China	Da’an Sodic Land Experiment Station	45.6	123.9	12	0-5cm	0.02355m2	germination	4.75999	Diversity
813	Ma et al.2018	China	Da’an Sodic Land Experiment Station	45.6	123.9	4	0-5cm	0.02355m2	germination	1.56554	Diversity
814	Ma et al.2018	China	Da’an Sodic Land Experiment Station	45.6	123.9	8	0-5cm	0.02355m2	germination	4.04718	Diversity
815	Ma et al.2018	China	Da’an Sodic Land Experiment Station	45.6	123.9	12	0-5cm	0.02355m2	germination	2.45418	Diversity
816	Szabó & Ruprecht 2018	Romania	Câmpia Transilvaniei	46.5309	23.9387	3	0-10cm	0.0075m2	germination	44	Diversity
817	Szabó & Ruprecht 2018	Romania	Câmpia Transilvaniei	46.5309	23.9387	3	0-10cm	0.0075m2	germination	25	Diversity
818	Xie et al.2018	China	Shandong province	38.24	119.35	2	0-10cm	0.0079m2	germination	5.72631	Diversity
819	Xie et al.2018	China	Shandong province	38.24	119.4	2	0-10cm	0.0079m2	germination	3.91148	Diversity
820	Cofer et al.2018	USA	the Coweeta Basin	35.05	-83.4167	7	0-10cm	0.004m2	germination	11	Diversity
821	Cofer et al.2018	USA	the Coweeta Basin	35.05	-83.4167	7	0-10cm	0.004m2	germination	13	Diversity
822	Cofer et al.2018	USA	White Oak Creek Basin	35.25	-83.5833	7	0-10cm	0.004m2	germination	9	Diversity
823	Cofer et al.2018	USA	White Oak Creek Basin	35.25	-83.5833	7	0-10cm	0.004m2	germination	11	Diversity
824	Wagner et al. 2018	UK	southern England	52.2	1.328	1	0-20cm	0.028m2	germination	5.82931	Diversity
825	Nielsen et al.2018	Australia	Gunbower Forest	-35.7679	144.219	11	0-2.5cm	0.0075m2	germination	13	Diversity
826	Nielsen et al.2018	Australia	Gunbower Forest	-35.7679	144.219	11	2.5-5cm	0.0075m2	germination	10	Diversity
827	Nielsen et al.2018	Australia	Gunbower Forest	-35.7679	144.219	11	5-7.5cm	0.0075m2	germination	9	Diversity
828	Nielsen et al.2018	Australia	Gunbower Forest	-35.7679	144.219	11	7.5-10cm	0.0075m2	germination	7	Diversity
829	Nielsen et al.2018	Australia	Hattah Lakes	-34.7087	142.404	11	0-2.5cm	0.0075m2	germination	4	Diversity
830	Nielsen et al.2018	Australia	Hattah Lakes	-34.7087	142.404	11	2.5-5cm	0.0075m2	germination	3	Diversity
831	Nielsen et al.2018	Australia	Hattah Lakes	-34.7087	142.404	11	5-7.5cm	0.0075m2	germination	5	Diversity
832	Nielsen et al.2018	Australia	Hattah Lakes	-34.7087	142.404	11	7.5-10cm	0.0075m2	germination	5	Diversity
833	Nielsen et al.2018	Australia	Lindsay-Mulcra-Wallpolla Islands	-34.1183	141.186	11	0-2.5cm	0.0075m2	germination	11	Diversity
834	Nielsen et al.2018	Australia	Lindsay-Mulcra-Wallpolla Islands	-34.1183	141.186	11	2.5-5cm	0.0075m2	germination	9	Diversity
835	Nielsen et al.2018	Australia	Lindsay-Mulcra-Wallpolla Islands	-34.1183	141.186	11	5-7.5cm	0.0075m2	germination	7	Diversity
836	Nielsen et al.2018	Australia	Lindsay-Mulcra-Wallpolla Islands	-34.1183	141.186	11	7.5-10cm	0.0075m2	germination	5	Diversity
837	Nielsen et al.2018	Australia	Chowilla Floodplain	40.8147	-74.7213	11	0-2.5cm	0.0075m2	germination	5	Diversity
838	Nielsen et al.2018	Australia	Chowilla Floodplain	40.8147	-74.7213	11	2.5-5cm	0.0075m2	germination	7	Diversity
839	Nielsen et al.2018	Australia	Chowilla Floodplain	40.8147	-74.7213	11	5-7.5cm	0.0075m2	germination	3	Diversity
840	Nielsen et al.2018	Australia	Chowilla Floodplain	40.8147	-74.7213	11	7.5-10cm	0.0075m2	germination	5	Diversity
841	Nielsen et al.2018	Australia	the Lower Lakes	54.1544	-3.005	11	0-2.5cm	0.0075m2	germination	10	Diversity
842	Nielsen et al.2018	Australia	the Lower Lakes	54.1544	-3.005	11	2.5-5cm	0.0075m2	germination	4	Diversity
843	Nielsen et al.2018	Australia	the Lower Lakes	54.1544	-3.005	11	5-7.5cm	0.0075m2	germination	3	Diversity
844	Nielsen et al.2018	Australia	the Lower Lakes	54.1544	-3.005	11	7.5-10cm	0.0075m2	germination	3	Diversity
845	Nielsen et al.2018	Australia	Barmah Forest	-35.925	145.13	11	0-2.5cm	0.0075m2	germination	11	Diversity
846	Nielsen et al.2018	Australia	Barmah Forest	-35.925	145.13	11	2.5-5cm	0.0075m2	germination	12	Diversity
847	Nielsen et al.2018	Australia	Barmah Forest	-35.925	145.13	11	5-7.5cm	0.0075m2	germination	10	Diversity
848	Nielsen et al.2018	Australia	Barmah Forest	-35.925	145.13	11	7.5-10cm	0.0075m2	germination	7	Diversity
849	Sharma et al.2018	USA	Tate’s Hell State Forest	30.94	-86.81	6	0-15cm	0.00785m2	germination	26	Diversity
850	Sharma et al.2018	USA	Tate’s Hell State Forest	30.94	-86.81	6	0-15cm	0.00785m2	germination	39	Diversity
851	Sharma et al.2018	USA	Tate’s Hell State Forest	30.94	-86.81	6	0-15cm	0.00785m2	germination	64	Diversity
852	Basto et al.2018	UK	Harpur Hill	53.2372	-1.906	4	0-5cm	0.005m2	germination	15	Diversity
853	Basto et al.2018	UK	Harpur Hill	53.2372	-1.906	4	5-10cm	0.005m2	germination	15.5	Diversity
854	Basto et al.2018	UK	Harpur Hill	53.2372	-1.906	4	10-15cm	0.005m2	germination	2.5	Diversity
855	Chiquoine & Abella 2018	USA	Saguaro National Park	32.2786	-111.183	NA	0-5cm	0.072m2	germination	3.38977	Diversity
856	Chiquoine & Abella 2018	USA	Saguaro NationalPark	32.2786	-111.183	NA	0-5cm	0.072m2	extraction	14.9652	Diversity
857	Douh et al.2018	Congo	Celtis forest	2.33	17.54	2	0-5cm	0.01m2	germination	25	Diversity
858	Douh et al.2018	Congo	Celtis forest	2.33	17.54	2	5-10cm	0.01m2	germination	38	Diversity
859	Douh et al.2018	Congo	Celtis forest	2.33	17.54	2	10-20cm	0.01m2	germination	23	Diversity
860	Douh et al.2018	Congo	Manilkara forest	3.32	16.93	2	0-5cm	0.01m2	germination	22	Diversity
861	Douh et al.2018	Congo	Manilkara forest	3.32	16.93	2	5-10cm	0.01m2	germination	20	Diversity
862	Douh et al.2018	Congo	Manilkara forest	3.32	16.93	2	10-20cm	0.01m2	germination	14	Diversity
863	Lovell et al. 2018	USA	Texas	31.1697	-99.6836	6	0-10cm	0.00164m2	germination	3	Diversity
864	Lovell et al. 2018	USA	Texas	31.1697	-99.6836	6	10-20cm	0.00164m2	germination	3	Diversity
865	Lovell et al. 2018	USA	Texas	31.1697	-99.6836	6	20-30cm	0.00164m2	germination	3	Diversity
866	Lovell et al. 2018	USA	Texas	31.1697	-99.6836	6	30-40cm	0.00164m2	germination	4	Diversity
867	Lovell et al. 2018	USA	Texas	31.1697	-99.6836	8	0-10cm	0.00164m2	germination	14	Diversity
868	Lovell et al. 2018	USA	Texas	31.1697	-99.6836	8	10-20cm	0.00164m2	germination	8	Diversity
869	Lovell et al. 2018	USA	Texas	31.1697	-99.6836	8	20-30cm	0.00164m2	germination	11	Diversity
870	Lovell et al. 2018	USA	Texas	31.1697	-99.6836	8	30-40cm	0.00164m2	germination	4	Diversity
871	Lovell et al. 2018	USA	Texas	31.1697	-99.6836	4	0-10cm	0.00164m2	germination	2	Diversity
872	Lovell et al. 2018	USA	Texas	31.1697	-99.6836	4	10-20cm	0.00164m2	germination	2	Diversity
873	Lovell et al. 2018	USA	Texas	31.1697	-99.6836	4	20-30cm	0.00164m2	germination	2	Diversity
874	Lovell et al. 2018	USA	Texas	31.1697	-99.6836	4	30-40cm	0.00164m2	germination	2	Diversity
875	Lovell et al. 2018	USA	Texas	31.1697	-99.6836	5	0-10cm	0.00164m2	germination	3	Diversity
876	Lovell et al. 2018	USA	Texas	31.1697	-99.6836	5	10-20cm	0.00164m2	germination	2	Diversity
877	Lovell et al. 2018	USA	Texas	31.1697	-99.6836	5	20-30cm	0.00164m2	germination	2	Diversity
878	Lovell et al. 2018	USA	Texas	31.1697	-99.6836	5	30-40cm	0.00164m2	germination	2	Diversity
879	Lovell et al. 2018	USA	Texas	31.1697	-99.6836	7	0-10cm	0.00164m2	germination	1	Diversity
880	Lovell et al. 2018	USA	Texas	31.1697	-99.6836	7	10-20cm	0.00164m2	germination	3	Diversity
881	Lovell et al. 2018	USA	Texas	31.1697	-99.6836	7	20-30cm	0.00164m2	germination	3	Diversity
882	Lovell et al. 2018	USA	Texas	31.1697	-99.6836	7	30-40cm	0.00164m2	germination	2	Diversity
883	Lovell et al. 2018	USA	Texas	31.1697	-99.6836	6	0-10cm	0.00164m2	germination	1	Diversity
884	Lovell et al. 2018	USA	Texas	31.1697	-99.6836	6	10-20cm	0.00164m2	germination	2	Diversity
885	Lovell et al. 2018	USA	Texas	31.1697	-99.6836	6	20-30cm	0.00164m2	germination	1	Diversity
886	Lovell et al. 2018	USA	Texas	31.1697	-99.6836	6	30-40cm	0.00164m2	germination	1	Diversity
887	Lovell et al. 2018	USA	Texas	31.1697	-99.6836	8	0-10cm	0.00164m2	germination	5	Diversity
888	Lovell et al. 2018	USA	Texas	31.1697	-99.6836	8	10-20cm	0.00164m2	germination	1	Diversity
889	Lovell et al. 2018	USA	Texas	31.1697	-99.6836	8	20-30cm	0.00164m2	germination	3	Diversity
890	Lovell et al. 2018	USA	Texas	31.1697	-99.6836	8	30-40cm	0.00164m2	germination	2	Diversity
891	Lovell et al. 2018	USA	Texas	31.1697	-99.6836	4	0-10cm	0.00164m2	germination	3	Diversity
892	Lovell et al. 2018	USA	Texas	31.1697	-99.6836	4	10-20cm	0.00164m2	germination	7	Diversity
893	Lovell et al. 2018	USA	Texas	31.1697	-99.6836	4	20-30cm	0.00164m2	germination	3	Diversity
894	Lovell et al. 2018	USA	Texas	31.1697	-99.6836	4	30-40cm	0.00164m2	germination	2	Diversity
895	Lovell et al. 2018	USA	Texas	31.1697	-99.6836	5	0-10cm	0.00164m2	germination	6	Diversity
896	Lovell et al. 2018	USA	Texas	31.1697	-99.6836	5	10-20cm	0.00164m2	germination	3	Diversity
897	Lovell et al. 2018	USA	Texas	31.1697	-99.6836	5	20-30cm	0.00164m2	germination	3	Diversity
898	Lovell et al. 2018	USA	Texas	31.1697	-99.6836	5	30-40cm	0.00164m2	germination	1	Diversity
899	Lovell et al. 2018	USA	Texas	31.1697	-99.6836	7	0-10cm	0.00164m2	germination	9	Diversity
900	Lovell et al. 2018	USA	Texas	31.1697	-99.6836	7	10-20cm	0.00164m2	germination	2	Diversity
901	Lovell et al. 2018	USA	Texas	31.1697	-99.6836	7	20-30cm	0.00164m2	germination	1	Diversity
902	Lovell et al. 2018	USA	Texas	31.1697	-99.6836	7	30-40cm	0.00164m2	germination	1	Diversity
903	Miao et al.2016	China	Inner Mongolia	43.0333	119.65	4	0-30cm	0.004m2	germination	5	Diversity
904	Miao et al.2016	China	Inner Mongolia	43.0333	119.65	4	0-30cm	0.004m2	germination	4	Diversity
905	Miao et al.2016	China	Inner Mongolia	43.0333	119.65	4	0-30cm	0.004m2	germination	6	Diversity
906	Braga et al.2016	Brazil	the Federal University of Viçosa	-20.7684	-42.8671	9	0-5cm	0.0625m2	germination	64	Diversity
907	Braga et al.2016	Brazil	the Federal University of Viçosa	-20.7684	-42.8671	4	0-5cm	0.0625m2	germination	56	Diversity
908	Braga et al.2016	Brazil	the Federal University of Viçosa	-20.77	-42.8677	9	0-5cm	0.0625m2	germination	61	Diversity
909	Braga et al.2016	Brazil	the Federal University of Viçosa	-20.77	-42.8677	4	0-5cm	0.0625m2	germination	52	Diversity
910	Kunz & Martins 2016	Brazil	Viçosa	-20.8019	-42.8586	NA	0-5cm	0.0975m2	germination	75	Diversity
911	Wang et al.2016	China	the Nongjiang River	48.1	133.5	9	0-8cm	0.03125m2	germination	52	Diversity
912	Miao et al.2016	China	Horqin Sandy	42.79	119.84	4	0-10cm	0.0038465m2	germination	16	Diversity
913	Miao et al.2016	China	Horqin Sandy	42.79	119.84	4	0-30cm	0.0038465m2	germination	4	Diversity
914	Miao et al.2016	China	Horqin Sandy	42.79	119.84	4	0-20cm	0.0038465m2	germination	12	Diversity
915	Gelviz-Gelvez et al.2016	Colombia	the southern state of Pamplona	7.34928	-72.7034	6	0-15cm	0.09m2	extraction	16	Diversity
916	Gelviz-Gelvez et al.2016	Colombia	the southern state of Pamplona	7.34928	-72.7034	6	0-15cm	0.09m2	extraction	9	Diversity
917	Kůrová 2016	Czech	South Moravia	48.802	16.8036	10	0-10cm	0.09m2	extraction	94	Diversity
918	Zhao et al.2016	China	Tianjin Wuqing District	39.4118	117.031	3	0-15cm	1m2	germination	1.4354	Diversity
919	Greet 2016	Australia	Melbourne	-37.814	144.963	8	0-5cm	0.0019625m2	germination	80	Diversity
920	Cui et al.2016	China	Lake Taihu	75.9552	120.319	4	0-15cm	0.05m2	germination	4	Diversity
921	Cui et al.2016	China	Lake Taihu	75.9552	120.319	4	0-15cm	0.05m2	germination	16	Diversity
922	Cui et al.2016	China	Lake Taihu	75.9552	120.319	4	0-15cm	0.05m2	germination	6	Diversity
923	Xavier et al.2016	Brazil	Dr. Antnio T. Viana Ecological Park	-21.9833	-47.8583	9	0-5cm	0.0415265m2	germination	5.79605	Diversity
924	Xavier et al.2016	Brazil	Dr. Antnio T. Viana Ecological Park	-21.9833	-47.8583	3	0-5cm	0.0415265m2	germination	6.37526	Diversity
925	Qian et al.2016	China	Horqin	42.79	119.84	10	0-100cm	0.0038465m2	extraction	3.64	Diversity
926	Williams-Linera et al.2016	Mexico	Veracruz	19.5105	-96.9453	4	0-5cm	0.09m2	germination	76	Diversity
927	Williams-Linera et al.2016	Mexico	Veracruz	19.5105	-96.9453	4	0-5cm	0.09m2	germination	75	Diversity
928	Williams-Linera et al.2016	Mexico	Veracruz	19.5105	-96.9453	4	0-5cm	0.09m2	germination	78	Diversity
929	Capon & Reid 2016	Australia	Southern Murray-Darling Basin	-35.4093	143.762	NA	0-5cm	0.0054m2	germination	4.02402	Diversity
930	Capon & Reid 2016	Australia	Southern Murray-Darling Basin	-35.4093	143.762	NA	0-5cm	0.0054m2	germination	3.75419	Diversity
931	Capon & Reid 2016	Australia	Southern Murray-Darling Basin	-35.4093	143.762	NA	0-5cm	0.0054m2	germination	3.69294	Diversity
932	Capon & Reid 2016	Australia	Southern Murray-Darling Basin	-35.4093	143.762	NA	0-5cm	0.0054m2	germination	5.5019	Diversity
933	Capon & Reid 2016	Australia	Southern Murray-Darling Basin	-35.4093	143.762	NA	0-5cm	0.0054m2	germination	8.83573	Diversity
934	Capon & Reid 2016	Australia	Southern Murray-Darling Basin	-35.4093	143.762	NA	0-5cm	0.0054m2	germination	9.11999	Diversity
935	Capon & Reid 2016	Australia	Southern Murray-Darling Basin	-35.4093	143.762	NA	0-5cm	0.0054m2	germination	9.9592	Diversity
936	Capon & Reid 2016	Australia	Southern Murray-Darling Basin	-35.4093	143.762	NA	0-5cm	0.0054m2	germination	7.61124	Diversity
937	Capon & Reid 2016	Australia	Southern Murray-Darling Basin	-35.4093	143.762	NA	0-5cm	0.0054m2	germination	2.00479	Diversity
938	Schwab & Kiehl 2017	Germany	Danube River	48.7484	11.3073	8	0-17cm	0.0058875m2	germination	7.67613	Diversity
939	Schwab & Kiehl 2017	Germany	Danube River	48.7484	11.3073	8	0-17cm	0.0058875m2	germination	22.0903	Diversity
940	Schwab & Kiehl 2017	Germany	Danube River	48.7484	11.3073	8	0-17cm	0.0058875m2	germination	17.7542	Diversity
941	Schwab & Kiehl 2017	Germany	Danube River	48.7484	11.3073	8	0-17cm	0.0058875m2	germination	14.3555	Diversity
942	Maikano et al.2017	Australia	Great Otway National Park	-38.77	143.55	6	0-5cm	0.004415625m2	germination	17.8882	Diversity
943	Maikano et al.2017	Australia	Great Otway National Park	-38.77	143.55	6	0-5cm	0.004415625m2	germination	6.48011	Diversity
944	Boutin & Carpenter 2017	Canada	Alberta	57.2991	-111.553	7	0-10cm	0.007m2	germination	32	Diversity
945	Boutin & Carpenter 2017	Canada	Alberta	57.2991	-111.553	7	0-10cm	0.007m2	germination	21.3333	Diversity
946	Boutin & Carpenter 2017	Canada	Alberta	57.2991	-111.553	7	0-10cm	0.007m2	germination	20	Diversity
947	Lei & Bai 2017	Canada	Kernen Prairie	52.1667	-106.55	4	0-5cm	0.0025m2	germination	3.01449	Diversity
948	Lei & Bai 2017	Canada	Kernen Prairie	52.1667	-106.55	5	0-5cm	0.0025m2	germination	3.01449	Diversity
949	Zhang et al.2017	China	Xintian Town	30.7258	108.429	8	0-2cm	0.012m2	germination	38	Diversity
950	Yi et al.2017	South Korea	Sunji–ri	37.7167	128.917	3	0-5cm	0.165m2	germination	20	Diversity
951	Yi et al.2017	South Korea	Sunji–ri	35.6333	129.033	3	0-5cm	0.165m2	germination	29	Diversity
952	Bourgeois et al.2017	Canada	Southeast Quebec	46.85	-71.3833	10	0-10cm	0.00785m2	germination	32.4	Diversity
953	Bourgeois et al.2017	Canada	Southeast Quebec	46.85	-71.3833	10	0-10cm	0.00785m2	germination	31.2	Diversity
954	Bourgeois et al.2017	Canada	Southeast Quebec	46.85	-71.3833	10	0-10cm	0.00785m2	germination	19.8	Diversity
955	Heydari et al.2017	Iran	Bankol	33.635	46.4153	11	0-10cm	0.04m2	germination	21.003	Diversity
956	Hong et al.2017	South Korea	Namyangju City	37.9667	127.383	NA	0-2cm	0.1m2	germination	32	Diversity
957	Arroyo et al.2017	Spain	Ebro Valley	41.3744	-0.64	1	0-10cm	0.000961625m2	germination	1.36239	Diversity
958	Arroyo et al.2017	Spain	Ebro Valley	41.3744	-0.64	1	0-10cm	0.000961625m2	germination	2.36697	Diversity
959	Arroyo et al.2017	Spain	Ebro Valley	41.3744	-0.64	1	0-10cm	0.000961625m2	germination	2.2156	Diversity
960	Capon et al.2017	Australia	Murray–Darling Basin	-29.5385	147.461	4	0-5cm	0.00785m2	germination	9.76216	Diversity
961	Capon et al.2017	Australia	Murray–Darling Basin	-29.5385	147.461	4	0-5cm	0.00785m2	germination	11.2757	Diversity
962	Capon et al.2017	Australia	Murray–Darling Basin	-29.5385	147.461	4	0-5cm	0.00785m2	germination	9.76216	Diversity
963	Capon et al.2017	Australia	Murray–Darling Basin	-29.5385	147.461	4	0-5cm	0.00785m2	germination	5.52432	Diversity
964	Rusterholz et al.2017	Switzerland	south of Basel	47.4333	7.55	4	0-5cm	0.01601557m2	germination	11.5588	Diversity
965	Rusterholz et al.2017	Switzerland	south of Basel	47.4333	7.55	4	0-5cm	0.01601557m2	germination	12.1765	Diversity
966	Rusterholz et al.2017	Switzerland	south of Basel	47.4333	7.55	4	0-5cm	0.01601557m2	germination	15.0882	Diversity
967	Rusterholz et al.2017	Switzerland	south of Basel	47.4333	7.55	4	0-5cm	0.01601557m2	germination	16.7647	Diversity
968	Cho et al.2017	Switzerland	Biosphere Reserve	37.7524	127.644	2	0-30cm	1m2	germination	18.9716	Diversity
969	Cho et al.2017	Switzerland	Biosphere Reserve	37.7524	127.644	2	0-30cm	1m2	germination	10.9929	Diversity
970	Cho et al.2017	Switzerland	Biosphere Reserve	37.7524	127.644	2	0-30cm	1m2	germination	3.7234	Diversity
971	Wang et al.2017	China	Hill-Gullied Loess Plateau	36.8583	109.325	7	0-5cm	0.00180864m2	germination	16.4835	Diversity
972	Wang et al.2017	China	Hill-Gullied Loess Plateau	36.8583	109.325	7	0-5cm	0.00180864m2	germination	18.956	Diversity
973	Wang et al.2017	China	Hill-Gullied Loess Plateau	36.8583	109.325	8	0-5cm	0.00180864m2	germination	7.08791	Diversity
974	Wang et al.2017	China	Hill-Gullied Loess Plateau	36.8583	109.325	8	0-5cm	0.00180864m2	germination	10.2198	Diversity
975	Wang et al.2017	China	Hill-Gullied Loess Plateau	36.8583	109.325	8	0-5cm	0.00180864m2	germination	17.6374	Diversity
976	Wang et al.2017	China	Hill-Gullied Loess Plateau	36.8583	109.325	8	0-5cm	0.00180864m2	germination	23.5714	Diversity
977	Machado et al.2017	Brazil	Ibitipoca State Park	-21.7	-43.8917	NA	0-10cm	0.625m2	germination	17.9724	Diversity
978	Machado et al.2017	Brazil	Ibitipoca State Park	-21.7	-43.8917	NA	0-10cm	0.625m2	germination	18.894	Diversity
979	Machado et al.2017	Brazil	Ibitipoca State Park	-21.7	-43.8917	NA	0-10cm	0.625m2	germination	16.8203	Diversity
980	Machado et al.2017	Brazil	Ibitipoca State Park	-21.7	-43.8917	NA	0-10cm	0.625m2	germination	15.2074	Diversity
981	Machado et al.2017	Brazil	Ibitipoca State Park	-21.7	-43.8917	NA	0-10cm	0.625m2	germination	37.3272	Diversity
982	Machado et al.2017	Brazil	Ibitipoca State Park	-21.7	-43.8917	NA	0-10cm	0.625m2	germination	30.1843	Diversity
983	Machado et al.2017	Brazil	Ibitipoca State Park	-21.7	-43.8917	NA	0-10cm	0.625m2	germination	21.1982	Diversity
984	Xu et al.2017	China	Gahai Lake	34.257	102.439	4	0-15cm	0.0955188m2	germination	0.554217	Diversity
985	Xu et al.2017	China	Gahai Lake	34.257	102.439	4	0-15cm	0.0955188m2	germination	0.421687	Diversity
986	Xu et al.2017	China	Gahai Lake	34.257	102.439	4	0-15cm	0.0955188m2	germination	0.373494	Diversity
987	Titulaer et al.2017	Mexico	Chihuahuan Desert	30.8594	-108.455	11	0-0.5cm	0.005m2	germination	108	Diversity
988	Titulaer et al.2017	Mexico	Chihuahuan Desert	30.8594	-108.455	1	0-0.5cm	0.005m2	germination	108	Diversity
989	Li et al.2017	China	Kangzhuang area	40.3167	115.717	3	0-5cm	0.00785m2	germination	17	Diversity
990	Li et al.2017	China	Kangzhuang area	40.3167	115.717	3	5-10cm	0.00785m2	germination	14	Diversity
991	Li et al.2017	China	Kangzhuang area	40.3167	115.717	3	0-10cm	0.00785m2	germination	20	Diversity
992	Zhen et al.2017	China	Dawu village	34.35	100.492	7	0-20cm	0.0625m2	germination	9.14022	Diversity
993	Zhen et al.2017	China	Dawu village	34.35	100.492	7	0-20cm	0.0625m2	germination	14.5061	Diversity
994	Yu et al.2017	China	Zhifanggou watershed	36.4578	111.503	3	0-2cm	0.0361728m2	germination	11.7785	Diversity
995	Yu et al.2017	China	Zhifanggou watershed	36.4578	111.503	3	0-2cm	0.0361728m2	germination	11.7861	Diversity
996	Yu et al.2017	China	Zhifanggou watershed	36.4578	111.503	3	0-2cm	0.0361728m2	germination	12.397	Diversity
997	Yu et al.2017	China	Zhifanggou watershed	36.4578	111.503	3	2-5cm	0.0361728m2	germination	6.07702	Diversity
998	Yu et al.2017	China	Zhifanggou watershed	36.4578	111.503	3	2-5cm	0.0361728m2	germination	7.99362	Diversity
999	Yu et al.2017	China	Zhifanggou watershed	36.4578	111.503	3	2-5cm	0.0361728m2	germination	8.40662	Diversity
1000	Yu et al.2017	China	Zhifanggou watershed	36.4578	111.503	3	5-10cm	0.0361728m2	germination	7.41341	Diversity
1001	Yu et al.2017	China	Zhifanggou watershed	36.4578	111.503	3	5-10cm	0.0361728m2	germination	7.11971	Diversity
1002	Yu et al.2017	China	Zhifanggou watershed	36.4578	111.503	3	5-10cm	0.0361728m2	germination	4.71588	Diversity
1003	Kostrakiewicz-Gierałt 2017	Poland	Kraków-Kostrze	50.0321	19.8675	4	0-5cm	0.04m2	germination	40	Diversity
1004	Kostrakiewicz-Gierałt 2017	Poland	Kraków-Kostrze	50.032	19.8682	4	0-5cm	0.04m2	germination	30	Diversity
1005	Kostrakiewicz-Gierałt 2017	Poland	Kraków-Kostrze	50.0321	19.8679	4	0-5cm	0.04m2	germination	30	Diversity
1006	Galloway et al.2017	South Africa	Helderberg Nature Reserve	-34.0651	18.8716	1	0-5cm	0.00785m2	germination	78	Diversity
1007	Bowman et al. 2015	Australia	TGB Osborn Vegetation Reserve	-32.25	139.45	8	0-5cm	0.0318m2	germination	7.85174	Diversity
1008	Bowman et al. 2015	Australia	TGB Osborn Vegetation Reserve	-32.25	139.45	8	0-5cm	0.0318m2	germination	3.35426	Diversity
1009	Smith et al. 2015	Australia	Drum mond Nature Reserve	-31.3125	116.403	6	0-5cm	0.0098m2	germination	25	Diversity
1010	Smith et al. 2015	Australia	Drum mond Nature Reserve	-31.3125	116.403	6	0-5cm	0.0098m2	germination	23	Diversity
1011	Adams et al. 2015	USA	Paynes Prairie Preserve State Park	29.5197	-82.2944	10	0-5cm	0.00950m2	germination	16.0251	Diversity
1012	Adams et al. 2015	USA	Paynes Prairie Preserve State Park	29.5197	-82.2944	10	0-5cm	0.00950m2	germination	14.7278	Diversity
1013	Adams et al. 2015	USA	Paynes Prairie Preserve State Park	29.5197	-82.2944	4	0-5cm	0.00950m2	germination	7.097	Diversity
1014	Adams et al. 2015	USA	Paynes Prairie Preserve State Park	29.5197	-82.2944	4	0-5cm	0.00950m2	germination	4.65343	Diversity
1015	Elsey-Quirk & Leck 2015	USA	Crosswicks Creek	40.1492	-74.7167	2	0-3cm	0.01m2	germination	71	Diversity
1016	Elsey-Quirk & Leck 2015	USA	Crosswicks Creek	40.1492	-74.7167	2	0-3cm	0.01m2	germination	67	Diversity
1017	Elsey-Quirk & Leck 2015	USA	Crosswicks Creek	40.1492	-74.7167	2	0-3cm	0.01m2	germination	43	Diversity
1018	Tererai et al. 2015	South Africa	Berg River	-32.9333	18.3333	2	0-10cm	0.00982m2	germination	1.99509	Diversity
1019	Tererai et al. 2015	South Africa	Berg River	-32.9333	18.3333	2	0-10cm	0.00982m2	germination	10.1722	Diversity
1020	Tererai et al. 2015	South Africa	Berg River	-32.9333	18.3333	2	0-10cm	0.00982m2	germination	3.58377	Diversity
1021	Tererai et al. 2015	South Africa	Berg River	-32.9333	18.3333	2	0-10cm	0.00982m2	germination	13.8319	Diversity
1022	Freund et al. 2015	Germany	Standortübungsplatz	49.85	8.6	3	11-16cm	0.0017m2	germination	1.25926	Diversity
1023	Freund et al. 2015	Germany	Standortübungsplatz	49.85	8.6	3	11-16cm	0.0017m2	germination	2.25004	Diversity
1024	Freund et al. 2015	Germany	Standortübungsplatz	49.85	8.6	3	11-16cm	0.0017m2	germination	3.10629	Diversity
1025	Freund et al. 2015	Germany	Standortübungsplatz	49.85	8.6	3	11-16cm	0.0017m2	germination	4.50377	Diversity
1026	Freund et al. 2015	Germany	Standortübungsplatz	49.85	8.6	3	11-16cm	0.0017m2	germination	4.89768	Diversity
1027	Freund et al. 2015	Germany	Standortübungsplatz	49.85	8.6	3	11-16cm	0.0017m2	germination	9.27725	Diversity
1028	Freund et al. 2015	Germany	Standortübungsplatz	49.85	8.6	3	11-16cm	0.0017m2	germination	7.01574	Diversity
1029	Freund et al. 2015	Germany	Standortübungsplatz	49.85	8.6	3	11-16cm	0.0017m2	germination	11.7269	Diversity
1030	Faist & Collinge 2015	USA	Travis Air Force Base	38.25	-122	4	0-5cm	0.02m2	germination	4.52	Diversity
1031	Faist & Collinge 2015	USA	Travis Air Force Base	38.25	-122	4	0-5cm	0.02m2	germination	5.79	Diversity
1032	Faist & Collinge 2015	USA	Travis Air Force Base	38.25	-122	4	0-5cm	0.02m2	germination	5.8	Diversity
1033	Sotomayor & Gutierrez 2015	Argentina	Rodillo	-26.6667	-70.9333	NA	0-5cm	0.000708m2	germination	8.0504	Diversity
1034	Sotomayor & Gutierrez 2015	Argentina	Cisne	-27.25	-70.95	NA	0-5cm	0.000708m2	germination	12.7571	Diversity
1035	Sotomayor & Gutierrez 2015	Argentina	Pajonales	-27.75	-71.1667	NA	0-5cm	0.000708m2	germination	14.8061	Diversity
1036	Sotomayor & Gutierrez 2015	Argentina	Carrizal	-28	-71.3167	NA	0-5cm	0.000708m2	germination	15.8889	Diversity
1037	Sotomayor & Gutierrez 2015	Argentina	Bronces	-28.5	-71.4667	NA	0-5cm	0.000708m2	germination	12.3406	Diversity
1038	Sotomayor & Gutierrez 2015	Argentina	Choros	-29.25	-71.85	NA	0-5cm	0.000708m2	germination	21.195	Diversity
1039	Sotomayor & Gutierrez 2015	Argentina	Romeral	-29.75	-71.6	NA	0-5cm	0.000708m2	germination	21.3514	Diversity
1040	Sotomayor & Gutierrez 2015	Argentina	Lagunillas	-30.1	-71.7833	NA	0-5cm	0.000708m2	germination	15.6288	Diversity
1041	Ludewig et al. 2015	Germany	Heiligenhafen	54.38	-10.9406	9	0-10cm	0.04m2	germination	123.137	Diversity
1042	de Souza Vieira et al. 2015	Brazil	Cordilheira farm	-31.3	-51.9667	4	0-10cm	0.00785m2	germination	15.9436	Diversity
1043	de Souza Vieira et al. 2015	Brazil	Cordilheira farm	-31.3	-51.9667	4	0-10cm	0.00785m2	germination	12.0938	Diversity
1044	de Souza Vieira et al. 2015	Brazil	Cordilheira farm	-31.3	-51.9667	9	0-10cm	0.00785m2	germination	13.8793	Diversity
1045	de Souza Vieira et al. 2015	Brazil	Cordilheira farm	-31.3	-51.9667	9	0-10cm	0.00785m2	germination	6.90638	Diversity
1046	Mendes et al. 2015	Brazil	Caruaru	-8.23833	-35.9222	NA	0-5cm	0.04m2	germination	32	Diversity
1047	Mendes et al. 2015	Brazil	Caruaru	-8.23833	-35.9222	NA	0-5cm	0.04m2	germination	19	Diversity
1048	Mendes et al. 2015	Brazil	Caruaru	-8.23833	-35.9222	NA	0-5cm	0.04m2	germination	11	Diversity
1049	Mendes et al. 2015	Brazil	Caruaru	-8.23833	-35.9222	NA	0-5cm	0.04m2	germination	36	Diversity
1050	Bargmann & Kirkpatrick 2015	Australia	Tasmania	-41.6333	146.3	2	0-6cm	0.01m2	germination	16.74	Diversity
1051	Bargmann & Kirkpatrick 2015	Australia	Tasmania	-41.6333	146.3	2	0-6cm	0.01m2	germination	12.54	Diversity
1052	Tessema et al. 2016	Ethiopia	Abernosa Cattle Breeding Ranch	7.78333	38.6667	NA	0-5cm	17m2	germination	8.5	Diversity
1053	Tessema et al. 2016	Ethiopia	Abernosa Cattle Breeding Ranch	7.78333	38.6667	NA	5-10cm	17m2	germination	5.5	Diversity
1054	Tessema et al. 2016	Ethiopia	Awash National Park	9.02556	39.9833	NA	0-5cm	17m2	germination	7.5	Diversity
1055	Tessema et al. 2016	Ethiopia	Awash National Park	9.01667	39.9833	NA	5-10cm	17m2	germination	4.4	Diversity
1056	Yan et al. 2016	China	Qingyuan Forest CERN	41.85	124.9	4	0-5cm	0.011545m2	germination	13.5765	Diversity
1057	Yan et al. 2016	China	Qingyuan Forest CERN	41.85	124.9	4	0-5cm	0.011545m2	germination	7.31301	Diversity
1058	Yan et al. 2016	China	Qingyuan Forest CERN	41.85	124.9	4	0-5cm	0.011545m2	germination	1.54517	Diversity
1059	Yan et al. 2016	China	Qingyuan Forest CERN	41.85	124.9	4	0-5cm	0.011545m2	germination	18.9954	Diversity
1060	dos Santos et al. 2016	Brazil	Agronomic Institute of Pernambuco	-8.23333	-35.9167	NA	0-5cm	0.04m2	germination	106.179	Diversity
1061	dos Santos et al. 2016	Brazil	Agronomic Institute of Pernambuco	-8.23333	-35.9167	NA	0-5cm	0.04m2	germination	134.855	Diversity
1062	dos Santos et al. 2016	Brazil	Agronomic Institute of Pernambuco	-8.23333	-35.9167	NA	0-5cm	0.04m2	germination	76.1564	Diversity
1063	dos Santos et al. 2016	Brazil	Agronomic Institute of Pernambuco	-8.23333	-35.9167	NA	0-5cm	0.04m2	germination	165.208	Diversity
1064	Madawala et al. 2016	Sri Lanka	Knuckles Forest Reserve	7.31667	80.8833	12	0-4cm	0.1125m2	germination	31	Diversity
1065	Madawala et al. 2016	Sri Lanka	Knuckles Forest Reserve	7.31667	80.8833	12	0-4cm	0.1125m2	germination	35	Diversity
1066	Madawala et al. 2016	Sri Lanka	Knuckles Forest Reserve	7.31667	80.8833	12	0-4cm	0.1125m2	germination	34	Diversity
1067	Madawala et al. 2016	Sri Lanka	Knuckles Forest Reserve	7.31667	80.8833	6	0-4cm	0.1125m2	germination	24	Diversity
1068	Madawala et al. 2016	Sri Lanka	Knuckles Forest Reserve	7.31667	80.8833	6	0-4cm	0.1125m2	germination	27	Diversity
1069	Madawala et al. 2016	Sri Lanka	Knuckles Forest Reserve	7.31667	80.8833	6	0-4cm	0.1125m2	germination	27	Diversity
1070	Clause et al. 2016	France	natural reserve of Saint-Adrien	49.3728	1.125	2	0-2cm	0.00785m2	germination	29.227	Diversity
1071	Clause et al. 2016	France	natural reserve of Saint-Adrien	49.3728	1.125	2	2-5cm	0.00785m2	germination	18.5652	Diversity
1072	Clause et al. 2016	France	natural reserve of Saint-Adrien	49.3728	1.125	2	5-10cm	0.00785m2	germination	13.8074	Diversity
1073	Clause et al. 2016	France	natural reserve of Saint-Adrien	49.3728	1.125	2	0-2cm	0.00785m2	germination	32.8917	Diversity
1074	Clause et al. 2016	France	natural reserve of Saint-Adrien	49.3728	1.125	2	2-5cm	0.00785m2	germination	19.1781	Diversity
1075	Clause et al. 2016	France	natural reserve of Saint-Adrien	49.3728	1.125	2	5-10cm	0.00785m2	germination	7.29482	Diversity
1076	Clause et al. 2016	France	natural reserve of Saint-Adrien	49.3728	1.125	2	0-2cm	0.00785m2	germination	25.097	Diversity
1077	Clause et al. 2016	France	natural reserve of Saint-Adrien	49.3728	1.125	2	2-5cm	0.00785m2	germination	20.4573	Diversity
1078	Clause et al. 2016	France	natural reserve of Saint-Adrien	49.3728	1.125	2	5-10cm	0.00785m2	germination	12.1492	Diversity
1079	Clause et al. 2016	France	natural reserve of Saint-Adrien	49.3728	1.125	2	0-2cm	0.00785m2	germination	15.5356	Diversity
1080	Clause et al. 2016	France	natural reserve of Saint-Adrien	49.3728	1.125	2	2-5cm	0.00785m2	germination	15.3667	Diversity
1081	Clause et al. 2016	France	natural reserve of Saint-Adrien	49.3728	1.125	2	5-10cm	0.00785m2	germination	6.66051	Diversity
1082	Reid et al. 2016	Australia	Macintyre River	-28.9034	150.788	4	0-5cm	0.01416m2	germination	46.96	Diversity
1083	Reid et al. 2016	Australia	Macintyre River	-28.9034	150.788	4	0-5cm	0.01416m2	germination	40.97	Diversity
1084	Wang et al. 2015	China	Guangzhou	23.0333	113.25	4	0-5cm	0.9m2	germination	6.18667	Diversity
1085	Wang et al. 2015	China	Guangzhou	23.0333	113.25	4	5-10cm	0.9m2	germination	5.63931	Diversity
1086	Wang et al. 2015	China	Guangzhou	23.0333	113.25	4	0-5cm	0.9m2	germination	4.50858	Diversity
1087	Wang et al. 2015	China	Guangzhou	23.0333	113.25	4	5-10cm	0.9m2	germination	2.70231	Diversity
1088	Wang et al. 2015	China	Guangzhou	23.0333	113.25	4	0-5cm	0.9m2	germination	3.6186	Diversity
1089	Wang et al. 2015	China	Guangzhou	23.0333	113.25	4	5-10cm	0.9m2	germination	2.79595	Diversity
1090	Wang et al. 2015	China	Guangzhou	23.0333	113.25	4	0-5cm	0.9m2	germination	6.68008	Diversity
1091	Wang et al. 2015	China	Guangzhou	23.0333	113.25	4	5-10cm	0.9m2	germination	5.0708	Diversity
1092	Wang et al. 2015	China	Guangzhou	23.0333	113.25	4	0-5cm	0.9m2	germination	5.23873	Diversity
1093	Wang et al. 2015	China	Guangzhou	23.0333	113.25	4	5-10cm	0.9m2	germination	1.70154	Diversity
1094	Wang et al. 2015	China	Guangzhou	23.0333	113.25	4	0-5cm	0.9m2	germination	2.93179	Diversity
1095	Wang et al. 2015	China	Guangzhou	23.0333	113.25	4	5-10cm	0.9m2	germination	1.8336	Diversity
1096	Pruchniewicz et al. 2015	Poland	Central Sudetes	50.6353	16.4781	8	0-1cm	0.005m2	germination	7.98135	Diversity
1097	Pruchniewicz et al. 2015	Poland	Central Sudetes	50.6353	16.4781	8	1-5cm	0.005m2	germination	12.1737	Diversity
1098	Pruchniewicz et al. 2015	Poland	Central Sudetes	50.6353	16.4781	8	5-10cm	0.005m2	germination	10.4017	Diversity
1099	Erfanzadeh et al. 2016	Iran	Vaz watershed	36.2788	52.1783	3	0-10cm	0.00196m2	germination	76.1239	Diversity
1100	de Souza et al. 2016	Brazil	Fazenda São Miguel	-19.5967	-57.0599	3	0-3cm	0.04m2	germination	2.00935	Diversity
1101	de Souza et al. 2016	Brazil	Fazenda São Miguel	-19.5967	-57.0599	3	0-3cm	0.04m2	germination	2.50898	Diversity
1102	de Souza et al. 2016	Brazil	Fazenda São Miguel	-19.5967	-57.0599	3	0-3cm	0.04m2	germination	4.25935	Diversity
1103	de Souza et al. 2016	Brazil	Fazenda São Miguel	-19.5967	-57.0599	3	0-3cm	0.04m2	germination	6.76671	Diversity
1104	de Souza et al. 2016	Brazil	Fazenda São Miguel	-19.5967	-57.0599	3	0-3cm	0.04m2	germination	4.71565	Diversity
1105	de Souza et al. 2016	Brazil	Fazenda São Miguel	-19.5967	-57.0599	3	0-3cm	0.04m2	germination	5.46208	Diversity
1106	de Souza et al. 2016	Brazil	Fazenda São Miguel	-19.5967	-57.0599	3	0-3cm	0.04m2	germination	4.20069	Diversity
1107	de Souza et al. 2016	Brazil	Fazenda São Miguel	-19.5967	-57.0599	3	0-3cm	0.04m2	germination	4.42571	Diversity
1108	Vakhlamova et al. 2016	Russia	Pavlodar	52.3	76.95	7	0-5cm	0.01m2	germination	4.90424	Diversity
1109	Vakhlamova et al. 2016	Russia	Pavlodar	52.3	76.95	7	0-5cm	0.01m2	germination	3.20501	Diversity
1110	Vakhlamova et al. 2016	Russia	Pavlodar	52.3	76.95	7	0-5cm	0.01m2	germination	3.32019	Diversity
1111	Vakhlamova et al. 2016	Russia	Pavlodar	52.3	76.95	7	0-5cm	0.01m2	germination	2.76616	Diversity
1112	Fernández et al. 2016	Spain	Savinao	43.0147	-7.55667	NA	0-5cm	0.05m2	germination	17	Diversity
1113	Zhang et al. 2016	China	Shanmu River	30.8804	-110.905	5	0-15cm	0.005m2	germination	22	Diversity
1114	Zhang et al. 2016	China	Shanmu River	30.8804	-110.905	5	0-15cm	0.005m2	germination	21	Diversity
1115	Zhang et al. 2016	China	Shanmu River	30.8804	-110.905	5	0-15cm	0.005m2	germination	28	Diversity
1116	Zhang et al. 2016	China	Shanmu River	30.8804	-110.905	5	0-15cm	0.005m2	germination	32	Diversity
1117	Zhang et al. 2016	China	Shanmu River	30.8804	-110.905	5	0-15cm	0.005m2	germination	27	Diversity
1118	Zhang et al. 2016	China	Shanmu River	30.8804	-110.905	5	0-15cm	0.005m2	germination	32	Diversity
1119	Zhang et al. 2016	China	Shanmu River	30.8804	-110.905	5	0-15cm	0.005m2	germination	31	Diversity
1120	Peralta et al. 2016	Spain	Sotomayor Experimental Field Station	40.0333	-3.61667	9	0-3cm	0.000706m2	germination	0.6	Diversity
1121	Peralta et al. 2016	Spain	Sotomayor Experimental Field Station	40.0333	-3.61667	4	0-3cm	0.000706m2	germination	0.2	Diversity
1122	Gallegos et al. 2016	Bolivia	Bolivian Andes,	-16.4	-67.5167	NA	0-5cm	0.001018m2	germination	14.9559	Diversity
1123	Gallegos et al. 2016	Bolivia	Bolivian Andes,	-16.4	-67.5167	NA	0-5cm	0.001018m2	germination	15.9555	Diversity
1124	Noguchi et al. 2016	Japan	Okuono	33.6833	133.25	NA	0-5cm	0.005m2	germination	5	Diversity
1125	Noguchi et al. 2016	Japan	Karakawa	32.8333	132.867	NA	0-5cm	0.005m2	germination	7	Diversity
1126	Franzese et al. 2015	Argentina	EEA INTA Bariloche	-41.0283	-70.5892	9	0-3cm	0.0042m2	germination	9	Diversity
1127	Gavilán et al. 2016	Spain	Cerrolén Farm	40.6081	-3.97198	9	0-5cm	0.00196m2	germination	61.1315	Diversity
1128	Gavilán et al. 2016	Spain	Cerrolén Farm	40.6081	-3.97198	9	0-5cm	0.00196m2	germination	6.38124	Diversity
1129	Gavilán et al. 2016	Spain	Cerrolén Farm	40.6081	-3.97198	9	0-5cm	0.00196m2	germination	19.6481	Diversity
1130	Gavilán et al. 2016	Spain	Cerrolén Farm	40.6081	-3.97198	9	0-5cm	0.00196m2	germination	15.8649	Diversity
1131	Gavilán et al. 2016	Spain	Cerrolén Farm	40.6081	-3.97198	9	0-5cm	0.00196m2	germination	64.3651	Diversity
1132	Gavilán et al. 2016	Spain	Cerrolén Farm	40.6081	-3.97198	9	0-5cm	0.00196m2	germination	20.9188	Diversity
1133	Gavilán et al. 2016	Spain	Cerrolén Farm	40.6081	-3.97198	9	0-5cm	0.00196m2	germination	44.3784	Diversity
1134	Gavilán et al. 2016	Spain	Cerrolén Farm	40.6081	-3.97198	9	0-5cm	0.00196m2	germination	20.8736	Diversity
1135	Altenfelder et al. 2016	Germany	Parstein	50.0144	13.9833	8	0-20cm	0.00085m2	germination	22	Diversity
1136	Altenfelder et al. 2016	Germany	Parstein	50.0144	13.9833	8	0-20cm	0.00085m2	germination	22	Diversity
1137	Zuloaga-Aguilar et al. 2016	Mexico	Las Joyas Research Station	19.436	-104.276	NA	0-3cm	0.00196m2	germination	2.17905	Diversity
1138	Zuloaga-Aguilar et al. 2016	Mexico	Las Joyas Research Station	19.436	-104.276	NA	3-6cm	0.00196m2	germination	1.31757	Diversity
1139	Zuloaga-Aguilar et al. 2016	Mexico	Las Joyas Research Station	19.436	-104.276	NA	6-10cm	0.00196m2	germination	0.827703	Diversity
1140	Zuloaga-Aguilar et al. 2016	Mexico	Las Joyas Research Station	19.436	-104.276	2	0-6cm	0.00196m2	germination	5.31236	Diversity
1141	Zuloaga-Aguilar et al. 2016	Mexico	Las Joyas Research Station	19.436	-104.276	2	0-6cm	0.00196m2	germination	4.93624	Diversity
1142	Zuloaga-Aguilar et al. 2016	Mexico	Las Joyas Research Station	19.436	-104.276	5	0-6cm	0.00196m2	germination	5.08196	Diversity
1143	Zuloaga-Aguilar et al. 2016	Mexico	Las Joyas Research Station	19.436	-104.276	5	0-6cm	0.00196m2	germination	4.36233	Diversity
1144	Zuloaga-Aguilar et al. 2016	Mexico	Las Joyas Research Station	19.436	-104.276	8	0-6cm	0.00196m2	germination	4.74755	Diversity
1145	Zuloaga-Aguilar et al. 2016	Mexico	Las Joyas Research Station	19.436	-104.276	8	0-6cm	0.00196m2	germination	3.17228	Diversity
1146	Zuloaga-Aguilar et al. 2016	Mexico	Las Joyas Research Station	19.436	-104.276	11	0-6cm	0.00196m2	germination	3.28397	Diversity
1147	Zuloaga-Aguilar et al. 2016	Mexico	Las Joyas Research Station	19.436	-104.276	11	0-6cm	0.00196m2	germination	2.83855	Diversity
1148	Golos et al. 2016	Australia	Pilbara	-20.6167	120.3	10	0-50cm	0.01m2	germination	20.8625	Diversity
1149	Golos et al. 2016	Australia	Pilbara	-20.6167	120.3	10	0-50cm	0.01m2	germination	10.8392	Diversity
1150	Golos et al. 2016	Australia	Pilbara	-20.6167	120.3	10	0-50cm	0.01m2	germination	58.4207	Diversity
1151	Golos et al. 2016	Australia	Pilbara	-20.6167	120.3	10	0-50cm	0.01m2	germination	158.071	Diversity
1152	Golos et al. 2016	Australia	Pilbara	-20.6167	120.3	10	0-50cm	0.01m2	germination	108.391	Diversity
1153	Braga et al. 2016	Brazil	Federal University of Viçosa	-20.7667	-42.8667	9	0-5cm	0.0625m2	germination	67	Diversity
1154	Braga et al. 2016	Brazil	Federal University of Viçosa	-20.7667	-42.8667	9	0-5cm	0.0625m2	germination	57	Diversity
1155	Braga et al. 2016	Brazil	Federal University of Viçosa	-20.7667	-42.8667	4	0-5cm	0.0625m2	germination	66	Diversity
1156	Braga et al. 2016	Brazil	Federal University of Viçosa	-20.7667	-42.8667	4	0-5cm	0.0625m2	germination	54	Diversity
1157	Tamura 2016	Japan	Mount Tanzawa	35.4746	139.163	4	0-5cm	0.04m2	germination	9.8	Diversity
1158	Yu et al. 2016	China	Zhifanggou watershed	36.7625	109.254	NA	0-10cm	0.04m2	germination	38	Diversity
1159	Ren & Bai 2016	Canada	Kernen Prairie	52.1667	-106.55	5	0-1cm	0.0625m2	germination	185.922	Diversity
1160	Ren & Bai 2016	Canada	Kernen Prairie	52.1667	-106.55	5	1-5cm	0.0625m2	germination	129.609	Diversity
1161	Shang et al. 2016	China	Tibetan plateau.	34.4833	100.125	11	0-10cm	0.0625m2	germination	28	Diversity
1162	Shang et al. 2016	China	Tibetan plateau.	34.4833	100.125	11	0-10cm	0.0625m2	germination	33	Diversity
1163	Shang et al. 2016	China	Tibetan plateau.	34.4833	100.125	4	0-10cm	0.0625m2	germination	34	Diversity
1164	Shang et al. 2016	China	Tibetan plateau.	34.4833	100.125	4	0-10cm	0.0625m2	germination	37	Diversity
1165	Clause et al. 2015	USA	Kenneth S. Norris Rancho Marino Reserve	35.531	-121.088	12	0-2cm	0.00124m2	germination	22.2521	Diversity
1166	Clause et al. 2015	USA	Kenneth S. Norris Rancho Marino Reserve	35.531	-121.088	12	2-5cm	0.00124m2	germination	11.8357	Diversity
1167	Clause et al. 2015	USA	Kenneth S. Norris Rancho Marino Reserve	35.531	-121.088	12	5-10cm	0.00124m2	germination	5.474	Diversity
1168	James et al. 2015	Australia	Narran Lakes	-29.7167	147.417	5	0-5cm	0.1875m2	germination	12.5951	Diversity
1169	James et al. 2015	Australia	Narran Lakes	-29.7167	147.417	5	0-5cm	0.1875m2	germination	12.954	Diversity
1170	James et al. 2015	Australia	Narran Lakes	-29.7167	147.417	5	0-5cm	0.1875m2	germination	14.6281	Diversity
1171	He et al. 2016	China	Wuqing District of Tianjin	39.6447	114.079	3	0-20cm	0.09m2	germination	21	Diversity
1172	He et al. 2016	China	Wuqing District of Tianjin	39.6447	114.079	3	0-20cm	0.09m2	germination	8	Diversity
1173	Gooden & French 2014	Australia	Swamp Oak Flood plain Forest	-35.4651	150.553	NA	0-10cm	0.03115665m2	germination	103	Diversity
1174	Gooden & French 2014	Australia	Swamp Oak Flood_x0002_plain Forest	-35.4651	150.553	NA	0-10cm	0.03115665m2	germination	126	Diversity
1175	Gooden & French 2014	Australia	Swamp Oak Flood_x0002_plain Forest	-35.4651	150.553	NA	0-10cm	1.6201458m2	germination	113	Diversity
1176	Ochoa-Hueso & Manrique 2014	Spain	El Regajal-Mar de Ontígola Nature Reserve	40	-3.6	9	0-5cm	0.05m2	germination	3.25	Diversity
1177	Ochoa-Hueso & Manrique 2014	Spain	El Regajal-Mar de Ontígola Nature Reserve	40	-3.6	9	0-5cm	0.05m2	germination	2.5	Diversity
1178	Ochoa-Hueso & Manrique 2014	Spain	El Regajal-Mar de Ontígola Nature Reserve	40	-3.6	9	0-5cm	0.05m2	germination	12.88	Diversity
1179	Ochoa-Hueso & Manrique 2014	Spain	El Regajal-Mar de Ontígola Nature Reserve	40	-3.6	9	0-5cm	0.05m2	germination	11.38	Diversity
1180	Kundel et al. 2014	Germany	University campus park	47.6872	9.18892	4	0-5cm	0.0098125m2	germination	18	Diversity
1181	Kundel et al. 2014	Germany	University campus park	47.6872	9.18892	4	5-10cm	0.0098125m2	germination	13	Diversity
1182	Kundel et al. 2014	Germany	University campus park	47.6872	9.18892	4	0-5cm	0.0098125m2	germination	13	Diversity
1183	Kundel et al. 2014	Germany	University campus park	47.6872	9.18892	4	5-10cm	0.0098125m2	germination	15	Diversity
1184	Kundel et al. 2014	Germany	Wollmatingerstrasse	47.6882	9.17128	4	0-5cm	0.0098125m2	germination	29	Diversity
1185	Kundel et al. 2014	Germany	Wollmatingerstrasse	47.6882	9.17128	4	5-10cm	0.0098125m2	germination	21	Diversity
1186	Kundel et al. 2014	Germany	Wollmatingerstrasse	47.6882	9.17128	4	0-5cm	0.0098125m2	germination	32	Diversity
1187	Kundel et al. 2014	Germany	Wollmatingerstrasse	47.6882	9.17128	4	5-10cm	0.0098125m2	germination	24	Diversity
1188	Kundel et al. 2014	Germany	Allensbach	47.7294	9.06103	4	0-5cm	0.0098125m2	germination	12	Diversity
1189	Kundel et al. 2014	Germany	Allensbach	47.7294	9.06103	4	5-10cm	0.0098125m2	germination	16	Diversity
1190	Kundel et al. 2014	Germany	Allensbach	47.7294	9.06103	4	0-5cm	0.0098125m2	germination	11	Diversity
1191	Kundel et al. 2014	Germany	Allensbach	47.7294	9.06103	4	5-10cm	0.0098125m2	germination	16	Diversity
1192	Kundel et al. 2014	Germany	Dettingen	47.7278	9.12047	4	0-5cm	0.0098125m2	germination	15	Diversity
1193	Kundel et al. 2014	Germany	Dettingen	47.7278	9.12047	4	5-10cm	0.0098125m2	germination	15	Diversity
1194	Kundel et al. 2014	Germany	Dettingen	47.7278	9.12047	4	0-5cm	0.0098125m2	germination	24	Diversity
1195	Kundel et al. 2014	Germany	Dettingen	47.7278	9.12047	4	5-10cm	0.0098125m2	germination	26	Diversity
1196	Kundel et al. 2014	Germany	Dettingen	47.7262	9.12681	4	0-5cm	0.0098125m2	germination	7	Diversity
1197	Kundel et al. 2014	Germany	Dettingen	47.7262	9.12681	4	5-10cm	0.0098125m2	germination	9	Diversity
1198	Kundel et al. 2014	Germany	Dettingen	47.7262	9.12681	4	0-5cm	0.0098125m2	germination	15	Diversity
1199	Kundel et al. 2014	Germany	Dettingen	47.7262	9.12681	4	5-10cm	0.0098125m2	germination	12	Diversity
1200	Kundel et al. 2014	Germany	Constance industrial area	47.6737	9.15558	4	0-5cm	0.0098125m2	germination	19	Diversity
1201	Kundel et al. 2014	Germany	Constance industrial area	47.6737	9.15558	4	5-10cm	0.0098125m2	germination	12	Diversity
1202	Kundel et al. 2014	Germany	Constance industrial area	47.6737	9.15558	4	0-5cm	0.0098125m2	germination	18	Diversity
1203	Kundel et al. 2014	Germany	Constance industrial area	47.6737	9.15558	4	5-10cm	0.0098125m2	germination	18	Diversity
1204	Shen et al. 2014	China	Shilin Stone Forest Geographical Park	24.8	103.33	11	0-10cm	1m2	germination	19	Diversity
1205	Shen et al. 2014	China	Shilin Stone Forest Geographical Park	24.8	103.33	11	0-10cm	1m2	germination	31	Diversity
1206	Shen et al. 2014	China	Shilin Stone Forest Geographical Park	24.8	103.33	11	0-10cm	1m2	germination	17	Diversity
1207	Shen et al. 2014	China	Shilin Stone Forest Geographical Park	24.8	103.33	11	0-10cm	0.01m2	germination	13	Diversity
1208	Kehr et al. 2014	USA	Verde River	34.6417	-111.933	NA	0-2.5cm	0.0058875m2	germination	62	Diversity
1209	Gomaa 2014	Egypt	Wadi Elnoemia	29.483	31.56	11	0-5cm	0.05m2	germination	6.7	Diversity
1210	Gomaa 2014	Egypt	Wadi Elnoemia	29.483	31.56	11	0-5cm	0.05m2	germination	5.2	Diversity
1211	Gomaa 2014	Egypt	Wadi Elnoemia	29.483	31.56	11	0-5cm	0.05m2	germination	2.3	Diversity
1212	Gomaa 2014	Egypt	Wadi Elnoemia	29.483	31.56	11	0-5cm	22.5m2	germination	43	Diversity
1213	Zhang et al. 2014	China	Danling region	29.95	103.008	10	0-10cm	0.06m2	germination	95	Diversity
1214	Kwiatkowska-Falińska et al. 2014	Poland	Białowieża Primeval Forest	52.5944	23.3667	4	0-5cm	0.1m2	germination	11	Diversity
1215	Kwiatkowska-Falińska et al. 2014	Poland	Białowieża Primeval Forest	52.5944	23.3667	4	0-5cm	0.1m2	germination	15	Diversity
1216	Kwiatkowska-Falińska et al. 2014	Poland	Białowieża Primeval Forest	52.5944	23.3667	4	0-5cm	0.1m2	germination	12	Diversity
1217	Kwiatkowska-Falińska et al. 2014	Poland	Białowieża Primeval Forest	52.5944	23.3667	4	0-5cm	0.1m2	germination	17	Diversity
1218	Skowronek et al. 2014	Italy	Valle del Ticino	45.4419	8.93306	2	0-23cm	0.005024m2	germination	31	Diversity
1219	Skowronek et al. 2014	Italy	Valle del Ticino	45.4419	8.93306	2	0-23cm	0.005024m2	germination	16	Diversity
1220	Skowronek et al. 2014	Italy	Valle del Ticino	45.4419	8.93306	2	0-23cm	0.005024m2	germination	15	Diversity
1221	Skowronek et al. 2014	Italy	Valle del Ticino	45.4419	8.93306	2	0-23cm	0.005024m2	germination	18	Diversity
1222	Skowronek et al. 2014	Italy	Valle del Ticino	45.4419	8.93306	2	0-23cm	0.005024m2	germination	26	Diversity
1223	Skowronek et al. 2014	Italy	Valle del Ticino	45.4419	8.93306	2	0-23cm	0.005024m2	germination	16	Diversity
1224	Skowronek et al. 2014	Italy	Valle del Ticino	45.4419	8.93306	2	0-23cm	0.005024m2	germination	16	Diversity
1225	Skowronek et al. 2014	Italy	Valle del Ticino	45.4419	8.93306	2	0-23cm	0.005024m2	germination	22	Diversity
1226	Skowronek et al. 2014	Italy	Valle del Ticino	45.4419	8.93306	2	0-23cm	0.005024m2	germination	11	Diversity
1227	Skowronek et al. 2014	Italy	Valle del Ticino	45.4419	8.93306	2	0-23cm	0.005024m2	germination	5	Diversity
1228	Skowronek et al. 2014	Italy	Valle del Ticino	45.4419	8.93306	2	0-23cm	0.005024m2	germination	8	Diversity
1229	Skowronek et al. 2014	Italy	Valle del Ticino	45.4419	8.93306	2	0-23cm	0.005024m2	germination	32	Diversity
1230	Skowronek et al. 2014	Italy	Valle del Ticino	45.4419	8.93306	2	0-23cm	0.005024m2	germination	15	Diversity
1231	Skowronek et al. 2014	Italy	Valle del Ticino	45.4419	8.93306	2	0-23cm	0.005024m2	germination	19	Diversity
1232	Skowronek et al. 2014	Italy	Valle del Ticino	45.4419	8.93306	2	0-23cm	0.005024m2	germination	32	Diversity
1233	Skowronek et al. 2014	Italy	Valle del Ticino	45.4419	8.93306	2	0-23cm	0.005024m2	germination	18	Diversity
1234	Skowronek et al. 2014	Italy	Valle del Ticino	45.4419	8.93306	2	0-23cm	0.005024m2	germination	18	Diversity
1235	Skowronek et al. 2014	Italy	Valle del Ticino	45.4419	8.93306	2	0-23cm	0.005024m2	germination	13	Diversity
1236	Skowronek et al. 2014	Italy	Valle del Ticino	45.4419	8.93306	2	0-23cm	0.005024m2	germination	8	Diversity
1237	Skowronek et al. 2014	Italy	Valle del Ticino	45.4419	8.93306	2	0-23cm	0.005024m2	germination	16	Diversity
1238	Skowronek et al. 2014	Italy	Valle del Ticino	45.4419	8.93306	2	0-23cm	0.10048m2	germination	84	Diversity
1239	Ma et al. 2014	China	Walaka experimental	33.9667	101.883	4	0-5cm	0.040192m2	germination	32.5411	Diversity
1240	Ma et al. 2014	China	Walaka experimental	33.9669	101.883	4	5-10cm	0.040192m2	germination	29.7842	Diversity
1241	Ma et al. 2014	China	Walaka experimental	33.9672	101.883	4	10-15cm	0.040192m2	germination	26.1084	Diversity
1242	Ma et al. 2014	China	Walaka experimental	33.9675	101.883	4	0-15cm	0.20096m2	germination	42.9615	Diversity
1243	Erfanzadeh et al. 2014	Iran	Alborz mountain rangeland	36.3563	52.0625	4	0-10cm	0.019625m2	germination	50	Diversity
1244	Erfanzadeh et al. 2014	Iran	Alborz mountain rangeland	36.3563	52.0625	4	0-10cm	0.019625m2	germination	40	Diversity
1245	Freund et al. 2014	Germany	Upper Rhine Valley	49.8333	8.56667	3	1-6cm	0.01734065m2	germination	19	Diversity
1246	Freund et al. 2014	Germany	Upper Rhine Valley	49.8333	8.56667	3	1-6cm	0.01734065m2	germination	12	Diversity
1247	Freund et al. 2014	Germany	Upper Rhine Valley	49.8333	8.56667	3	1-6cm	0.01734065m2	germination	17	Diversity
1248	Freund et al. 2014	Germany	Upper Rhine Valley	49.8333	8.56667	3	11-16cm	0.01734065m2	germination	11	Diversity
1249	Freund et al. 2014	Germany	Upper Rhine Valley	49.8333	8.56667	3	11-16cm	0.01734065m2	germination	12	Diversity
1250	Freund et al. 2014	Germany	Upper Rhine Valley	49.8333	8.56667	3	11-16cm	0.01734065m2	germination	10	Diversity
1251	Metsoja et al. 2014	Estonia	Alam-Pedja Nature Reserve	58.55	26.2333	6	0-10cm	0.04524m2	germination	25.25	Diversity
1252	Metsoja et al. 2014	Estonia	Alam-Pedja Nature Reserve	58.55	26.2333	6	0-10cm	0.04524m2	germination	23.83	Diversity
1253	Metsoja et al. 2014	Estonia	Alam-Pedja Nature Reserve	58.55	26.2333	6	0-10cm	0.04524m2	germination	24.5	Diversity
1254	Bakker et al. 2014	Sweden	Stora Alvaret	56.5833	16.5667	4	0-10cm	0.01256m2	germination	35	Diversity
1255	Bakker et al. 2014	Sweden	Stora Alvaret	56.5833	16.5667	4	0-10cm	0.01256m2	germination	26	Diversity
1256	Bakker et al. 2014	Sweden	Stora Alvaret	56.5833	16.5667	5	0-10cm	0.01256m2	germination	24	Diversity
1257	Li et al. 2014	China	Wulanaodu Experimental Station of Desertifification	42.9914	119.627	4	0-10cm	0.01m2	germination	17	Diversity
1258	Li et al. 2014	China	Wulanaodu Experimental Station of Desertifification	42.9914	119.627	10	0-10cm	0.01m2	germination	6	Diversity
1259	Li et al. 2014	China	Wulanaodu Experimental Station of Desertifification	42.9914	119.66	4	0-10cm	0.01m2	germination	15	Diversity
1260	Li et al. 2014	China	Wulanaodu Experimental Station of Desertifification	42.9914	119.66	10	0-10cm	0.01m2	germination	7	Diversity
1261	Li et al. 2014	China	Wulanaodu Experimental Station of Desertifification	42.9978	119.659	4	0-10cm	0.01m2	germination	16	Diversity
1262	Li et al. 2014	China	Wulanaodu Experimental Station of Desertifification	42.9978	119.659	10	0-10cm	0.01m2	germination	9	Diversity
1263	Li et al. 2014	China	Wulanaodu Experimental Station of Desertifification	42.9986	119.647	4	0-10cm	0.01m2	germination	19	Diversity
1264	Li et al. 2014	China	Wulanaodu Experimental Station of Desertifification	42.9986	119.647	10	0-10cm	0.01m2	germination	10	Diversity
1265	Sanderson et al. 2014	USA	University of New Hampshire organic dairy	43.1393	-70.936	8	0-5cm	0.00055m2	germination	3.1	Diversity
1266	Sanderson et al. 2014	USA	University of New Hampshire organic dairy	43.1393	-70.936	7	0-5cm	0.00055m2	germination	4.1	Diversity
1267	Sanderson et al. 2014	USA	University of New Hampshire organic dairy	43.1393	-70.936	8	0-5cm	0.00055m2	germination	3.1	Diversity
1268	Sanderson et al. 2014	USA	University of New Hampshire organic dairy	43.1393	-70.936	7	0-5cm	0.00055m2	germination	2.9	Diversity
1269	Osunkoya et al. 2014	Australia	Moolayember Creek	-25.81	149	12	0-10cm	0.0203472m2	germination	71	Diversity
1270	Osunkoya et al. 2014	Australia	Moolayember Creek	-25.81	149	4	0-10cm	0.0203472m2	germination	61	Diversity
1271	Osunkoya et al. 2014	Australia	Moolayember Creek	-25.81	149	12	0-10cm	0.0203472m2	germination	70	Diversity
1272	Osunkoya et al. 2014	Australia	Moolayember Creek	-25.81	149	5	0-10cm	0.0203472m2	germination	92	Diversity
1273	Braz et al. 2014	Brazil	Restinga de Jurubatiba National Park	-22.1917	-41.4167	11	0-5cm	0.0314m2	germination	9	Diversity
1274	Braz et al. 2014	Brazil	Restinga de Jurubatiba National Park	-22.1917	-41.4167	11	0-5cm	0.0314m2	germination	14	Diversity
1275	Braz et al. 2014	Brazil	Restinga de Jurubatiba National Park	-22.1917	-41.4167	11	0-5cm	0.0314m2	germination	13	Diversity
1276	Braz et al. 2014	Brazil	Restinga de Jurubatiba National Park	-22.1917	-41.4167	11	0-5cm	0.0314m2	germination	13	Diversity
1277	Braz et al. 2014	Brazil	Restinga de Jurubatiba National Park	-22.1917	-41.4167	11	0-5cm	0.0314m2	germination	13	Diversity
1278	Braz et al. 2014	Brazil	Restinga de Jurubatiba National Park	-22.1917	-41.4167	11	0-5cm	0.0314m2	germination	16	Diversity
1279	Omand et al. 2014	USA	Nantucket Island	40.88	-70.0597	9	0-20cm	0.01m2	germination	17	Diversity
1280	Omand et al. 2014	USA	Nantucket Island	40.88	-70.0597	9	0-20cm	0.01m2	germination	23	Diversity
1281	Omand et al. 2014	USA	Nantucket Island	40.88	-70.0597	9	0-20cm	0.01m2	germination	21	Diversity
1282	Omand et al. 2014	USA	Nantucket Island	40.88	-70.0597	9	0-20cm	0.01m2	germination	20	Diversity
1283	Omand et al. 2014	USA	Nantucket Island	40.88	-70.0597	9	0-20cm	0.01m2	germination	13	Diversity
1284	Omand et al. 2014	USA	Nantucket Island	40.88	-70.0597	9	0-20cm	0.01m2	germination	14	Diversity
1285	Bao et al. 2014	Brazil	Fazenda São Bento	-19.4981	-57.0241	6	0-3cm	0.04m2	germination	11.039	Diversity
1286	Bao et al. 2014	Brazil	Fazenda São Bento	-19.4981	-57.0241	6	0-3cm	0.04m2	germination	13.3766	Diversity
1287	Bao et al. 2014	Brazil	Fazenda São Bento	-19.4981	-57.0241	6	0-3cm	0.04m2	germination	16.1039	Diversity
1288	Bao et al. 2014	Brazil	Fazenda São Bento	-19.4981	-57.0241	10	0-3cm	0.04m2	germination	11.773	Diversity
1289	Bao et al. 2014	Brazil	Fazenda São Bento	-19.4981	-57.0241	10	0-3cm	0.04m2	germination	11.3475	Diversity
1290	Bao et al. 2014	Brazil	Fazenda São Bento	-19.4981	-57.0241	10	0-3cm	0.04m2	germination	9.07801	Diversity
1291	Alvarez-Aquino et al. 2014	Mexico	SDTF region of central Veracruz	19.2836	-96.4747	5	0-5cm	0.09m2	germination	39.9593	Diversity
1292	Alvarez-Aquino et al. 2014	Mexico	SDTF region of central Veracruz	19.3664	-96.5456	5	0-5cm	0.09m2	germination	38.714	Diversity
1293	Alvarez-Aquino et al. 2014	Mexico	SDTF region of central Veracruz	19.1844	-96.5361	5	0-5cm	0.09m2	germination	14.3267	Diversity
1294	Alvarez-Aquino et al. 2014	Mexico	SDTF region of central Veracruz	19.2928	-96.4519	5	0-5cm	0.09m2	germination	33.6762	Diversity
1295	Alvarez-Aquino et al. 2014	Mexico	SDTF region of central Veracruz	19.27	-96.4942	5	0-5cm	0.09m2	germination	26.699	Diversity
1296	Alvarez-Aquino et al. 2014	Mexico	SDTF region of central Veracruz	19.1678	-96.55	5	0-5cm	0.09m2	germination	13.3576	Diversity
1297	Tóth & Hüse 2014	Hungary	Nyírlapos	47.5797	21.2583	4	0-10cm	0.00378m2	germination	52	Diversity
1298	Tóth & Hüse 2014	Hungary	Magdolna Puszta	47.5836	21.2983	4	0-10cm	0.00378m2	germination	44	Diversity
1299	Tóth & Hüse 2014	Hungary	Hortobágy National Park	47.5817	21.2783	4	0-10cm	0.09072m2	germination	68	Diversity
1300	van Etten et al. 2014	Australia	Lake Way	-26.9447	120.468	NA	0-5cm	0.04m2	germination	31	Diversity
1301	van Etten et al. 2014	Australia	Lake Way	-26.9447	120.468	NA	0-5cm	0.04m2	germination	25	Diversity
1302	van Etten et al. 2014	Australia	Lake Way	-26.9447	120.468	NA	0-5cm	0.04m2	germination	40	Diversity
1303	van Etten et al. 2014	Australia	Lake Way	-26.9447	120.468	NA	0-5cm	0.04m2	germination	25	Diversity
1304	van Etten et al. 2014	Australia	Lake Way	-26.9447	120.468	NA	0-5cm	0.04m2	germination	14	Diversity
1305	van Etten et al. 2014	Australia	Lake Way	-26.9447	120.468	NA	0-5cm	0.04m2	germination	44	Diversity
1306	van Etten et al. 2014	Australia	Lake Way	-26.9447	120.468	NA	0-5cm	0.04m2	germination	72	Diversity
1307	Karlík & Poschlod 2014	Germany	Kallmünz	49.15	11.9561	3	0-10cm	0.0126m2	germination	21	Diversity
1308	Karlík & Poschlod 2014	Germany	Kallmünz	49.1664	11.9775	3	0-10cm	0.0126m2	germination	17	Diversity
1309	Karlík & Poschlod 2014	Germany	Kallmünz	49.1622	11.9742	3	0-10cm	0.0126m2	germination	21	Diversity
1310	Karlík & Poschlod 2014	Germany	Kallmünz	49.1508	11.96	3	0-10cm	0.0126m2	germination	30	Diversity
1311	Karlík & Poschlod 2014	Germany	Kallmünz	49.1664	11.9428	3	0-10cm	0.0126m2	germination	30	Diversity
1312	Karlík & Poschlod 2014	Germany	Kallmünz	49.1703	11.9939	3	0-10cm	0.0126m2	germination	18	Diversity
1313	Karlík & Poschlod 2014	Germany	Kallmünz	49.1589	11.9806	3	0-10cm	0.0126m2	germination	37	Diversity
1314	Karlík & Poschlod 2014	Germany	Kaltes Feld	48.7272	9.89278	3	0-10cm	0.0126m2	germination	27	Diversity
1315	Karlík & Poschlod 2014	Germany	Kaltes Feld	48.7389	9.87944	3	0-10cm	0.0126m2	germination	23	Diversity
1316	Karlík & Poschlod 2014	Germany	Kaltes Feld	48.7347	9.84833	3	0-10cm	0.0126m2	germination	35	Diversity
1317	Karlík & Poschlod 2014	Germany	Kaltes Feld	48.7303	9.84278	3	0-10cm	0.0126m2	germination	36	Diversity
1318	Karlík & Poschlod 2014	Germany	Kaltes Feld	48.7225	9.85333	3	0-10cm	0.0126m2	germination	22	Diversity
1319	Karlík & Poschlod 2014	Germany	Kaltes Feld	48.7294	9.88389	3	0-10cm	0.0126m2	germination	29	Diversity
1320	Karlík & Poschlod 2014	Germany	Kaltes Feld	48.7281	9.84972	3	0-10cm	0.0126m2	germination	32	Diversity
1321	He et al. 2014	China	Houtai Wetland	39.1037	117.121	4	0-15cm	0.00212264m2	germination	1.14449	Diversity
1322	He et al. 2014	China	Houtai Wetland	39.1037	117.121	4	0-15cm	0.00212264m2	germination	1.38403	Diversity
1323	He et al. 2014	China	Houtai Wetland	39.1037	117.121	4	0-15cm	0.00212264m2	germination	1.51711	Diversity
1324	He et al. 2014	China	Houtai Wetland	39.1037	117.121	4	0-15cm	0.00212264m2	germination	1.38403	Diversity
1325	He et al. 2014	China	Houtai Wetland	39.1037	117.121	4	0-15cm	0.00212264m2	germination	25	Diversity
1326	de Andrade & Miranda 2014	Brazil	Reserva Ecológica do IBGE	-16.23	-47.8667	8	0-2cm	0.0625m2	germination	19	Diversity
1327	He et al. 2014	China	Tianjin Binhai New Area	39.167	117.833	6	0-15cm	0.00212264m2	germination	13	Diversity
1328	He et al. 2014	China	Tianjin	39.0835	117.201	4	0-15cm	0.00212264m2	germination	36	Diversity
1329	He et al. 2014	China	Tianjin	39.0835	117.201	4	0-15cm	0.00212264m2	germination	42	Diversity
1330	Smith et al. 2014	USA	Nevada National Security Site	36.8167	-115.917	5	0-5cm	0.002m2	germination	13	Diversity
1331	Golos & Dixon 2014	Australia	Great Sandy Desert	-21.7167	122.217	10	0-10cm	42m2	germination	16.7026	Diversity
1332	O’Loughlin et al. 2014	Australia	Wilsons Promontory National Park	-38.8833	146.233	6	0-2cm	0.63m2	germination	29	Diversity
1333	Wall & Stevens 2015	USA	Grand Prairie	32.7733	-96.9422	3	0-54.08cm	0.015m2	germination	66	Diversity
1334	Helsen et al. 2015	Belgium	Viroin valley	50.19	4.37071	9	0-15cm	0.01256m2	germination	13	Diversity
1335	Helsen et al. 2015	Belgium	Viroin valley	50.19	4.37071	9	0-15cm	0.01256m2	germination	11.7	Diversity
1336	Helsen et al. 2015	Belgium	Viroin valley	50.19	4.37071	9	0-15cm	0.01256m2	germination	10.3	Diversity
1337	Helsen et al. 2015	Belgium	Viroin valley	50.19	4.37071	9	0-15cm	0.01256m2	germination	140	Diversity
1338	Ma et al. 2015	China	Songnen Plain	46.92	125.08	4	0-5cm	0.0058875m2	germination	6	Diversity
1339	Ma et al. 2015	China	Songnen Plain	46.92	125.08	4	0-5cm	0.0058875m2	germination	9	Diversity
1340	Wang et al. 2015	China	Nongjiang River	46.1465	132.14	5	0-10cm	0.0625m2	germination	89	Diversity
1341	Ghermandi et al. 2015	Argentina	Patagonia	-41.0667	-70.85	4	0-3cm	0.00785m2	germination	11	Diversity
1342	Hager et al. 2015	Canada	Ontario	43.6426	-80.4513	8	0-5cm	0.002453125m2	germination	79	Diversity
1343	Hager et al. 2015	Canada	Ontario	43.6426	-80.4513	8	0-5cm	0.002453125m2	germination	3.4	Diversity
1344	Hager et al. 2015	Canada	Ontario	43.6426	-80.4513	8	0-5cm	0.002453125m2	germination	4.69	Diversity
1345	Fowler et al. 2015	Australia	Swan Coastal Plain	-32.0975	115.881	2	0-5cm	0.094298125m2	germination	78	Diversity
1346	Fowler et al. 2015	Australia	Swan Coastal Plain	-32.0975	115.881	2	5-10cm	0.094298125m2	germination	58	Diversity
1347	Fowler et al. 2015	Australia	Swan Coastal Plain	-32.0975	115.881	2	0-10cm	0.094298125m2	germination	31.8	Diversity
1348	Ferreras et al. 2015	Argentina	Chaco Serrano Woodland	-31.1481	-64.3136	5	0-5cm	0.00785m2	germination	37.426	Diversity
1349	Ferreras et al. 2015	Argentina	Chaco Serrano Woodland	-31.1481	-64.3136	11	0-5cm	0.00785m2	germination	38.4857	Diversity
1350	Ferreras et al. 2015	Argentina	Chaco Serrano Woodland	-31.1484	-64.3135	5	0-5cm	0.00785m2	germination	24.1195	Diversity
1351	Ferreras et al. 2015	Argentina	Chaco Serrano Woodland	-31.1484	-64.3135	11	0-5cm	0.00785m2	germination	25.3886	Diversity
1352	Nuzzo et al. 2015	USA	US Army Garrison West Point	41.43	-74.0071	10	0-5cm	0.0038465m2	germination	24.6	Diversity
1353	Fernández et al.2013	Spain	Saja-Besaya Natural Park	43.2206	-4.21583	NA	0-5cm	0.05m2	germination	17	Diversity
1354	Fernández et al.2013	Spain	Saja-Besaya Natural Park	43.2206	-4.21583	NA	0-5cm	0.05m2	germination	12	Diversity
1355	Jaroszewicz 2013	Poland	Białowieża Forest	52.84	23.83	5	0-5cm	0.015m2	germination	7.3	Diversity
1356	Jaroszewicz 2013	Poland	Białowieża Forest	52.84	23.83	5	5-10cm	0.015m2	germination	2.1	Diversity
1357	Jaroszewicz 2013	Poland	Białowieża Forest	52.84	23.83	5	0-5cm	0.02m2	germination	3.2	Diversity
1358	Jaroszewicz 2013	Poland	Białowieża Forest	52.84	23.83	5	5-10cm	0.02m2	germination	1.3	Diversity
1359	Bowman & Facelli 2013	Australia	Middleback Field Research Centre	-32.95	137.4	5	0-5cm	0.0190755m2	germination	6.03922	Diversity
1360	Bowman & Facelli 2013	Australia	Middleback Field Research Centre	-32.95	137.4	5	0-5cm	0.0190755m2	germination	2.94118	Diversity
1361	Baum et al. 2013	Germany	Brandenburg and Lower Saxony	52.3982	11.1387	5	10-20cm	0.045239m2	germination	34	Diversity
1362	Baum et al. 2013	Sweden	Uppland	59.5167	17.9	5	10-20cm	0.045239m2	germination	18	Diversity
1363	Heydari et al. 2013	Iran	Zagros forests	33.675	46.4585	5	0-10cm	0.045239m2	germination	34	Diversity
1364	Yuan et al. 2013	China	JingJiang River	30.2245	112.24	3	0-10cm	0.03925m2	germination	18	Diversity
1365	Yuan et al. 2013	China	JingJiang River	30.2242	112.239	3	0-10cm	0.03925m2	germination	18	Diversity
1366	Yuan et al. 2013	China	JingJiang River	30.2192	112.237	3	0-10cm	0.03925m2	germination	7	Diversity
1367	Haines et al. 2013	USA	Theodore Roosevelt National Park	47.5999	-103.26	4	0-10cm	0.019625m2	germination	4.03061	Diversity
1368	Haines et al. 2013	USA	Theodore Roosevelt National Park	47.5999	-103.26	4	0-10cm	0.019625m2	germination	2.82086	Diversity
1369	Yu et al. 2013	China	Jinqiang River region	37.1833	102.783	11	0-10cm	0.0625m2	germination	29	Diversity
1370	Yu et al. 2013	China	Jinqiang River region	37.1833	102.783	4	0-10cm	0.0625m2	germination	28	Diversity
1371	Barrios-Garcia & Simberloff 2013	Argentina	Isla Victoria	-40.95	-71.55	NA	0-10cm	0.01m2	germination	18	Diversity
1372	Feer et al. 2013	France	Nouragues Research Station	3.18	-52.6833	10	0-2cm	0.0176625m2	extraction	7.41513	Diversity
1373	Feer et al. 2013	France	Nouragues Research Station	3.18	-52.6833	10	2-4cm	0.0176625m2	extraction	4.18908	Diversity
1374	Feer et al. 2013	France	Nouragues Research Station	3.18	-52.6833	10	4-6cm	0.0176625m2	extraction	3.42198	Diversity
1375	Feer et al. 2013	France	Nouragues Research Station	3.18	-52.6833	10	6-8cm	0.0176625m2	extraction	3.69282	Diversity
1376	Feer et al. 2013	France	Nouragues Research Station	3.18	-52.6833	10	8-10cm	0.0176625m2	extraction	3.12164	Diversity
1377	Feer et al. 2013	France	Nouragues Research Station	3.18	-52.6833	10	10-15cm	0.0176625m2	extraction	2.35962	Diversity
1378	Feer et al. 2013	France	Nouragues Research Station	3.18	-52.6833	10	0-2cm	0.0176625m2	extraction	13.0841	Diversity
1379	Feer et al. 2013	France	Nouragues Research Station	3.18	-52.6833	10	2-4cm	0.0176625m2	extraction	12.9907	Diversity
1380	Feer et al. 2013	France	Nouragues Research Station	3.18	-52.6833	10	4-6cm	0.0176625m2	extraction	9.53271	Diversity
1381	Feer et al. 2013	France	Nouragues Research Station	3.18	-52.6833	10	6-8cm	0.0176625m2	extraction	6.54206	Diversity
1382	Feer et al. 2013	France	Nouragues Research Station	3.18	-52.6833	10	8-10cm	0.0176625m2	extraction	7.66355	Diversity
1383	Feer et al. 2013	France	Nouragues Research Station	3.18	-52.6833	10	10-15cm	0.0176625m2	extraction	5.51402	Diversity
1384	Feer et al. 2013	France	Nouragues Research Station	3.18	-52.6833	10	0-2cm	0.0176625m2	extraction	6.47752	Diversity
1385	Feer et al. 2013	France	Nouragues Research Station	3.18	-52.6833	10	2-4cm	0.0176625m2	extraction	4.09722	Diversity
1386	Feer et al. 2013	France	Nouragues Research Station	3.18	-52.6833	10	4-6cm	0.0176625m2	extraction	1.73353	Diversity
1387	Feer et al. 2013	France	Nouragues Research Station	3.18	-52.6833	10	6-8cm	0.0176625m2	extraction	2.3803	Diversity
1388	Feer et al. 2013	France	Nouragues Research Station	3.18	-52.6833	10	8-10cm	0.0176625m2	extraction	0.963712	Diversity
1389	Feer et al. 2013	France	Nouragues Research Station	3.18	-52.6833	10	10-15cm	0.0176625m2	extraction	1.23523	Diversity
1390	Feer et al. 2013	France	Nouragues Research Station	3.18	-52.6833	10	0-2cm	0.0176625m2	extraction	6.63551	Diversity
1391	Feer et al. 2013	France	Nouragues Research Station	3.18	-52.6833	10	2-4cm	0.0176625m2	extraction	6.07477	Diversity
1392	Feer et al. 2013	France	Nouragues Research Station	3.18	-52.6833	10	4-6cm	0.0176625m2	extraction	2.61682	Diversity
1393	Feer et al. 2013	France	Nouragues Research Station	3.18	-52.6833	10	6-8cm	0.0176625m2	extraction	2.52336	Diversity
1394	Feer et al. 2013	France	Nouragues Research Station	3.18	-52.6833	10	8-10cm	0.0176625m2	extraction	2.52336	Diversity
1395	Feer et al. 2013	France	Nouragues Research Station	3.18	-52.6833	10	10-15cm	0.0176625m2	extraction	1.1215	Diversity
1396	Feer et al. 2013	France	Nouragues Research Station	3.18	-52.6833	10	0-15cm	0.0176625m2	extraction	72	Diversity
1397	Ma et al. 2013	China	Tibetan Plateau	34.9167	102.883	7	0-2cm	0.0101736m2	germination	10.5593	Diversity
1398	Ma et al. 2013	China	Tibetan Plateau	34.9167	102.883	7	2-7cm	0.0101736m2	germination	14.5424	Diversity
1399	Ma et al. 2013	China	Tibetan Plateau	34.9167	102.883	7	7-12cm	0.0101736m2	germination	12.071	Diversity
1400	Ma et al. 2013	China	Tibetan Plateau	34.9167	102.883	7	0-12cm	0.0101736m2	germination	21.6239	Diversity
1401	Ma et al. 2013	China	Tibetan Plateau	34.9167	102.883	7	0-2cm	0.0101736m2	germination	8.77966	Diversity
1402	Ma et al. 2013	China	Tibetan Plateau	34.9167	102.883	7	2-7cm	0.0101736m2	germination	12.1017	Diversity
1403	Ma et al. 2013	China	Tibetan Plateau	34.9167	102.883	7	7-12cm	0.0101736m2	germination	9.30512	Diversity
1404	Ma et al. 2013	China	Tibetan Plateau	34.9167	102.883	7	0-12cm	0.0101736m2	germination	19.0078	Diversity
1405	Ma et al. 2013	China	Tibetan Plateau	34.9167	102.883	4	0-2cm	0.0101736m2	germination	24.2034	Diversity
1406	Ma et al. 2013	China	Tibetan Plateau	34.9167	102.883	4	2-7cm	0.0101736m2	germination	16.2712	Diversity
1407	Ma et al. 2013	China	Tibetan Plateau	34.9167	102.883	4	7-12cm	0.0101736m2	germination	13.9435	Diversity
1408	Ma et al. 2013	China	Tibetan Plateau	34.9167	102.883	4	0-12cm	0.0101736m2	germination	35.3658	Diversity
1409	Ma et al. 2013	China	Tibetan Plateau	34.9167	102.883	4	0-2cm	0.0101736m2	germination	25.6271	Diversity
1410	Ma et al. 2013	China	Tibetan Plateau	34.9167	102.883	4	2-7cm	0.0101736m2	germination	15.0508	Diversity
1411	Ma et al. 2013	China	Tibetan Plateau	34.9167	102.883	4	7-12cm	0.0101736m2	germination	12.3253	Diversity
1412	Ma et al. 2013	China	Tibetan Plateau	34.9167	102.883	4	0-12cm	0.0101736m2	germination	35.5646	Diversity
1413	Beas et al. 2013	USA	Rainwater Basin region of Nebraska	40.7	-98.4	3	0-5cm	0.41022m2	germination	15.8	Diversity
1414	Beas et al. 2013	USA	Rainwater Basin region of Nebraska	40.7	-98.4	3	0-5cm	0.41022m2	germination	16.75	Diversity
1415	Yang & Li 2013	China	Tian-e-zhou oxbow wetland	29.81	112.561	4	0-5cm	0.02512m2	germination	11.4628	Diversity
1416	Yang & Li 2013	China	Tian-e-zhou oxbow wetland	29.81	112.561	4	5-10cm	0.02512m2	germination	6.47282	Diversity
1417	Yang & Li 2013	China	Tian-e-zhou oxbow wetland	29.8017	112.566	4	0-5cm	0.02512m2	germination	9.95115	Diversity
1418	Yang & Li 2013	China	Tian-e-zhou oxbow wetland	29.8017	112.566	4	5-10cm	0.02512m2	germination	7.4542	Diversity
1419	Yang & Li 2013	China	Tian-e-zhou oxbow wetland	29.8021	112.553	4	0-5cm	0.02512m2	germination	14.0481	Diversity
1420	Yang & Li 2013	China	Tian-e-zhou oxbow wetland	29.8021	112.553	4	5-10cm	0.02512m2	germination	4.82092	Diversity
1421	Yang & Li 2013	China	Tian-e-zhou oxbow wetland	29.8163	112.558	4	0-5cm	0.02512m2	germination	16.7739	Diversity
1422	Yang & Li 2013	China	Tian-e-zhou oxbow wetland	29.8163	112.558	4	5-10cm	0.02512m2	germination	10.6624	Diversity
1423	Yang & Li 2013	China	Tian-e-zhou oxbow wetland	29.81	112.561	4	0-10cm	0.02512m2	germination	13.3547	Diversity
1424	Yang & Li 2013	China	Tian-e-zhou oxbow wetland	29.8017	112.566	4	0-10cm	0.02512m2	germination	13.1706	Diversity
1425	Yang & Li 2013	China	Tian-e-zhou oxbow wetland	29.8021	112.553	4	0-10cm	0.02512m2	germination	15.1039	Diversity
1426	Yang & Li 2013	China	Tian-e-zhou oxbow wetland	29.8163	112.558	4	0-10cm	0.02512m2	germination	20.9563	Diversity
1427	Jędrzejczak 2013	Poland	Beskid Żywiecki	53.1175	18.8338	10	0-5cm	0.0019625m2	germination	16	Diversity
1428	Jędrzejczak 2013	Poland	Beskid Żywiecki	53.1175	18.8338	10	5-10cm	0.0019625m2	germination	6	Diversity
1429	Jędrzejczak 2013	Poland	Beskid Żywiecki	53.1175	18.8338	10	0-5cm	0.0019625m2	germination	7	Diversity
1430	Jędrzejczak 2013	Poland	Beskid Żywiecki	53.1175	18.8338	10	5-10cm	0.0019625m2	germination	6	Diversity
1431	Jędrzejczak 2013	Poland	Beskid Żywiecki	53.1175	18.8338	10	0-10cm	0.0019625m2	germination	16	Diversity
1432	Jędrzejczak 2013	Poland	Beskid Żywiecki	53.1175	18.8338	10	0-10cm	0.0019625m2	germination	6	Diversity
1433	Chen et al. 2013	China	Xishuangbanna	21.95	101.2	5	0-5cm	0.00785m2	germination	53	Diversity
1434	Chen et al. 2013	China	Xishuangbanna	21.7	101.583	5	0-5cm	0.00785m2	germination	50	Diversity
1435	Chen et al. 2013	China	Xishuangbanna	21.9167	101.583	5	0-5cm	0.00785m2	germination	50	Diversity
1436	Chen et al. 2013	China	Xishuangbanna	21.9	101.267	5	0-5cm	0.00785m2	germination	53	Diversity
1437	Chen et al. 2013	China	Xishuangbanna	21.9	101.267	5	0-5cm	0.00785m2	germination	55	Diversity
1438	Heelemann et al. 2013	South Africa	Tygerberg Nature Reserve	-33.8667	18.5833	4	0-10cm	0.01256m2	germination	22.4	Diversity
1439	Heelemann et al. 2013	South Africa	Tygerberg Nature Reserve	-33.8667	18.5833	4	0-10cm	0.01256m2	germination	23	Diversity
1440	Heelemann et al. 2013	South Africa	Tygerberg Nature Reserve	-33.8667	18.5833	4	0-10cm	0.01256m2	germination	23.2	Diversity
1441	Heelemann et al. 2013	South Africa	Tygerberg Nature Reserve	-33.8667	18.5833	4	0-10cm	0.01256m2	germination	15.6	Diversity
1442	Heelemann et al. 2013	South Africa	Tygerberg Nature Reserve	-33.8667	18.5833	4	0-10cm	0.01256m2	germination	17.6	Diversity
1443	Heelemann et al. 2013	South Africa	Tygerberg Nature Reserve	-33.8667	18.5833	4	0-10cm	0.01256m2	germination	14.6	Diversity
1444	Hoyle et al. 2013	Australia	Kosciuszko National Park	-36.4519	148.319	1	0-10cm	0.04m2	germination	41	Diversity
1445	Hoyle et al. 2013	Australia	Kosciuszko National Park	-36.4519	148.319	1	0-10cm	0.16m2	germination	13	Diversity
1446	Abella et al. 2013	USA	Saguaro National Park	32.2967	-111.167	5	0-5cm	0.0414m2	germination	13	Diversity
1447	Abella et al. 2013	USA	Saguaro National Park	32.2967	-111.167	5	0-5cm	0.0414m2	germination	17	Diversity
1448	Abella et al. 2013	USA	Saguaro National Park	32.2967	-111.167	5	0-5cm	0.0414m2	germination	15	Diversity
1449	Abella et al. 2013	USA	Saguaro National Park	32.2967	-111.167	5	0-5cm	0.0414m2	germination	13	Diversity
1450	Abella et al. 2013	USA	Saguaro National Park	32.2967	-111.167	5	0-5cm	0.0414m2	germination	12	Diversity
1451	Zuo et al. 2013	China	Horqin Sand Land	42.9167	120.7	3	0-5cm	0.04m2	germination	6.381	Diversity
1452	Torres et al. 2013	Spain	Anchuras	39.45	-4.86667	7	0-2.7cm	0.0050868m2	germination	7.3	Diversity
1453	Rolhauser et al. 2013	Argentina	Médanos de Guayamas	-31.7217	-68.1381	5	0-5cm	0.00785m2	germination	9	Diversity
1454	Rolhauser et al. 2013	Argentina	Médanos de Guayamas	-31.7217	-68.1381	5	0-5cm	0.00785m2	germination	8	Diversity
1455	Rolhauser et al. 2013	Argentina	Médanos de Guayamas	-31.7217	-68.1381	5	0-5cm	0.00785m2	germination	6	Diversity
1456	Mo et al. 2013	China	Tianjin Binhai New Area	39.0267	117.702	4	0-5cm	0.0038465m2	germination	13.49	Diversity
1457	Mo et al. 2013	China	Tianjin Binhai New Area	39.0267	117.702	4	5-10cm	0.0038465m2	germination	8.87	Diversity
1458	Mo et al. 2013	China	Tianjin Binhai New Area	39.0267	117.702	4	10-15cm	0.0038465m2	germination	3.85	Diversity
1459	Mo et al. 2013	China	Tianjin Binhai New Area	39.0267	117.702	4	0-5cm	0.0038465m2	germination	38.15	Diversity
1460	Mo et al. 2013	China	Tianjin Binhai New Area	39.0267	117.702	4	5-10cm	0.0038465m2	germination	12.87	Diversity
1461	Mo et al. 2013	China	Tianjin Binhai New Area	39.0267	117.702	4	10-15cm	0.0038465m2	germination	7.38	Diversity
1462	Mo et al. 2013	China	Tianjin Binhai New Area	39.0267	117.702	4	0-5cm	0.0038465m2	germination	86.05	Diversity
1463	Mo et al. 2013	China	Tianjin Binhai New Area	39.0267	117.702	4	5-10cm	0.0038465m2	germination	25.64	Diversity
1464	Mo et al. 2013	China	Tianjin Binhai New Area	39.0267	117.702	4	10-15cm	0.0038465m2	germination	6.24	Diversity
1465	Mo et al. 2013	China	Tianjin Binhai New Area	39.0267	117.702	4	0-15cm	0.0038465m2	germination	13	Diversity
1466	Mo et al. 2013	China	Tianjin Binhai New Area	39.0267	117.702	4	0-15cm	0.0038465m2	germination	8	Diversity
1467	Mo et al. 2013	China	Tianjin Binhai New Area	39.0267	117.702	4	0-15cm	0.0038465m2	germination	13	Diversity
1468	Plue & Cousins 2013	Sweden	Selan	59.4	17.1667	9	0-5cm	0.024040625m2	germination	15	Diversity
1469	Plue & Cousins 2013	Sweden	Selan	59.4	17.1667	9	0-5cm	0.024040625m2	germination	14	Diversity
1470	Plue & Cousins 2013	Sweden	Selan	59.4	17.1667	9	0-5cm	0.024040625m2	germination	16	Diversity
1471	Willand et al. 2013	USA	Nachusa Grasslands	41.8908	-89.3428	5	0-10cm	0.095m2	germination	14.0176	Diversity
1472	Willand et al. 2013	USA	Nachusa Grasslands	41.8908	-89.3428	5	0-10cm	0.095m2	germination	11.9128	Diversity
1473	Willand et al. 2013	USA	Nachusa Grasslands	41.8908	-89.3428	5	0-10cm	0.095m2	germination	4.97533	Diversity
1474	Willand et al. 2013	USA	Nachusa Grasslands	41.8908	-89.3428	5	0-10cm	0.095m2	germination	13.0081	Diversity
1475	Willand et al. 2013	USA	Nachusa Grasslands	41.8908	-89.3428	5	0-10cm	0.095m2	germination	6.94164	Diversity
1476	Willand et al. 2013	USA	Nachusa Grasslands	41.8908	-89.3428	5	0-10cm	0.095m2	germination	5.94859	Diversity
1477	Shang et al. 2013	China	Tibetan plateau	34.45	100.033	4	0-5cm	0.000961625m2	extraction	13	Diversity
1478	Shang et al. 2013	China	Tibetan plateau	34.45	100.033	4	5-10cm	0.000961625m2	extraction	7	Diversity
1479	Shang et al. 2013	China	Tibetan plateau	34.45	100.033	4	0-5cm	0.000961625m2	extraction	15	Diversity
1480	Shang et al. 2013	China	Tibetan plateau	34.45	100.033	4	5-10cm	0.000961625m2	extraction	11	Diversity
1481	Shang et al. 2013	China	Tibetan plateau	34.45	100.033	4	0-5cm	0.000961625m2	extraction	5	Diversity
1482	Shang et al. 2013	China	Tibetan plateau	34.45	100.033	4	0-5cm	0.000961625m2	extraction	14	Diversity
1483	Shang et al. 2013	China	Tibetan plateau	34.45	100.033	4	5-10cm	0.000961625m2	extraction	5	Diversity
1484	Shang et al. 2013	China	Tibetan plateau	34.45	100.033	4	0-5cm	0.000961625m2	extraction	14	Diversity
1485	Shang et al. 2013	China	Tibetan plateau	34.45	100.033	4	5-10cm	0.000961625m2	extraction	9	Diversity
1486	Shang et al. 2013	China	Tibetan plateau	34.45	100.033	4	0-10cm	0.000961625m2	extraction	13	Diversity
1487	Shang et al. 2013	China	Tibetan plateau	34.45	100.033	4	0-10cm	0.000961625m2	extraction	17	Diversity
1488	Shang et al. 2013	China	Tibetan plateau	34.45	100.033	4	0-10cm	0.000961625m2	extraction	14	Diversity
1489	Shang et al. 2013	China	Tibetan plateau	34.45	100.033	4	0-10cm	0.000961625m2	extraction	14	Diversity
1490	Xiao & Liu 2013	China	Lake Honghu	29.81	113.35	4	0-40cm	0.00785m2	extraction	8	Diversity
1491	Wang et al. 2013	China	Zhifanggou watershed	36.8583	109.325	NA	0-2cm	0.00180864m2	germination	16.5738	Diversity
1492	Wang et al. 2013	China	Zhifanggou watershed	36.8583	109.325	NA	0-2cm	0.00180864m2	germination	16.8524	Diversity
1493	Wang et al. 2013	China	Zhifanggou watershed	36.8583	109.325	NA	0-2cm	0.00180864m2	germination	14.6936	Diversity
1494	Wang et al. 2013	China	Zhifanggou watershed	36.8583	109.325	NA	0-2cm	0.00180864m2	germination	20.8914	Diversity
1495	Wang et al. 2013	China	Zhifanggou watershed	36.8583	109.325	NA	2-5cm	0.00180864m2	germination	11.351	Diversity
1496	Wang et al. 2013	China	Zhifanggou watershed	36.8583	109.325	NA	2-5cm	0.00180864m2	germination	11.4206	Diversity
1497	Wang et al. 2013	China	Zhifanggou watershed	36.8583	109.325	NA	2-5cm	0.00180864m2	germination	12.6045	Diversity
1498	Wang et al. 2013	China	Zhifanggou watershed	36.8583	109.325	NA	2-5cm	0.00180864m2	germination	18.8022	Diversity
1499	Wang et al. 2013	China	Zhifanggou watershed	36.8583	109.325	NA	5-10cm	0.00180864m2	germination	8.49582	Diversity
1500	Wang et al. 2013	China	Zhifanggou watershed	36.8583	109.325	NA	5-10cm	0.00180864m2	germination	8.84401	Diversity
1501	Wang et al. 2013	China	Zhifanggou watershed	36.8583	109.325	NA	5-10cm	0.00180864m2	germination	7.59053	Diversity
1502	Wang et al. 2013	China	Zhifanggou watershed	36.8583	109.325	NA	5-10cm	0.00180864m2	germination	11.1421	Diversity
1503	Koc et al. 2013	Turkey	Kargapazari Mountain	40.296	41.357	8	0-6cm	0.00785m2	germination	33	Diversity
1504	Koc et al. 2013	Turkey	Kargapazari Mountain	40.912	41.417	8	0-6cm	0.00785m2	germination	30	Diversity
1505	Koc et al. 2013	Turkey	Kargapazari Mountain	40.393	41.375	8	0-6cm	0.00785m2	germination	28	Diversity
1506	Koc et al. 2013	Turkey	Kargapazari Mountain	40.369	41.352	8	0-6cm	0.00785m2	germination	36	Diversity
1507	Ge et al. 2013	China	Nansi Lake	34.802	116.958	8	0-12cm	0.021195m2	germination	3.00185	Diversity
1508	Ge et al. 2013	China	Nansi Lake	34.802	116.958	8	0-12cm	0.021195m2	germination	1.65604	Diversity
1509	Ge et al. 2013	China	Nansi Lake	34.802	116.958	8	0-12cm	0.021195m2	germination	3.31016	Diversity
1510	Ge et al. 2013	China	Nansi Lake	34.802	116.958	8	0-12cm	0.021195m2	germination	8.01454	Diversity
1511	Ge et al. 2013	China	Nansi Lake	34.802	116.958	12	0-12cm	0.021195m2	germination	2.31852	Diversity
1512	Ge et al. 2013	China	Nansi Lake	34.802	116.958	12	0-12cm	0.021195m2	germination	2.62284	Diversity
1513	Ge et al. 2013	China	Nansi Lake	34.802	116.958	12	0-12cm	0.021195m2	germination	7.62723	Diversity
1514	Ge et al. 2013	China	Nansi Lake	34.802	116.958	12	0-12cm	0.021195m2	germination	9.03166	Diversity
1515	Ge et al. 2013	China	Nansi Lake	34.802	116.958	3	0-12cm	0.021195m2	germination	6.33565	Diversity
1516	Ge et al. 2013	China	Nansi Lake	34.802	116.958	3	0-12cm	0.021195m2	germination	3.98982	Diversity
1517	Ge et al. 2013	China	Nansi Lake	34.802	116.958	3	0-12cm	0.021195m2	germination	5.6941	Diversity
1518	Ge et al. 2013	China	Nansi Lake	34.802	116.958	3	0-12cm	0.021195m2	germination	8.39841	Diversity
1519	Bentos et al. 2013	Brazil	Manaus	-2.5	-60	5	0-5cm	0.1256m2	germination	14	Diversity
1520	Bentos et al. 2013	Brazil	Manaus	-2.5	-60	5	0-5cm	0.1256m2	germination	14	Diversity
1521	Bentos et al. 2013	Brazil	Manaus	-2.5	-60	5	0-5cm	0.1256m2	germination	13	Diversity
1522	Bentos et al. 2013	Brazil	Manaus	-2.5	-60	5	0-5cm	0.5024m2	germination	18	Diversity
1523	Fischer et al. 2013	Germany	Berlin	52.5244	13.4105	10	0-10cm	0.01m2	germination	76	Diversity
1524	Borkowska 2014	Poland	Reski Range	52.7089	23.835	NA	0-17.4cm	0.0306m2	germination	29	Diversity
1525	Borkowska 2014	Poland	Reski Range	52.7089	23.835	NA	17.4-34.8cm	0.0282m2	germination	38	Diversity
1526	Borkowska 2014	Poland	Reski Range	52.7089	23.835	NA	34.8-52.2cm	0.0322m2	germination	38	Diversity
1527	Borkowska 2014	Poland	Reski Range	52.7089	23.835	NA	0-38.05cm	0.0303m2	germination	42	Diversity
1528	Franczak & Czarnecka 2014	Poland	Szum River valley	50.45	23.4	3	0-5cm	0.00197m2	germination	28	Diversity
1529	Franczak & Czarnecka 2014	Poland	Szum River valley	50.45	23.4	3	0-5cm	0.00197m2	germination	25	Diversity
1530	Franczak & Czarnecka 2014	Poland	Szum River valley	50.45	23.4	3	0-5cm	0.00197m2	germination	28	Diversity
1531	Franczak & Czarnecka 2014	Poland	Szum River valley	50.45	23.4	3	0-5cm	0.00197m2	germination	24	Diversity
1532	DiTommaso et al. 2014	USA	Ithaca	42.45	-76.4333	10	0-15cm	0.060288m2	germination	43.0932	Diversity
1533	Pirk & Lopez de Casenave 2014	Argentina	The Monte desert	-34.05	-67.9	4	0cm	0.0064m2	extraction	1.89474	Diversity
1534	Pirk & Lopez de Casenave 2014	Argentina	The Monte desert	-34.05	-67.9	4	0-0.5cm	0.0064m2	extraction	1.13397	Diversity
1535	Muller et al. 2014	France	Cassare	43.5167	4.73333	1	0-5cm	0.02m2	germination	17.6419	Diversity
1536	Muller et al. 2014	France	Cassare	43.5167	4.73333	1	5-20cm	0.0067m2	germination	13.3624	Diversity
1537	Muller et al. 2014	France	Cassare	43.5167	4.73333	1	20-40cm	0.005m2	germination	13.1878	Diversity
1538	Muller et al. 2014	France	Cassare	43.5167	4.73333	1	0-40cm	0.3804m2	germination	41	Diversity
1539	Santana et al. 2014	Spain	Valencia	38.813	-0.755766	9	0-5cm	0.23079m2	germination	13.4848	Diversity
1540	Santana et al. 2014	Spain	Valencia	38.813	-0.755766	9	0-5cm	0.23079m2	germination	17.8485	Diversity
1541	Santana et al. 2014	Spain	Valencia	38.813	-0.755766	9	0-5cm	0.23079m2	germination	25.1515	Diversity
1542	Santana et al. 2014	Spain	Valencia	38.813	-0.755766	9	0-5cm	0.23079m2	germination	62	Diversity
1543	Lee et al. 2014	South Korea	Han River	37.5516	127.121	3	0-5cm	0.0098125m2	germination	59	Diversity
1544	Lee et al. 2014	South Korea	Han River	37.5516	127.121	3	0-5cm	0.0098125m2	germination	54	Diversity
1545	Lee et al. 2014	South Korea	Han River	37.5516	127.121	3	0-5cm	0.0098125m2	germination	46	Diversity
1546	Lee et al. 2014	South Korea	Han River	37.5516	127.121	3	0-5cm	0.0098125m2	germination	27	Diversity
1547	Lee et al. 2014	South Korea	Han River	37.5516	127.121	3	0-5cm	0.0098125m2	germination	32	Diversity
1548	Lee et al. 2014	South Korea	Han River	37.5516	127.121	3	0-5cm	0.0490625m2	germination	86	Diversity
1549	Ma et al. 2014	China	Maqu Wetland Protection Area	33.9667	101.867	4	0-5cm	0.0033912m2	germination	10.0309	Diversity
1550	Ma et al. 2014	China	Maqu Wetland Protection Area	33.9667	101.867	4	5-10cm	0.0033912m2	germination	3.97098	Diversity
1551	Ma et al. 2014	China	Maqu Wetland Protection Area	34.3	102.233	4	0-5cm	0.0033912m2	germination	4.72983	Diversity
1552	Ma et al. 2014	China	Maqu Wetland Protection Area	34.3	102.233	4	5-10cm	0.0033912m2	germination	4.7386	Diversity
1553	Rawson et al. 2012	Australia	Kangaroo Island	-35.15	142.15	NA	0-5cm	0.0079m2	germination	7.25834	Diversity
1554	Alvarez et al. 2012	Germany	Wüstebachtal	50.5036	6.33306	6	0-5cm	0.2m2	germination	56	Diversity
1555	Tessema et al. 2012	Ethiopia	Awash National Park	9.33333	40.3333	10	0-5cm	0.065m2	germination	5	Diversity
1556	Tessema et al. 2012	Ethiopia	Awash National Park	9.33333	40.3333	10	5-10cm	0.065m2	germination	2.9	Diversity
1557	Tessema et al. 2012	Ethiopia	Awash National Park	9.33333	40.3333	10	0-5cm	0.065m2	germination	3	Diversity
1558	Tessema et al. 2012	Ethiopia	Awash National Park	9.33333	40.3333	10	5-10cm	0.065m2	germination	1.3	Diversity
1559	Tessema et al. 2012	Ethiopia	Abernosa Cattle Breeding Ranch	7.78333	38.6667	10	0-5cm	0.065m2	germination	8.1	Diversity
1560	Tessema et al. 2012	Ethiopia	Abernosa Cattle Breeding Ranch	7.78333	38.6667	10	5-10cm	0.065m2	germination	5.5	Diversity
1561	Tessema et al. 2012	Ethiopia	Abernosa Cattle Breeding Ranch	7.78333	38.6667	10	0-5cm	0.065m2	germination	7.9	Diversity
1562	Tessema et al. 2012	Ethiopia	Abernosa Cattle Breeding Ranch	7.78333	38.6667	10	5-10cm	0.065m2	germination	5.5	Diversity
1563	González-Muñoz et al. 2012	Spain	Esposende	42.3388	-8.09647	9	0-10cm	0.0044m2	germination	7.09746	Diversity
1564	González-Muñoz et al. 2012	Spain	Esposende	42.3388	-8.09647	9	0-10cm	0.0044m2	germination	5.82627	Diversity
1565	González-Muñoz et al. 2012	Spain	Merens	42.2348	-8.09649	9	0-10cm	0.0044m2	germination	5.08475	Diversity
1566	González-Muñoz et al. 2012	Spain	Merens	42.2348	-8.09649	9	0-10cm	0.0044m2	germination	18.1144	Diversity
1567	González-Muñoz et al. 2012	Spain	Poulo	42.2043	-8.11316	9	0-10cm	0.0044m2	germination	8.05085	Diversity
1568	González-Muñoz et al. 2012	Spain	Poulo	42.2043	-8.11316	9	0-10cm	0.0044m2	germination	9.85169	Diversity
1569	Asadi et al. 2012	Iran	The Khybus Protected Area	36.3083	53.0417	NA	0-10cm	0.04m2	germination	52	Diversity
1570	Wells et al. 2012	USA	White River N.F .	33	-120	NA	0-5cm	0.0140625m2	germination	19	Diversity
1571	Wells et al. 2012	USA	White River N.F .	33	-120	NA	0-5cm	0.0140625m2	germination	18	Diversity
1572	Wells et al. 2012	USA	White River N.F .	33	-120	NA	0-5cm	0.0140625m2	germination	42	Diversity
1573	Wells et al. 2012	USA	Arapaho–Roosevelt N.F	33	-120	NA	0-5cm	0.0140625m2	germination	27	Diversity
1574	Wells et al. 2012	USA	Arapaho–Roosevelt N.F	33	-120	NA	0-5cm	0.0140625m2	germination	15	Diversity
1575	Wells et al. 2012	USA	Arapaho–Roosevelt N.F	33	-120	NA	0-5cm	0.0140625m2	germination	25	Diversity
1576	Wells et al. 2012	USA	Horsetooth Mtn. Park	33	-120	NA	0-5cm	0.0140625m2	germination	36	Diversity
1577	Wells et al. 2012	USA	Lory State Park	33	-120	NA	0-5cm	0.0140625m2	germination	39	Diversity
1578	Wells et al. 2012	USA	Arapaho–Roosevelt N.F	33	-120	NA	0-5cm	0.0140625m2	germination	31	Diversity
1579	Rodrigo et al. 2012	Spain	central Catalonia	41.3902	2.15401	NA	0-5cm	0.0035m2	germination	55	Diversity
1580	del Cacho & Lloret 2012	Spain	Donana National Park	38.2167	-48.1667	2	0-3cm	0.005m2	germination	30	Diversity
1581	Kalamees et al. 2012	Estonia	Haavakannu	59.4667	25.2833	6	0-5cm	0.01m2	germination	2.24554	Diversity
1582	Anderson et al. 2012	Tanzania	Serengeti National Park	-2.33333	34.8333	NA	0-20cm	0.0079m2	germination	135	Diversity
1583	Overdyck & Clarkson 2012	New Zealand	natural forest in the Hakarimata Range	43.25	-79.8661	9	0-10cm	4.225m2	germination	69.2	Diversity
1584	Overdyck & Clarkson 2012	New Zealand	natural forest in the Hakarimata Range	43.25	-79.8661	10	0-10cm	4.225m2	germination	61.3	Diversity
1585	Overdyck & Clarkson 2012	New Zealand	natural forest in the Hakarimata Range	43.25	-79.8661	11	0-10cm	4.225m2	germination	44.5	Diversity
1586	White et al. 2012	Canada	University of Alberta Research Station	53.9167	-111.892	7	0-10cm	0.043681m2	germination	22	Diversity
1587	Ghebrehiwot et al. 2012	South Africa	Pietermaritzburg	-30.4	29.4	3	0-5cm	0.04m2	germination	30	Diversity
1588	Olano et al. 2012	Spain	Belinchon	40.0592	-3.05102	9	0-5cm	0.0006m2	germination	66	Diversity
1589	Hong et al. 2012	China	The Yeyahu Wetland Natural Reserve	40.4583	115.842	4	0-10cm	0.0059m2	germination	27	Diversity
1590	Li .et al. 2012	China	Dawu village	34.4697	100.211	5	0-20cm	0.00096m2	germination	8	Diversity
1591	Li et al. 2012	China	Dawu village	34.4697	100.211	5	0-20cm	0.00096m2	germination	6	Diversity
1592	Li .et al. 2013	China	Dawu village	34.4697	100.211	5	0-20cm	0.00096m2	germination	6	Diversity
1593	Li et al. 2013	China	Dawu village	34.4697	100.211	5	0-20cm	0.00096m2	germination	6	Diversity
1594	Li .et al. 2014	China	Dawu village	34.4697	100.211	5	0-20cm	0.00096m2	germination	5	Diversity
1595	Li et al. 2014	China	Dawu village	34.4697	100.211	5	0-20cm	0.00096m2	germination	6	Diversity
1596	Li .et al. 2015	China	Dawu village	34.4697	100.211	5	0-20cm	0.00096m2	germination	7	Diversity
1597	Li et al. 2015	China	Dawu village	34.4697	100.211	7	0-20cm	0.00096m2	germination	6	Diversity
1598	Li .et al. 2016	China	Dawu village	34.4697	100.211	7	0-20cm	0.00096m2	germination	4	Diversity
1599	Li et al. 2016	China	Dawu village	34.4697	100.211	7	0-20cm	0.00096m2	germination	7	Diversity
1600	Li .et al. 2017	China	Dawu village	34.4697	100.211	7	0-20cm	0.00096m2	germination	6	Diversity
1601	Li et al. 2017	China	Dawu village	34.4697	100.211	7	0-20cm	0.00096m2	germination	6	Diversity
1602	Li .et al. 2018	China	Dawu village	34.4697	100.211	7	0-20cm	0.00096m2	germination	6	Diversity
1603	Li et al. 2018	China	Dawu village	34.4697	100.211	7	0-20cm	0.00096m2	germination	7	Diversity
1604	Li .et al. 2019	China	Dawu village	34.4697	100.211	10	0-20cm	0.00096m2	germination	6	Diversity
1605	Li et al. 2019	China	Dawu village	34.4697	100.211	10	0-20cm	0.00096m2	germination	7	Diversity
1606	Li .et al. 2020	China	Dawu village	34.4697	100.211	10	0-20cm	0.00096m2	germination	4	Diversity
1607	Li et al. 2020	China	Dawu village	34.4697	100.211	10	0-20cm	0.00096m2	germination	7	Diversity
1608	Li .et al. 2021	China	Dawu village	34.4697	100.211	10	0-20cm	0.00096m2	germination	5	Diversity
1609	Li et al. 2021	China	Dawu village	34.4697	100.211	10	0-20cm	0.00096m2	germination	6	Diversity
1610	Li .et al. 2022	China	Dawu village	34.4697	100.211	10	0-20cm	0.00096m2	germination	7	Diversity
1611	Figueroa & Cavieres 2012	Chile	San Carlos de Apoquindo	-33.45	-70.7	NA	0-5cm	0.002m2	germination	27	Diversity
1612	Lewis et al. 2012	Australia	Peachester State Forest	-26.8667	152.85	NA	0-10cm	0.0079m2	germination	6.8	Diversity
1613	Lewis et al. 2012	Australia	Peachester State Forest	-26.8667	152.85	NA	0-10cm	0.0079m2	germination	6.3	Diversity
1614	Lewis et al. 2012	Australia	Peachester State Forest	-26.8667	152.85	NA	0-10cm	0.0079m2	germination	12	Diversity
1615	Lewis et al. 2012	Australia	Peachester State Forest	-26.8667	152.85	NA	0-10cm	0.0079m2	germination	12.8	Diversity
1616	Lewis et al. 2012	Australia	Peachester State Forest	-26.8667	152.85	NA	0-10cm	0.0079m2	germination	14.3	Diversity
1617	Lewis et al. 2012	Australia	Peachester State Forest	-26.8667	152.85	NA	0-10cm	0.0079m2	germination	12.8	Diversity
1618	Lewis et al. 2012	Australia	Peachester State Forest	-26.8667	152.85	NA	0-10cm	0.0079m2	germination	2.5	Diversity
1619	Lewis et al. 2012	Australia	Peachester State Forest	-26.8667	152.85	NA	0-10cm	0.0079m2	germination	2.3	Diversity
1620	Lewis et al. 2012	Australia	Peachester State Forest	-26.8667	152.85	NA	0-10cm	0.0079m2	germination	4.3	Diversity
1621	Lewis et al. 2012	Australia	Peachester State Forest	-26.8667	152.85	NA	0-10cm	0.0079m2	germination	6	Diversity
1622	Lewis et al. 2012	Australia	Peachester State Forest	-26.8667	152.85	NA	0-10cm	0.0079m2	germination	4.8	Diversity
1623	Lewis et al. 2012	Australia	Peachester State Forest	-26.8667	152.85	NA	0-10cm	0.0079m2	germination	3.3	Diversity
1624	Lewis et al. 2012	Australia	Peachester State Forest	-26.8667	152.85	NA	0-10cm	0.0079m2	germination	2.5	Diversity
1625	Lewis et al. 2012	Australia	Peachester State Forest	-26.8667	152.85	NA	0-10cm	0.0079m2	germination	2.5	Diversity
1626	Lewis et al. 2012	Australia	Peachester State Forest	-26.8667	152.85	NA	0-10cm	0.0079m2	germination	2.8	Diversity
1627	Lewis et al. 2012	Australia	Peachester State Forest	-26.8667	152.85	NA	0-10cm	0.0079m2	germination	3.3	Diversity
1628	Lewis et al. 2012	Australia	Peachester State Forest	-26.8667	152.85	NA	0-10cm	0.0079m2	germination	3	Diversity
1629	Lewis et al. 2012	Australia	Peachester State Forest	-26.8667	152.85	NA	0-10cm	0.0079m2	germination	1.8	Diversity
1630	Lewis et al. 2012	Australia	Peachester State Forest	-26.8667	152.85	NA	0-10cm	0.0079m2	germination	0.5	Diversity
1631	Lewis et al. 2012	Australia	Peachester State Forest	-26.8667	152.85	NA	0-10cm	0.0079m2	germination	1.5	Diversity
1632	Lewis et al. 2012	Australia	Peachester State Forest	-26.8667	152.85	NA	0-10cm	0.0079m2	germination	1.8	Diversity
1633	Lewis et al. 2012	Australia	Peachester State Forest	-26.8667	152.85	NA	0-10cm	0.0079m2	germination	1.5	Diversity
1634	Lewis et al. 2012	Australia	Peachester State Forest	-26.8667	152.85	NA	0-10cm	0.0079m2	germination	0.8	Diversity
1635	Lewis et al. 2012	Australia	Peachester State Forest	-26.8667	152.85	NA	0-10cm	0.0079m2	germination	1.3	Diversity
1636	Lewis et al. 2012	Australia	Peachester State Forest	-26.8667	152.85	NA	0-10cm	0.0079m2	germination	0.8	Diversity
1637	Lewis et al. 2012	Australia	Peachester State Forest	-26.8667	152.85	NA	0-10cm	0.0079m2	germination	0.8	Diversity
1638	Lewis et al. 2012	Australia	Peachester State Forest	-26.8667	152.85	NA	0-10cm	0.0079m2	germination	2.3	Diversity
1639	Lewis et al. 2012	Australia	Peachester State Forest	-26.8667	152.85	NA	0-10cm	0.0079m2	germination	2.3	Diversity
1640	Lewis et al. 2012	Australia	Peachester State Forest	-26.8667	152.85	NA	0-10cm	0.0079m2	germination	3.8	Diversity
1641	Lewis et al. 2012	Australia	Peachester State Forest	-26.8667	152.85	NA	0-10cm	0.0079m2	germination	2	Diversity
1642	Lewis et al. 2012	Australia	Peachester State Forest	-26.8667	152.85	NA	0-10cm	0.0079m2	germination	1.3	Diversity
1643	Lewis et al. 2012	Australia	Peachester State Forest	-26.8667	152.85	NA	0-10cm	0.0079m2	germination	1	Diversity
1644	Lewis et al. 2012	Australia	Peachester State Forest	-26.8667	152.85	NA	0-10cm	0.0079m2	germination	2.8	Diversity
1645	Lewis et al. 2012	Australia	Peachester State Forest	-26.8667	152.85	NA	0-10cm	0.0079m2	germination	2.5	Diversity
1646	Lewis et al. 2012	Australia	Peachester State Forest	-26.8667	152.85	NA	0-10cm	0.0079m2	germination	3.3	Diversity
1647	Lewis et al. 2012	Australia	Peachester State Forest	-26.8667	152.85	NA	0-10cm	0.0079m2	germination	3.8	Diversity
1648	Tedder et al. 2012	Botswana	the veterinary cordon fence	52.9833	-0.0166667	NA	0-10cm	0.04m2	germination	22	Diversity
1649	Stroh et al. 2012	UK	16 miles north of Cambridge	52.3	0.3	1	0-10cm	0.0028m2	germination	135	Diversity
1650	Torres et al. 2012	Spain	central Spain	39.45	-4.86667	NA	0-2.7cm	0.001m2	germination	8	Diversity
1651	Torres et al. 2012	Spain	central Spain	39.45	-4.86667	NA	0-2.7cm	0.001m2	germination	6.5	Diversity
1652	Torres et al. 2012	Spain	central Spain	39.45	-4.86667	NA	0-2.7cm	0.001m2	germination	6.1	Diversity
1653	Forey & Dutoit 2012	France	Grand-Pierre and Vitain valleys	47.6602	1.29075	2	10-20cm	0.004m2	germination	15	Diversity
1654	Kwiatkowska-Falińska et al. 2013	Poland	Polish part of Białowieża Primeval Forest	52.7167	23.8667	NA	0-10cm	0.001m2	germination	55	Diversity
1655	Kwiatkowska-Falińska et al. 2013	Poland	Polish part of Białowieża Primeval Forest	52.7167	23.8667	NA	0-10cm	0.001m2	germination	57	Diversity
1656	Kwiatkowska-Falińska et al. 2013	Poland	Polish part of Białowieża Primeval Forest	52.7167	23.8667	NA	0-10cm	0.001m2	germination	70	Diversity
1657	Kwiatkowska-Falińska et al. 2013	Poland	Polish part of Białowieża Primeval Forest	52.7167	23.8667	NA	0-10cm	0.001m2	germination	69	Diversity
1658	Faist et al. 2013	USA	the Travis Air Force Base	38.25	-122	NA	0-5cm	0.0025m2	germination	7.08034	Diversity
1659	dos Santos et al. 2013	Brazil	Pernambuco state	-8.23833	-35.9222	NA	0-5cm	1m2	germination	7.9	Diversity
1660	dos Santos et al. 2013	Brazil	Pernambuco state	-8.23833	-35.9222	NA	0-5cm	1m2	germination	6.7	Diversity
1661	dos Santos et al. 2013	Brazil	Pernambuco state	-8.23833	-35.9222	NA	0-5cm	1m2	germination	6.5	Diversity
1662	dos Santos et al. 2013	Brazil	Pernambuco state	-8.23833	-35.9222	NA	0-5cm	1m2	germination	3.2	Diversity
1663	dos Santos et al. 2013	Brazil	Pernambuco state	-8.23833	-35.9222	NA	0-5cm	1m2	germination	2	Diversity
1664	dos Santos et al. 2013	Brazil	Pernambuco state	-8.23833	-35.9222	NA	0-5cm	1m2	germination	3.8	Diversity
1665	dos Santos et al. 2013	Brazil	Pernambuco state	-8.23833	-35.9222	NA	0-5cm	1m2	germination	2	Diversity
1666	dos Santos et al. 2013	Brazil	Pernambuco state	-8.23833	-35.9222	NA	0-5cm	1m2	germination	2	Diversity
1667	dos Santos et al. 2013	Brazil	Pernambuco state	-8.23833	-35.9222	NA	0-5cm	1m2	germination	3.6	Diversity
1668	Setter et al. 2013	USA	Little Missouri National Grassland	47.5361	-99.7928	8	0-5cm	0.0079m2	germination	57	Diversity
1669	Setter et al. 2013	USA	Little Missouri National Grassland	47.5361	-99.7928	8	0-5cm	0.0079m2	germination	43	Diversity
1670	Setter et al. 2013	USA	Little Missouri National Grassland	47.5361	-99.7928	8	0-5cm	0.0079m2	germination	54	Diversity
1671	Setter et al. 2013	USA	Little Missouri National Grassland	47.5361	-99.7928	8	0-10cm	0.0079m2	germination	54	Diversity
1672	Setter et al. 2013	USA	Little Missouri National Grassland	47.5361	-99.7928	8	0-10cm	0.0079m2	germination	51	Diversity
1673	Setter et al. 2013	USA	Little Missouri National Grassland	47.5361	-99.7928	8	0-10cm	0.0079m2	germination	13	Diversity
1674	Shiflett et al. 2013	USA	the southwest portion of the Eastern Shore of Virginia	37.3167	-76	11	0-8cm	0.25m2	germination	48	Diversity
1675	Shiflett et al. 2013	USA	Savage Neck_x000D_ Dunes Natural Area Preserve	37.3167	-76	12	0-8cm	0.25m2	germination	36	Diversity
1676	Shiflett et al. 2013	USA	Savage Neck_x000D_ Dunes Natural Area Preserve	37.3167	-76	1	0-8cm	0.25m2	germination	28	Diversity
1677	Shiflett et al. 2013	USA	Savage Neck_x000D_ Dunes Natural Area Preserve	37.3167	-76	2	0-8cm	0.25m2	germination	31	Diversity
1678	Shiflett et al. 2013	USA	Savage Neck_x000D_ Dunes Natural Area Preserve	37.3167	-76	3	0-8cm	0.25m2	germination	29	Diversity
1679	Shiflett et al. 2013	USA	Savage Neck_x000D_ Dunes Natural Area Preserve	37.3167	-76	4	0-8cm	0.25m2	germination	24	Diversity
1680	Zhang & Chu 2013	China	Hong Kong	22.4	-114.2	1	0-5cm	0.01m2	germination	21	Diversity
1681	Zhang & Chu 2013	China	Hong Kong	22.4	-114.2	2	5-10cm	0.01m2	germination	20	Diversity
1682	Zhang & Chu 2013	China	Hong Kong	22.4	-114.2	2	0-5cm	0.01m2	germination	26	Diversity
1683	Zhang & Chu 2013	China	Hong Kong	22.4	-114.2	2	5-10cm	0.01m2	germination	14	Diversity
1684	Zhang & Chu 2013	China	Hong Kong	22.4	-114.2	2	0-5cm	0.01m2	germination	28	Diversity
1685	Zhang & Chu 2013	China	Hong Kong	22.4	-114.2	2	5-10cm	0.01m2	germination	18	Diversity
1686	Zhang & Chu 2013	China	Hong Kong	22.4	-114.2	2	0-5cm	0.01m2	germination	9	Diversity
1687	Zhang & Chu 2013	China	Hong Kong	22.4	-114.2	2	5-10cm	0.01m2	germination	3	Diversity
1688	Zhang & Chu 2013	China	Hong Kong	22.4	-114.2	2	0-5cm	0.01m2	germination	7	Diversity
1689	Zhang & Chu 2013	China	Hong Kong	22.4	-114.2	2	5-10cm	0.01m2	germination	13	Diversity
1690	Zhang & Chu 2013	China	Hong Kong	22.4	-114.2	2	0-5cm	0.01m2	germination	14	Diversity
1691	Zhang & Chu 2013	China	Hong Kong	22.4	-114.2	2	5-10cm	0.01m2	germination	5	Diversity
1692	Zhang & Chu 2013	China	Hong Kong	22.4	-114.2	2	0-5cm	0.01m2	germination	20	Diversity
1693	Zhang & Chu 2013	China	Hong Kong	22.4	-114.2	2	5-10cm	0.01m2	germination	10	Diversity
1694	Zhang & Chu 2013	China	Hong Kong	22.4	-114.2	2	0-5cm	0.01m2	germination	6	Diversity
1695	Zhang & Chu 2013	China	Hong Kong	22.4	-114.2	2	5-10cm	0.01m2	germination	2	Diversity
1696	Erfanzadeh et al. 2013	Iran	Alborz mountain chain	52.1776	36.2787	4	0-10cm	0.0007m2	germination	35	Diversity
1697	Erfanzadeh et al. 2013	Iran	Alborz mountain chain	52.1776	36.2787	4	0-10cm	0.0007m2	germination	74	Diversity
1698	Erfanzadeh et al. 2013	Iran	Alborz mountain chain	52.1776	36.2787	4	0-10cm	0.0007m2	germination	49	Diversity
1699	Hahs & McDonnell 2013	Australia	Melbourne	-37	-145	3	0-5cm	0.0099m2	germination	108	Diversity
1700	Leck 2013	USA	Mercer County	40.1794	-74.725	3	0-3cm	0.01m2	germination	28.7	Diversity
1701	Leck 2013	USA	Mercer County	40.1794	-74.725	3	3-6cm	0.01m2	germination	7	Diversity
1702	Leck 2013	USA	Mercer County	40.1794	-74.725	3	0-3cm	0.01m2	germination	29.1	Diversity
1703	Leck 2013	USA	Mercer County	40.1794	-74.725	3	3-6cm	0.01m2	germination	12.3	Diversity
1704	Leck 2013	USA	Mercer County	40.1794	-74.725	3	0-3cm	0.01m2	germination	28.7	Diversity
1705	Leck 2013	USA	Mercer County	40.1794	-74.725	3	3-6cm	0.01m2	germination	0.7	Diversity
1706	Leck 2013	USA	Mercer County	40.1794	-74.725	3	0-3cm	0.01m2	germination	8	Diversity
1707	Leck 2013	USA	Mercer County	40.1794	-74.725	3	3-6cm	0.01m2	germination	10	Diversity
1708	Renne & Tracy 2013	USA	University of Illinois’ OrrBeef Research Center	39.8	-90.9	NA	0-6cm	0.0177m2	germination	2.28863	Diversity
1709	Renne & Tracy 2013	USA	University of Illinois’ OrrBeef Research Center	39.8	-90.9	NA	0-6cm	0.0177m2	germination	1.61143	Diversity
1710	Davies et al. 2013	Australia	Kangaroos Island	-35.2	142.15	3	0-5cm	0.003m2	germination	163	Diversity
1711	Beauchamp et al. 2013	USA	Middle Patuxent Environmental Area	34.0167	-82.65	3	0cm	0.002m2	germination	1.51078	Diversity
1712	Beauchamp et al. 2013	USA	Middle Patuxent Environmental Area	34.0167	-82.65	3	0-3cm	0.002m2	germination	4.18463	Diversity
1713	Beauchamp et al. 2013	USA	Middle Patuxent Environmental Area	34.0167	-82.65	3	3-9cm	0.002m2	germination	3.75487	Diversity
1714	Lippok et al. 2013	Bolivia	eastern Cordillera of Bolivia	-16.41	-67.5256	NA	0-5cm	0.001m2	germination	3.9	Diversity
1715	Lippok et al. 2013	Bolivia	eastern Cordillera of Bolivia	-16.41	-67.5256	NA	0-5cm	0.001m2	germination	4.2	Diversity
1716	Lippok et al. 2013	Bolivia	eastern Cordillera of Bolivia	-16.41	-67.5256	NA	0-5cm	0.001m2	germination	4.2	Diversity
1717	Lippok et al. 2013	Bolivia	eastern Cordillera of Bolivia	-16.41	-67.5256	NA	0-5cm	0.001m2	germination	3.2	Diversity
1718	Lippok et al. 2013	Bolivia	eastern Cordillera of Bolivia	-16.41	-67.5256	NA	0-5cm	0.001m2	germination	3.4	Diversity
1719	Ma et al. 2013	China	Tibetan Plateau	35.9667	101.883	NA	0-2cm	0.001m2	germination	24.356	Diversity
1720	Ma et al. 2013	China	Tibetan Plateau	35.9667	101.883	NA	2-7cm	0.001m2	germination	39.533	Diversity
1721	Ma et al. 2014	China	Tibetan Plateau	35.9667	101.883	NA	7-12cm	0.001m2	germination	29.049	Diversity
1722	Ge et al. 2013	China	Nansi Lake	34.8875	116.954	12	0-12cm	0.0007m2	germination	32	Diversity
1723	Ge et al. 2013	China	Nansi Lake	34.8875	116.954	12	0-12cm	0.0007m2	germination	11	Diversity
1724	Ge et al. 2013	China	Nansi Lake	34.8875	116.954	12	0-12cm	0.0007m2	germination	17	Diversity
1725	Ge et al. 2013	China	Nansi Lake	34.8875	116.954	12	0-12cm	0.0007m2	germination	41	Diversity
1726	Koch et al. 2011	Germany	Silberberg	52.2	7.26667	1	0-20cm	0.0353428857m2	extraction	26	Diversity
1727	Koch et al. 2011	Germany	Silberberg	52.2	7.26667	1	0-20cm	0.0353428857m2	extraction	24	Diversity
1728	Koch et al. 2011	Germany	Silberberg	52.2	7.26667	1	0-20cm	0.0353428857m2	extraction	17	Diversity
1729	Jacquemyn et al. 2011	Belgium	Voeren	50.7503	5.78447	11	0-5cm	0.00981746875m2	germination	5.57432	Diversity
1730	Jacquemyn et al. 2011	Belgium	Voeren	50.7503	5.78447	11	5-10cm	0.00981746875m2	germination	3.14189	Diversity
1731	Jacquemyn et al. 2011	Belgium	Voeren	50.7503	5.78447	11	0-10cm	0.00981746875m2	germination	8.00676	Diversity
1732	Godefroid et al. 2011	Belgium	Sonian Forest	50.7833	4.43333	6	0-15cm	0.04m2	germination	19	Diversity
1733	Auffret & Cousins 2011	Sweden	Södermanland	58.9	17	7	0-10cm	0.0064m2	germination	130	Diversity
1734	Koncz et al. 2011	Hungary	Síkf kút Project	47.8333	20.7667	3	0-10cm	0.007539816m2	germination	15.9	Diversity
1735	Koncz et al. 2011	Hungary	Síkf kút Project	47.8333	20.7667	3	0-10cm	0.007539816m2	germination	6.6	Diversity
1736	Brock 2011	Australia	Barleyfields Lagoon	-30.6152	151.535	7	0-10cm	0.04m2	germination	56.42	Diversity
1737	Brock 2011	Australia	Dumaresq Dam	-30.4152	151.601	7	0-10cm	0.04m2	germination	65.175	Diversity
1738	Brock 2011	Australia	Llangothlin Lagoon Deep	-30.0858	151.781	7	0-10cm	0.04m2	germination	41.8288	Diversity
1739	Brock 2011	Australia	Llangothlin Lagoon Shore	-30.0858	151.781	7	0-10cm	0.04m2	germination	117.218	Diversity
1740	Brock 2011	Australia	Mother of Ducks Lagoon	-30	151	7	0-10cm	0.04m2	germination	37.4513	Diversity
1741	Brock 2011	Australia	Racecourse Lagoon	-30.6818	151.504	7	0-10cm	0.04m2	germination	73.93	Diversity
1742	Li et al. 2011	China	Pailugou Catchment	38.5417	100.292	7	0-10cm	0.0962m2	germination	13.3136	Diversity
1743	Li et al. 2011	China	Pailugou Catchment	38.5417	100.292	7	0-10cm	0.0962m2	germination	9.31953	Diversity
1744	Li et al. 2011	China	Pailugou Catchment	38.5417	100.292	7	0-10cm	0.0962m2	germination	5.25148	Diversity
1745	Li et al. 2011	China	Pailugou Catchment	38.5417	100.292	7	0-10cm	0.0962m2	germination	5.91716	Diversity
1746	Li et al. 2011	China	Pailugou Catchment	38.5417	100.292	7	0-10cm	0.0962m2	germination	20.7101	Diversity
1747	Li et al. 2011	China	Pailugou Catchment	38.5417	100.292	7	0-10cm	0.0962m2	germination	14.0533	Diversity
1748	Li et al. 2011	China	Pailugou Catchment	38.5417	100.292	7	0-10cm	0.0962m2	germination	10.7249	Diversity
1749	Esmailzadeh et al. 2011	Iran	Darkola Forest	36.1333	53.1	4	0-10cm	0.04m2	germination	14.0171	Diversity
1750	Esmailzadeh et al. 2011	Iran	Darkola Forest	36.1333	53.1	4	0-10cm	0.04m2	germination	14.0171	Diversity
1751	Esmailzadeh et al. 2011	Iran	Darkola Forest	36.1333	53.1	4	0-10cm	0.04m2	germination	20.1709	Diversity
1752	Esmailzadeh et al. 2011	Iran	Darkola Forest	36.1333	53.1	4	0-10cm	0.04m2	germination	16.0684	Diversity
1753	Romo & Gross 2011	Canada	Kernen Prairie	52.1667	-106.55	10	0-7.5cm	0.025m2	germination	6.3835	Diversity
1754	Romo & Gross 2011	Canada	Kernen Prairie	52.1667	-106.55	10	0-7.5cm	0.025m2	germination	6.3835	Diversity
1755	Esmailzadeh et al. 2011	Iran	Darkola	36.1333	53.1	5	0-10cm	0.04m2	germination	63	Diversity
1756	Valkó et al. 2011	Hungary	Gyertyán-kúti-rétek	48.44	21.3658	NA	0-10cm	0.007539816m2	germination	18.2	Diversity
1757	Valkó et al. 2011	Hungary	Gyertyán-kúti-rétek	48.44	21.3658	NA	0-10cm	0.007539816m2	germination	27.2	Diversity
1758	Valkó et al. 2011	Hungary	Gyertyán-kúti-rétek	48.44	21.3658	NA	0-10cm	0.007539816m2	germination	14.6	Diversity
1759	Valkó et al. 2011	Hungary	Gyertyán-kúti-rétek	48.44	21.3658	NA	0-10cm	0.007539816m2	germination	15	Diversity
1760	Navarra et al. 2011	USA	Archbold Biological Station	27.1829	-81.3521	NA	0-6cm	0.0039269875m2	germination	34	Diversity
1761	Harel et al. 2011	Israel	Mediterranean	30.8667	34.7667	9	0-5cm	0.0025m2	germination	29	Diversity
1762	Harel et al. 2011	Israel	Mediterranean	31.3833	34.9	9	0-5cm	0.0025m2	germination	81	Diversity
1763	Harel et al. 2011	Israel	Mediterranean	31.7	35.05	9	0-5cm	0.0025m2	germination	105	Diversity
1764	Harel et al. 2011	Israel	Mediterranean	33	35.2333	9	0-5cm	0.0025m2	germination	82	Diversity
1765	Wang et al. 2011	China	Zhifanggou	36.8583	109.325	4	0-2cm	0.00180955584m2	germination	11.3055	Diversity
1766	Wang et al. 2011	China	Zhifanggou	36.8583	109.325	4	2-5cm	0.00180955584m2	germination	8.19094	Diversity
1767	Wang et al. 2011	China	Zhifanggou	36.8583	109.325	4	5-10cm	0.00180955584m2	germination	4.37046	Diversity
1768	Wang et al. 2011	China	Zhifanggou	36.8583	109.325	7	0-2cm	0.00180955584m2	germination	9.3208	Diversity
1769	Wang et al. 2011	China	Zhifanggou	36.8583	109.325	7	2-5cm	0.00180955584m2	germination	6.61797	Diversity
1770	Wang et al. 2011	China	Zhifanggou	36.8583	109.325	7	5-10cm	0.00180955584m2	germination	4.3269	Diversity
1771	Wang et al. 2011	China	Zhifanggou	36.8583	109.325	10	0-2cm	0.00180955584m2	germination	7.98264	Diversity
1772	Wang et al. 2011	China	Zhifanggou	36.8583	109.325	10	2-5cm	0.00180955584m2	germination	5.6334	Diversity
1773	Wang et al. 2011	China	Zhifanggou	36.8583	109.325	10	5-10cm	0.00180955584m2	germination	4.81292	Diversity
1774	Wang et al. 2011	China	Zhifanggou	36.8583	109.325	4	0-2cm	0.00180955584m2	germination	14.1392	Diversity
1775	Wang et al. 2011	China	Zhifanggou	36.8583	109.325	4	2-5cm	0.00180955584m2	germination	11.5751	Diversity
1776	Wang et al. 2011	China	Zhifanggou	36.8583	109.325	4	5-10cm	0.00180955584m2	germination	6.52015	Diversity
1777	Wang et al. 2011	China	Zhifanggou	36.8583	109.325	7	0-2cm	0.00180955584m2	germination	13.3333	Diversity
1778	Wang et al. 2011	China	Zhifanggou	36.8583	109.325	7	2-5cm	0.00180955584m2	germination	11.5018	Diversity
1779	Wang et al. 2011	China	Zhifanggou	36.8583	109.325	7	5-10cm	0.00180955584m2	germination	6.52015	Diversity
1780	Wang et al. 2011	China	Zhifanggou	36.8583	109.325	10	0-2cm	0.00180955584m2	germination	13.3333	Diversity
1781	Wang et al. 2011	China	Zhifanggou	36.8583	109.325	10	2-5cm	0.00180955584m2	germination	10.1832	Diversity
1782	Wang et al. 2011	China	Zhifanggou	36.8583	109.325	10	5-10cm	0.00180955584m2	germination	5.71429	Diversity
1783	Parlak et al. 2011	Turkey	Canakkale	40.1553	26.4125	8	0-10cm	0.007853975m2	germination	33	Diversity
1784	Li et al. 2011	China	Minjiang River	31.4333	103.533	3	0-10cm	0.18m2	germination	43.4	Diversity
1785	Li et al. 2011	China	Minjiang River	31.5667	103.7	3	0-10cm	0.18m2	germination	22.8	Diversity
1786	Li et al. 2011	China	Minjiang River	31.6333	103.8	3	0-10cm	0.18m2	germination	29.2	Diversity
1787	Li et al. 2011	China	Minjiang River	31.75	103.817	3	0-10cm	0.18m2	germination	13.4	Diversity
1788	Li et al. 2011	China	Minjiang River	31.8667	103.683	3	0-10cm	0.18m2	germination	23.4	Diversity
1789	Li et al. 2011	China	Minjiang River	31.95	103.65	3	0-10cm	0.18m2	germination	26.4	Diversity
1790	Li et al. 2011	China	Minjiang River	32.1	103.717	3	0-10cm	0.18m2	germination	39.6	Diversity
1791	Li et al. 2011	China	Minjiang River	32.2667	103.733	3	0-10cm	0.18m2	germination	30.4	Diversity
1792	Bueno & Baruch 2011	Venezuela	Universidad Simón Bolívar	10.41	-66.8864	1	0-5cm	0.007853975m2	germination	17	Diversity
1793	Daïnou et al. 2011	Cameroon	Dja Reserve	3.21667	14.3	2	0-5cm	0.03m2	germination	26	Diversity
1794	Wang et al. 2011	China	Zhifanggou	36.8583	109.325	4	0-2cm	0.04342934016m2	germination	16	Diversity
1795	Wang et al. 2011	China	Zhifanggou	36.8583	109.325	4	2-5cm	0.04342934016m2	germination	15	Diversity
1796	Wang et al. 2011	China	Zhifanggou	36.8583	109.325	4	5-10cm	0.04342934016m2	germination	11	Diversity
1797	Wang et al. 2011	China	Zhifanggou	36.8583	109.325	4	0-2cm	0.04342934016m2	germination	22	Diversity
1798	Wang et al. 2011	China	Zhifanggou	36.8583	109.325	4	2-5cm	0.04342934016m2	germination	19	Diversity
1799	Wang et al. 2011	China	Zhifanggou	36.8583	109.325	4	5-10cm	0.04342934016m2	germination	11	Diversity
1800	Wang et al. 2011	China	Zhifanggou	36.8583	109.325	4	0-2cm	0.04342934016m2	germination	19	Diversity
1801	Wang et al. 2011	China	Zhifanggou	36.8583	109.325	4	2-5cm	0.04342934016m2	germination	13	Diversity
1802	Wang et al. 2011	China	Zhifanggou	36.8583	109.325	4	5-10cm	0.04342934016m2	germination	11	Diversity
1803	Wang et al. 2011	China	Zhifanggou	36.8583	109.325	4	0-10cm	0.04342934016m2	germination	20	Diversity
1804	Ma et al. 2011	China	Maqu Wetland Protection Area	33.75	102.733	7	0-5cm	0.0101788	germination	15.4761	Diversity
1805	Ma et al. 2011	China	Maqu Wetland Protection Area	33.75	102.733	7	5-10cm	0.0101788	germination	13.5577	Diversity
1806	Ma et al. 2011	China	Maqu Wetland Protection Area	33.75	102.733	7	10-15cm	0.0101788	germination	12.2093	Diversity
1807	Ma et al. 2011	China	Maqu Wetland Protection Area	33.9667	102.867	7	0-5cm	0.0101788	germination	10.7335	Diversity
1808	Ma et al. 2011	China	Maqu Wetland Protection Area	33.9667	102.867	7	5-10cm	0.0101788	germination	9.33701	Diversity
1809	Ma et al. 2011	China	Maqu Wetland Protection Area	33.9667	102.867	7	10-15cm	0.0101788	germination	10.6744	Diversity
1810	Ma et al. 2011	China	Maqu Wetland Protection Area	34.3	102.233	7	0-5cm	0.0101788	germination	16.7636	Diversity
1811	Ma et al. 2011	China	Maqu Wetland Protection Area	34.3	102.233	7	5-10cm	0.0101788	germination	15.3968	Diversity
1812	Ma et al. 2011	China	Maqu Wetland Protection Area	34.3	102.233	7	10-15cm	0.0101788	germination	16.2558	Diversity
1813	Ma et al. 2011	China	Maqu Wetland Protection Area	34.3	102.217	7	0-5cm	0.0101788	germination	23.0679	Diversity
1814	Ma et al. 2011	China	Maqu Wetland Protection Area	34.3	102.217	7	5-10cm	0.0101788	germination	28.0294	Diversity
1815	Ma et al. 2011	China	Maqu Wetland Protection Area	34.3	102.217	7	10-15cm	0.0101788	germination	24.2093	Diversity
1816	Solomon Tefera 2011	Swaziland	Bigbend	-26.8167	31.9167	5	0-3cm	2.5m2	germination	10	Diversity
1817	Solomon Tefera 2011	Swaziland	Simunye	-26.1999	31.9263	5	0-3cm	2.5m2	germination	5	Diversity
1818	Li et al. 2011	China	Minjiang River	31.4333	103.533	3	0cm	0.06m2	germination	21.4791	Diversity
1819	Li et al. 2011	China	Minjiang River	31.4333	103.533	3	0-5cm	0.06m2	germination	31.0506	Diversity
1820	Li et al. 2011	China	Minjiang River	31.4333	103.533	3	5-10cm	0.06m2	germination	20.7428	Diversity
1821	Li et al. 2011	China	Minjiang River	31.4	103.7	3	0cm	0.06m2	germination	15.8495	Diversity
1822	Li et al. 2011	China	Minjiang River	31.4	103.7	3	0-5cm	0.06m2	germination	11.1642	Diversity
1823	Li et al. 2011	China	Minjiang River	31.4	103.7	3	5-10cm	0.06m2	germination	5.274	Diversity
1824	Li et al. 2011	China	Minjiang River	31.6333	103.8	3	0cm	0.06m2	germination	22.0673	Diversity
1825	Li et al. 2011	China	Minjiang River	31.6333	103.8	3	0-5cm	0.06m2	germination	10.5546	Diversity
1826	Li et al. 2011	China	Minjiang River	31.6333	103.8	3	5-10cm	0.06m2	germination	9.08211	Diversity
1827	Li et al. 2011	China	Minjiang River	31.75	103.817	3	0cm	0.06m2	germination	4.79122	Diversity
1828	Li et al. 2011	China	Minjiang River	31.75	103.817	3	0-5cm	0.06m2	germination	9.14192	Diversity
1829	Li et al. 2011	China	Minjiang River	31.75	103.817	3	5-10cm	0.06m2	germination	6.46457	Diversity
1830	Li et al. 2011	China	Minjiang River	31.8667	103.683	3	0cm	0.06m2	germination	21.2503	Diversity
1831	Li et al. 2011	China	Minjiang River	31.8667	103.683	3	0-5cm	0.06m2	germination	7.72919	Diversity
1832	Li et al. 2011	China	Minjiang River	31.8667	103.683	3	5-10cm	0.06m2	germination	4.04783	Diversity
1833	Li et al. 2011	China	Minjiang River	31.95	103.65	3	0cm	0.06m2	germination	15.8215	Diversity
1834	Li et al. 2011	China	Minjiang River	31.95	103.65	3	0-5cm	0.06m2	germination	12.9434	Diversity
1835	Li et al. 2011	China	Minjiang River	31.95	103.65	3	5-10cm	0.06m2	germination	9.86537	Diversity
1836	Li et al. 2011	China	Minjiang River	32.1	103.717	3	0cm	0.06m2	germination	24.2481	Diversity
1837	Li et al. 2011	China	Minjiang River	32.1	103.717	3	0-5cm	0.06m2	germination	25.7875	Diversity
1838	Li et al. 2011	China	Minjiang River	32.1	103.717	3	5-10cm	0.06m2	germination	18.0906	Diversity
1839	Li et al. 2011	China	Minjiang River	32.2667	103.733	3	0cm	0.06m2	germination	16.6105	Diversity
1840	Li et al. 2011	China	Minjiang River	32.2667	103.733	3	0-5cm	0.06m2	germination	19.7559	Diversity
1841	Li et al. 2011	China	Minjiang River	32.2667	103.733	3	5-10cm	0.06m2	germination	15.2718	Diversity
1842	Burmeier et al. 2011	Germany	Holocene	49.85	8.4	2	0-10cm	0.00491m2	germination	20.8	Diversity
1843	Dreber & Esler 2011	Namibia	Nama Karoo	-26.4012	18.0215	1	0-4cm	0.0119m2	germination	4.13717	Diversity
1844	Dreber & Esler 2011	Namibia	Nama Karoo	-26.4012	18.0215	1	0-4cm	0.0119m2	germination	3.69947	Diversity
1845	Dreber & Esler 2011	Namibia	Nama Karoo	-26.4012	18.0215	1	0-4cm	0.0119m2	germination	2.22659	Diversity
1846	Dreber & Esler 2011	Namibia	Nama Karoo	-26.4012	18.0215	1	0-4cm	0.0119m2	germination	5.74359	Diversity
1847	Dreber & Esler 2011	Namibia	Nama Karoo	-26.4012	18.0215	1	0-4cm	0.0119m2	germination	4.30769	Diversity
1848	Dreber & Esler 2011	Namibia	Nama Karoo	-26.4012	18.0215	1	0-4cm	0.0119m2	germination	2.46154	Diversity
1849	Maza-Villalobos et al. 2011	Mexico	Reserve of Chamela-Cuixmala	19.5	-105.05	5	0-15cm	0.0078539815m2	germination	31	Diversity
1850	Kwiatkowska-Falińska et al. 2011	Poland	Białowieża Primeval Forest	52.7167	23.93	4	0-7cm	0.1m2	germination	69	Diversity
1851	Kwiatkowska-Falińska et al. 2011	Poland	Jelonka	52.5944	23.3667	4	0-5cm	0.1m2	germination	17	Diversity
1852	Kwiatkowska-Falińska et al. 2011	Poland	Białowieża Primeval Forest	52.6656	23.7169	4	0-5cm	0.1m2	germination	54	Diversity
1853	Kwiatkowska-Falińska et al. 2011	Poland	Białowieża Primeval Forest	52.65	23.7169	4	5-10cm	0.1m2	germination	34	Diversity
1854	Vinha et al. 2011	Brazil	Parque Estadual das Fontes do Ipiranga	-23.6444	-46.6106	10	0-5cm	0.04m2	germination	43	Diversity
1855	Marchante et al. 2011	Portugal	São Jacinto Dunes Nature Reserve	40.65	-8.73333	12	0-10cm	0.0133m2	germination	18	Diversity
1856	Albrecht et al. 2011	Germany	Neuaubing	48.15	11.4167	4	0-20cm	0.01m2	germination	68	Diversity
1857	López-Toledo & Martínez-Ramos 2011	Mexico	Selva Lacandona	16.0167	-90.9167	8	0-10cm	0.03m2	germination	32	Diversity
1858	Lee et al. 2011	South Korea	Janghang	35.9667	126.7	3	0-5cm	0.25m2	germination	1	Diversity
1859	Lee et al. 2011	South Korea	Janghang	35.9667	126.7	3	0-5cm	0.25m2	germination	36	Diversity
1860	Lee et al. 2011	South Korea	Janghang	35.9667	126.7	3	0-5cm	0.25m2	germination	13	Diversity
1861	Lee et al. 2011	South Korea	Janghang	35.9667	126.7	3	0-5cm	0.25m2	germination	45	Diversity
1862	Salazar et al. 2011	Brazil	Instituto Brasileiro de Geografiae Estatística	-15.9333	-47.8833	3	0-5cm	0.0625m2	germination	10.0662	Diversity
1863	Salazar et al. 2011	Brazil	Instituto Brasileiro de Geografiae Estatística	-15.9333	-47.8833	6	0-5cm	0.0625m2	germination	28.8742	Diversity
1864	Salazar et al. 2011	Brazil	Instituto Brasileiro de Geografiae Estatística	-15.9333	-47.8833	2	0-5cm	0.0625m2	germination	9.00662	Diversity
1865	Salazar et al. 2011	Brazil	Instituto Brasileiro de Geografiae Estatística	-15.9333	-47.8833	6	0-5cm	0.0625m2	germination	10.8609	Diversity
1866	Salazar et al. 2011	Brazil	Instituto Brasileiro de Geografiae Estatística	-15.9333	-47.8833	3	0-5cm	0.0625m2	germination	13.0053	Diversity
1867	Salazar et al. 2011	Brazil	Instituto Brasileiro de Geografiae Estatística	-15.9333	-47.8833	6	0-5cm	0.0625m2	germination	18.9945	Diversity
1868	Salazar et al. 2011	Brazil	Instituto Brasileiro de Geografiae Estatística	-15.9333	-47.8833	2	0-5cm	0.0625m2	germination	2.99552	Diversity
1869	Salazar et al. 2011	Brazil	Instituto Brasileiro de Geografiae Estatística	-15.9333	-47.8833	6	0-5cm	0.0625m2	germination	6.06973	Diversity
1870	Salazar et al. 2011	Brazil	Instituto Brasileiro de Geografiae Estatística	-15.9333	-47.8833	3	0-5cm	0.0625m2	germination	8.07947	Diversity
1871	Salazar et al. 2011	Brazil	Instituto Brasileiro de Geografiae Estatística	-15.9333	-47.8833	6	0-5cm	0.0625m2	germination	18.0132	Diversity
1872	Salazar et al. 2011	Brazil	Instituto Brasileiro de Geografiae Estatística	-15.9333	-47.8833	2	0-5cm	0.0625m2	germination	8.07947	Diversity
1873	Salazar et al. 2011	Brazil	Instituto Brasileiro de Geografiae Estatística	-15.9333	-47.8833	6	0-5cm	0.0625m2	germination	10.0662	Diversity
1874	Robertson & Hickman 2012	USA	Marvin Klemme Range Research Station	35.3667	-99.0667	3	0-5cm	0.381703185m2	germination	70	Diversity
1875	Creech et al. 2012	USA	Ichauway	31.25	-84.5	7	0-5.1cm	0.0245083289875m2	germination	64	Diversity
1876	Cockel & Gurnell 2012	UK	River Brent	51.565	-51.272	5	0-10cm	0.00384844775m2	germination	125	Diversity
1877	Cockel & Gurnell 2012	UK	River Dove	52.5833	-1.583	1	0-5cm	0.014137155m2	germination	88.877	Diversity
1878	Cockel & Gurnell 2012	UK	River Frome	50.6896	-2.08211	5	0-5cm	0.014137155m2	germination	110.053	Diversity
1879	Cockel & Gurnell 2012	UK	River Tern	52.6833	-2.65	5	0-5cm	0.014137155m2	germination	71.2299	Diversity
1880	Gonzalez & Ghermandi 2012	Argentina	Patagonia	-41.0553	-71.0306	4	0-3cm	0.007853975m2	extraction	10	Diversity
1881	Ma et al. 2012	China	Maqu Wetland Protection Area	33.75	102.067	7	0-5cm	0.0101787516m2	germination	15.5192	Diversity
1882	Ma et al. 2012	China	Maqu Wetland Protection Area	33.75	102.067	7	5-10cm	0.0101787516m2	germination	13.6221	Diversity
1883	Ma et al. 2012	China	Maqu Wetland Protection Area	33.75	102.067	7	10-15cm	0.0101787516m2	germination	12.4325	Diversity
1884	Ma et al. 2012	China	Maqu Wetland Protection Area	33.75	102.067	7	0-5cm	0.0101787516m2	germination	16.7703	Diversity
1885	Ma et al. 2012	China	Maqu Wetland Protection Area	33.75	102.067	7	5-10cm	0.0101787516m2	germination	16.812	Diversity
1886	Ma et al. 2012	China	Maqu Wetland Protection Area	33.75	102.067	7	10-15cm	0.0101787516m2	germination	16.6797	Diversity
1887	Meers et al. 2012	Australia	Delatite Peninsula	-37.1333	145.967	3	0-5cm	0.184m2	germination	68	Diversity
1888	Meers et al. 2012	Australia	Delatite Peninsula	-37.1333	145.967	3	0-5cm	0.184m2	germination	58	Diversity
1889	Meers et al. 2012	Australia	Delatite Peninsula	-37.1333	145.967	3	0-5cm	0.184m2	germination	59	Diversity
1890	Meers et al. 2012	Australia	Delatite Peninsula	-37.1333	145.967	3	0-5cm	0.184m2	germination	52	Diversity
1891	Martinez-Duro et al. 2012	Spain	Villarrubia de Santiago	39.9833	-3.36667	5	0-5cm	0.008m2	germination	16.9291	Diversity
1892	Martinez-Duro et al. 2012	Spain	Villarrubia de Santiago	39.9833	-3.36667	5	5-10cm	0.008m2	germination	11.4784	Diversity
1893	McGrath & Murphy 2012	Canada	Middle Island	41.6826	-82.683	8	0-13cm	0.0079521496875m2	extraction	14	Diversity
1894	McGrath & Murphy 2012	USA	East Sister Island	44.1418	-68.3707	8	0-13cm	0.0079521496875m2	extraction	8	Diversity
1895	McGrath & Murphy 2012	USA	West Sister Island	41.7392	-83.1049	8	0-13cm	0.0079521496875m2	extraction	9	Diversity
1896	Abella et al. 2012	USA	Saguaro National Park	32.2967	-111.167	4	0-5cm	0.036m2	germination	9	Diversity
1897	Abella et al. 2012	USA	Saguaro National Park	32.2967	-111.167	4	0-5cm	0.036m2	germination	15	Diversity
1898	Abella et al. 2012	USA	Saguaro National Park	32.2967	-111.167	4	0-5cm	0.036m2	germination	8	Diversity
1899	Céspedes et al. 2012	Spain	Los Puntales	38.05	-4.71667	8	0-4cm	0.05301433125m2	germination	63.9506	Diversity
1900	Schneider & Allen 2012	USA	Pinto Basin	33.8316	-115.758	10	0-5cm	0.025446849m2	germination	1.8557	Diversity
1901	Schneider & Allen 2012	USA	Pinto Basin	33.9461	-116.395	10	0-5cm	0.025446849m2	germination	0.763423	Diversity
1902	Schneider & Allen 2012	USA	Pine city	34.0374	-116.074	10	0-5cm	0.025446849m2	germination	2.39597	Diversity
1903	Schneider & Allen 2012	USA	Pine city	34.0139	-116.314	10	0-5cm	0.025446849m2	germination	0.916107	Diversity
1904	Pouvelle et al. 2009	France	Nouragues Research Station	4.08333	-52.6833	3	0-6cm	0.01667m2	extraction	20	Diversity
1905	Liu et al. 2009	China	Hunshandak sandlands	42.558	115.85	3	0-5cm	0.625m2	germination	25	Diversity
1906	Mcnicoll & Augspurger 2010	USA	Thomson-Fulton Sand Prairie	41.9167	-90.1167	4	0-6cm	0.003768m2	germination	5.1	Diversity
1907	Lu et al. 2010	China	Changshou	29.7836	107.086	5	0-6cm	0.01413m2	germination	5.17	Diversity
1908	Lu et al. 2010	China	Wushan	31.0733	109.898	5	0-6cm	0.01413m2	germination	1	Diversity
1909	Aponte et al. 2010	Greece	Omalos	35.3264	23.8903	10	0-5cm	0.002550465m2	germination	8	Diversity
1910	Aponte et al. 2010	Greece	Elafonisos	36.4876	22.9595	10	0-5cm	0.002550465m2	germination	6	Diversity
1911	Price et al. 2010	Australia	New South Wales	-29.9083	148.375	6	0-5cm	0.0005m2	germination	6.8	Diversity
1912	Price et al. 2010	Australia	New South Wales	-29.9083	148.375	6	5-10cm	0.0005m2	germination	3.2	Diversity
1913	Price et al. 2010	Australia	New South Wales	-29.9083	148.375	6	10-20cm	0.0005m2	germination	2.5	Diversity
1914	Marteinsdóttir et al. 2010	Iceland	Skeiarársandur	63.9417	-17.175	5	0-5cm	0.002205065m2	germination	9	Diversity
1915	Marteinsdóttir et al. 2010	Iceland	Skeiarársandur	63.9417	-17.175	5	0-5cm	0.002205065m2	germination	6	Diversity
1916	Erenler et al. 2010	UK	Northamptonshire	52.0997	-1.09528	4	0-23cm	0.01m2	germination	7.8	Diversity
1917	Erenler et al. 2010	UK	Northamptonshire	52.0997	-1.09528	4	0-23cm	0.01m2	germination	8	Diversity
1918	Erenler et al. 2010	UK	Northamptonshire	52.0997	-1.09528	4	0-23cm	0.01m2	germination	7.6	Diversity
1919	Erenler et al. 2010	UK	Northamptonshire	52.0997	-1.09528	4	0-11.5cm	0.01m2	germination	9.8	Diversity
1920	Erenler et al. 2010	UK	Northamptonshire	52.0997	-1.09528	4	11.5-23cm	0.01m2	germination	5.9	Diversity
1921	Nigatu et al. 2010	Ethiopia	Kobo	12.0161	39.6891	9	0-10cm	0.03925m2	germination	35	Diversity
1922	Ochoa-Hueso & Manrique 2010	Spain	Nature Reserve El Regajal-Mar de Ontígola	40.15	-3.48333	8	0-3cm	0.013333m2	germination	25	Diversity
1923	Pando-Moreno et al. 2010	Mexico	Loma Alta	24.8333	-99.8333	2	0-2.5cm	0.09m2	extraction	30	Diversity
1924	Martínez-Orea et al. 2010	Mexico	El Pedregal de San Angel	19.315	-99.185	3	0-8cm	0.00375m2	germination	43	Diversity
1925	Martínez-Orea et al. 2010	Mexico	El Pedregal de San Angel	19.315	-99.185	3	0-8cm	0.00375m2	germination	45	Diversity
1926	Eldridge & Lunt 2010	Australia	Griffith	-34.3333	145.858	NA	0-2cm	0.015m2	germination	10.9	Diversity
1927	Eldridge & Lunt 2010	Australia	Griffith	-34.3333	145.858	NA	0-2cm	0.015m2	germination	12.1	Diversity
1928	Eldridge & Lunt 2010	Australia	Griffith	-34.3333	145.858	NA	0-2cm	0.015m2	germination	15.7	Diversity
1929	Eldridge & Lunt 2010	Australia	Griffith	-34.3333	145.858	NA	0-2cm	0.015m2	germination	82	Diversity
1930	Ma et al. 2010	China	Maqu	35.9667	101.883	5	0-2cm	0.101736m2	germination	18.5	Diversity
1931	Ma et al. 2010	China	Maqu	35.9667	101.883	5	2-7cm	0.101736m2	germination	16.3	Diversity
1932	Ma et al. 2010	China	Maqu	35.9667	101.883	5	7-12cm	0.101736m2	germination	14	Diversity
1933	Ma et al. 2010	China	Maqu	35.9667	101.883	5	0-12cm	0.101736m2	germination	30.2	Diversity
1934	Ma et al. 2010	China	Luqu	34.55	102.433	4	0-2cm	0.101736m2	germination	24.8498	Diversity
1935	Ma et al. 2010	China	Maqu	34.3	102.217	4	0-2cm	0.101736m2	germination	23.5103	Diversity
1936	Ma et al. 2010	China	Gamaliang	34.3667	102.167	4	0-2cm	0.101736m2	germination	18.3306	Diversity
1937	Ma et al. 2010	China	Luqu	34.55	102.433	4	2-7cm	0.101736m2	germination	22.861	Diversity
1938	Ma et al. 2010	China	Maqu	34.3	102.217	4	2-7cm	0.101736m2	germination	22.5936	Diversity
1939	Ma et al. 2010	China	Gamaliang	34.3667	102.167	4	2-7cm	0.101736m2	germination	12.9679	Diversity
1940	Ma et al. 2010	China	Luqu	34.55	102.433	4	7-12cm	0.101736m2	germination	17.2165	Diversity
1941	Ma et al. 2010	China	Maqu	34.3	102.217	4	7-12cm	0.101736m2	germination	17.7897	Diversity
1942	Ma et al. 2010	China	Gamaliang	34.3667	102.167	4	7-12cm	0.101736m2	germination	13.7376	Diversity
1943	Ma et al. 2010	China	Luqu	34.55	102.433	4	0-12cm	0.101736m2	germination	38.9492	Diversity
1944	Ma et al. 2010	China	Maqu	34.3	102.217	4	0-12cm	0.101736m2	germination	39.6586	Diversity
1945	Ma et al. 2010	China	Gamaliang	34.3667	102.167	4	0-12cm	0.101736m2	germination	30.1722	Diversity
1946	Ma et al. 2010	China	Luqu	34.55	102.433	7	0-2cm	0.101736m2	germination	26.2694	Diversity
1947	Ma et al. 2010	China	Maqu	34.3	102.217	7	0-2cm	0.101736m2	germination	23.0052	Diversity
1948	Ma et al. 2010	China	Gamaliang	34.3667	102.167	7	0-2cm	0.101736m2	germination	9.94819	Diversity
1949	Ma et al. 2010	China	Luqu	34.55	102.433	7	2-7cm	0.101736m2	germination	31.1351	Diversity
1950	Ma et al. 2010	China	Maqu	34.3	102.217	7	2-7cm	0.101736m2	germination	28.3243	Diversity
1951	Ma et al. 2010	China	Gamaliang	34.3667	102.167	7	2-7cm	0.101736m2	germination	14.9189	Diversity
1952	Ma et al. 2010	China	Luqu	34.55	102.433	7	7-12cm	0.101736m2	germination	21.8437	Diversity
1953	Ma et al. 2010	China	Maqu	34.3	102.217	7	7-12cm	0.101736m2	germination	24.1845	Diversity
1954	Ma et al. 2010	China	Gamaliang	34.3667	102.167	7	7-12cm	0.101736m2	germination	12.011	Diversity
1955	Ma et al. 2010	China	Luqu	34.55	102.433	7	0-12cm	0.101736m2	germination	48.1915	Diversity
1956	Ma et al. 2010	China	Maqu	34.3	102.217	7	0-12cm	0.101736m2	germination	40.8511	Diversity
1957	Ma et al. 2010	China	Gamaliang	34.3667	102.167	7	0-12cm	0.101736m2	germination	27.4468	Diversity
1958	Blood et al. 2010	USA	Bonita Swamp	42.125	-79.2858	4	0-5cm	0.012m2	germination	81	Diversity
1959	Gioria & Osborne 2010	Ireland	Thornfield	54.15	-10	NA	0-15cm	0.0019625m2	germination	37	Diversity
1960	Gioria & Osborne 2010	Ireland	Thornfield	53.9	-9.95	NA	0-15cm	0.0019625m2	germination	37	Diversity
1961	Gioria & Osborne 2010	Ireland	Thornfield	53.8667	-9.93333	NA	0-15cm	0.0019625m2	germination	35	Diversity
1962	Gioria & Osborne 2010	Ireland	Thornfield	53.3667	-6.3	NA	0-15cm	0.0019625m2	germination	45	Diversity
1963	Gioria & Osborne 2010	Ireland	Thornfield	53.4333	-6.16667	NA	0-15cm	0.0019625m2	germination	36	Diversity
1964	Gioria & Osborne 2010	Ireland	Thornfield	54.4	-7.65	NA	0-15cm	0.0019625m2	germination	35	Diversity
1965	Gioria & Osborne 2010	Ireland	Thornfield	54.6	-6.7	NA	0-15cm	0.0019625m2	germination	47	Diversity
1966	Gioria & Osborne 2010	Ireland	Thornfield	53.2667	-6.91667	NA	0-15cm	0.0019625m2	germination	36	Diversity
1967	Gioria & Osborne 2010	Ireland	Thornfield	54.3833	-8.53333	NA	0-15cm	0.0019625m2	germination	42	Diversity
1968	Wódkiewicz & Kwiatkowska-Falińska 2010	Poland	Białowieża National Park	52.7225	23.846	11	0-5cm	0.001980555m2	extraction	25	Diversity
1969	Wódkiewicz & Kwiatkowska-Falińska 2010	Poland	Białowieża National Park	52.7225	23.846	11	5-10cm	0.001980555m2	extraction	13	Diversity
1970	Wódkiewicz & Kwiatkowska-Falińska 2010	Poland	Białowieża National Park	52.7225	23.846	11	0-10cm	0.001980555m2	extraction	25	Diversity
1971	Wódkiewicz & Kwiatkowska-Falińska 2010	Poland	Szafer Landscape Reserve	52.6965	23.8123	11	0-5cm	0.001980555m2	extraction	24	Diversity
1972	Wódkiewicz & Kwiatkowska-Falińska 2010	Poland	Szafer Landscape Reserve	52.6965	23.8123	11	5-10cm	0.001980555m2	extraction	18	Diversity
1973	Wódkiewicz & Kwiatkowska-Falińska 2010	Poland	Szafer Landscape Reserve	52.6965	23.8123	11	0-10cm	0.001980555m2	extraction	24	Diversity
1974	Wódkiewicz & Kwiatkowska-Falińska 2010	Poland	Białowieża National Park	52.7225	23.846	11	0-5cm	0.00792222m2	extraction	25	Diversity
1975	Wódkiewicz & Kwiatkowska-Falińska 2010	Poland	Białowieża National Park	52.7225	23.846	11	5-10cm	0.00792222m2	extraction	13	Diversity
1976	Plue et al. 2010	France	Nancy	48.6844	6.18496	8	0-5cm	0.061544m2	germination	17	Diversity
1977	Plue et al. 2010	France	Nancy	48.6844	6.18496	8	0-5cm	0.061544m2	germination	6	Diversity
1978	Plue et al. 2010	France	Nancy	48.6844	6.18496	8	0-5cm	0.061544m2	germination	6	Diversity
1979	Plue et al. 2010	France	Nancy	48.6844	6.18496	8	0-5cm	0.061544m2	germination	13	Diversity
1980	Plue et al. 2010	France	Nancy	48.6844	6.18496	8	0-5cm	0.061544m2	germination	8	Diversity
1981	Bai et al. 2010	China	Loess Plateau	36.925	109.15	4	0-10cm	0.01m2	germination	9	Diversity
1982	Bai et al. 2010	China	Loess Plateau	36.925	109.15	4	0-10cm	0.01m2	germination	11	Diversity
1983	Scott et al. 2010	Australia	Territory Wildlife Park	-12.6951	130.981	6	0-5cm	0.03m2	germination	7.8	Diversity
1984	Scott et al. 2010	Australia	Territory Wildlife Park	-12.6951	130.981	NA	0-5cm	0.03m2	germination	9.1	Diversity
1985	Sakai et al. 2010	Japan	Shikoku Regional Forest Office	33.7292	133.825	4	0-5cm	0.06m2	germination	42	Diversity
1986	Sakai et al. 2010	Japan	Shikoku Regional Forest Office	33.7292	133.825	4	0-5cm	0.06m2	germination	44	Diversity
1987	Peng et al. 2010	China	Jiuzhaigou National Nature Reserve	33.1667	103.883	4	0-2cm	0.0019625m2	germination	19.1071	Diversity
1988	Peng et al. 2010	China	Jiuzhaigou National Nature Reserve	33.1667	103.883	4	2-5cm	0.0019625m2	germination	20.0022	Diversity
1989	Peng et al. 2010	China	Jiuzhaigou National Nature Reserve	33.1667	103.883	4	5-10cm	0.0019625m2	germination	12.9659	Diversity
1990	Peng et al. 2010	China	Jiuzhaigou National Nature Reserve	33.1667	103.883	4	0-10cm	0.0019625m2	germination	23	Diversity
1991	Venn & Morgan 2010	Australia	Alpine National Park	-36.7408	147.287	11	0-10cm	0.003768m2	germination	13	Diversity
1992	Venn & Morgan 2010	Australia	Alpine National Park	-36.9764	147.125	11	0-10cm	0.003768m2	germination	19	Diversity
1993	Venn & Morgan 2010	Australia	Alpine National Park	-37.1458	145.438	11	0-10cm	0.003768m2	germination	17	Diversity
1994	Venn & Morgan 2010	Australia	Alpine National Park	-37.1306	146.497	11	0-10cm	0.003768m2	germination	16	Diversity
1995	Venn & Morgan 2010	Australia	Alpine National Park	-37.2417	146.481	11	0-10cm	0.003768m2	germination	18	Diversity
1996	Venn & Morgan 2010	Australia	Alpine National Park	-37.2583	146.621	11	0-10cm	0.003768m2	germination	12	Diversity
1997	Venn & Morgan 2010	Australia	Alpine National Park	-37.2125	146.604	11	0-10cm	0.003768m2	germination	15	Diversity
1998	Venn & Morgan 2010	Australia	Alpine National Park	-37.125	146.644	11	0-10cm	0.003768m2	germination	15	Diversity
[truncated: 13,700 more rows]
