# Supplementary material for: Global patterns of potential future plant diversity hidden in soil seed banks
Source: Nat Commun. 2021 Dec 2;12:7023. doi: 10.1038/s41467-021-27379-1 (PMC8639999; doi:10.1038/s41467-021-27379-1)
Supplement: Supplementary file 5 — Supplementary Software [file 41467_2021_27379_MOESM5_ESM.zip]

Archive with 1 entries (1 files):
- Supplementary Software/R codes.docx
